# Supplementary material for: A Cyanobacterial Component Required for Pilus Biogenesis Affects the Exoproteome
Source: mBio. 2021 Mar 16;12(2):e03674-20. doi: 10.1128/mBio.03674-20 (PMC8092324; doi:10.1128/mBio.03674-20)
Supplement: DATA SET S1 [file mBio.03674-20-sd001.xlsx]

## Sheet:  Co-IP summary
Summary Table of Significant Proteins in Immunoprecipitations (IPs). Enrichment and student t-test p-values are shown for proteins with significant enrichment (Enrichment > 6, p-value < 0.05). Data for all detected proteins from each IP are supplied in subsequent tabs.				Bait
				EbsA		Hfq		PilB
Protein ID	Protein description	Gene names	# of Times Significant in IPs	Enrichment	p-value	Enrichment	p-value	Enrichment	p-value
Q31LG8	ATPase	Synpcc7942_2071 (PilB)	3	1087.94	0.010019	136.01	2.49135e-05	6.64393	0.00411032
Q31PX7	Uncharacterized protein	Synpcc7942_0862 (EbsA)	3	974.884	0.00910154	155.799	0.00443501	25.3225	0.00196539
Q31LW3	Uncharacterized protein	Synpcc7942_1926 (Hfq)	3	372.993	0.00187606	427.537	0.00305671	34.0492	0.0202179
Q31LH1	Uncharacterized protein	Synpcc7942_2068	2	449.627	0.00191077	75.5329	0.00388894
Q31MB4	Phosphate starvation-induced protein	Synpcc7942_1775	2	165.136	0.0064384	505.048	0.000238872
Q31LG9	Twitching motility protein	Synpcc7942_2070	2	19.5064	0.047562			31.2975	0.000131694
Q31QD7	Uncharacterized protein	Synpcc7942_0700	1	9.47343	0.00219045
Q31PJ1	ATP-dependent zinc metalloprotease FtsH (EC 3.4.24.-)	ftsH Synpcc7942_0998	1	122.074	1.45192e-05
Q31R70	ATPase	Synpcc7942_0417	1	72.2901	0.0024683
Q59988	Ribose-phosphate pyrophosphokinase (RPPK) (EC 2.7.6.1) (5-phospho-D-ribosyl alpha-1-diphosphate) (Phosphoribosyl diphosphate synthase) (Phosphoribosyl pyrophosphate synthase) (P-Rib-PP synthase) (PRPP synthase) (PRPPase)	prs prsA Synpcc7942_2113	1	34.1416	0.0110192
Q31PI6	Anthranilate synthase, component I (EC 4.1.3.27)	Synpcc7942_1003	1	25.5427	0.00248732
Q31RX9	Rhodanese-like	Synpcc7942_0158	1	22.8069	0.000136231
Q31PR4	Phosphoribosylamine--glycine ligase (EC 6.3.4.13) (GARS) (Glycinamide ribonucleotide synthetase) (Phosphoribosylglycinamide synthetase)	purD Synpcc7942_0925	1	17.167	0.0311572
P50020	Chaperone protein dnaK1 (HSP70-1) (Heat shock 70 kDa protein 1) (Heat shock protein 70-1)	dnaK1 Synpcc7942_2073	1	14.3546	5.35273e-05
Q31QA7	Uncharacterized protein	Synpcc7942_0730	1	14.0528	0.000241342
Q31LC2	Glutamyl-tRNA(Gln) amidotransferase subunit A (Glu-ADT subunit A) (EC 6.3.5.7)	gatA Synpcc7942_2117	1	13.967	0.0082022
Q31PX6	Uncharacterized protein	Synpcc7942_0863	1	13.0375	0.00237568
Q31N24	Protein serine/threonine phosphatase	Synpcc7942_1515	1	12.8664	0.00212234
Q31P83	Uncharacterized protein	Synpcc7942_1106	1	10.8806	0.000114097
Q54763	Aluminum resistance protein-like	Synpcc7942_2562	1	10.6988	0.0343406
Q31RN2	ATPase	Synpcc7942_0255	1	10.1584	0.00113344
Q31P53	PBS lyase HEAT-like repeat	Synpcc7942_1136	1	9.434	0.00020411
Q31S47	Transcriptional regulator, GntR family	Synpcc7942_0090	1	8.67905	0.0199972
Q31PU9	Glutamate synthase (Ferredoxin) (EC 1.4.7.1)	Synpcc7942_0890	1	8.38753	0.00788594
Q31SC8	Argininosuccinate synthase (EC 6.3.4.5) (Citrulline--aspartate ligase)	argG Synpcc7942_0009	1	8.3341	0.00099343
Q31N85	Phosphate acyltransferase (EC 2.3.1.274) (Acyl-ACP phosphotransacylase) (Acyl-[acyl-carrier-protein]--phosphate acyltransferase) (Phosphate-acyl-ACP acyltransferase)	plsX Synpcc7942_1454	1	8.24637	0.000854579
P29283	Global nitrogen regulator	ntcA Synpcc7942_0127	1	8.2165	0.000222763
Q54709	Putative OxPP cycle protein OpcA	opcA Synpcc7942_2333	1	7.98964	0.0122866
Q31NC7	Uncharacterized protein	Synpcc7942_1412	1	7.83086	0.00517755
Q31LK1	Transcriptional regulator, XRE family with cupin sensor domain	Synpcc7942_2038	1	7.42333	0.0130874
P32084	Uncharacterized HIT-like protein Synpcc7942_1390 (ORF 1)	Synpcc7942_1390	1	7.14602	0.00132865
Q31QS2	FHA domain containing protein	Synpcc7942_0565	1	7.07037	0.0032106
Q79N42	ATP-binding region, ATPase-like	SEM0037 Synpcc7942_1813	1	6.8874	0.000809875
Q8GIS1	Argininosuccinate lyase (ASAL) (EC 4.3.2.1) (Arginosuccinase)	argH Synpcc7942_2475 seb0051	1	6.81339	0.00898569
Q8KPS4	Addiction module toxin, Txe/YoeB	SEE0020 Synpcc7942_1207	1	6.77423	0.0146616
Q935Z1	Nucleotide binding protein, PINc (PhoH)	SEA0005 Synpcc7942_2521	1	6.65599	0.0123804
P74764	Phenylalanine--tRNA ligase beta subunit (EC 6.1.1.20) (Phenylalanyl-tRNA synthetase beta subunit) (PheRS)	pheT Synpcc7942_1293	1	6.63558	0.00670616
Q79PF4	Circadian clock protein kinase KaiC (EC 2.7.11.1)	kaiC Synpcc7942_1216 see0011	1	6.48873	0.00770466
Q31N38	D-3-phosphoglycerate dehydrogenase (EC 1.1.1.95)	Synpcc7942_1501	1	6.1889	0.00480287
Q31LM6	Uncharacterized protein	Synpcc7942_2013	1			98.7277	0.00110923
Q31PU4	Uncharacterized protein	Synpcc7942_0895	1			42.0328	0.000210676
Q31PU1	Ferredoxin like protein	Synpcc7942_0898	1					14.198	0.00320493
Q31PC1	Dihydrolipoamide acetyltransferase component of pyruvate dehydrogenase complex (EC 2.3.1.-)	Synpcc7942_1068	1					9.27538	0.019101
Q31R65	Uncharacterized protein	Synpcc7942_0422	1					8.1201	0.00746764
Q31M29	Two component transcriptional regulator, LuxR family	Synpcc7942_1860	1					6.85586	0.0460843
Q31L30	DNA-directed RNA polymerase subunit alpha (RNAP subunit alpha) (EC 2.7.7.6) (RNA polymerase subunit alpha) (Transcriptase subunit alpha)	rpoA Synpcc7942_2209	1					6.56668	0.00199982
				K1H5_HUMAN

## Sheet: EbsA co-IP
Protein ID	Complete Protein ID	Fasta Header and Protein Description	Fold Enrichment	Student's T-test P-value EbsA vs Flag_EbsA	Log2(Ratio Flag_EbsA / EbsA)	Number of Peptides	Razor + Unique Peptides	Unique Peptides	LFQ Log2 Intensity EbsA 1	LFQ Log2 Intensity EbsA 2	LFQ Log2 Intensity EbsA 3	LFQ Log2 Intensity Flag_EbsA 1	LFQ Log2 Intensity Flag_EbsA 2	LFQ Log2 Intensity Flag_EbsA 3	EbsA Standard Deviation	Flag_EbsA Standard Deviation	Potential Contaminant	Sequence Coverage [%]	Unique + Razor Sequence Coverage [%]	Unique Sequence Coverage [%]	Protein Mol. Weight [kDa]	Q-value	Score	Intensity	MS/MS Count
Q31PX7	tr|Q31PX7|Q31PX7_SYNE7	tr|Q31PX7|Q31PX7_SYNE7 Uncharacterized protein OS=Synechococcus elongatus (strain PCC 7942) GN=Synpcc7942_0862 PE=4 SV=1	974.884	0.00910154	9.92909	17	17	17	22.7412	29.979	26.7427	36.4348	36.1389	36.6763	3.6256	0.269179		95.2	95.2	95.2	14.412	0	323.31	797810000000	1311
Q31PJ1	tr|Q31PJ1|Q31PJ1_SYNE7	tr|Q31PJ1|Q31PJ1_SYNE7 ATP-dependent zinc metalloprotease FtsH OS=Synechococcus elongatus (strain PCC 7942) GN=ftsH PE=3 SV=1	122.074	1.45192e-05	6.93162	1	1	1	20.3496	19.6862	19.5903	26.5913	26.7749	27.0547	0.413473	0.233312		1.6	1.6	1.6	69.208	0	7.4692	813670000	3
Q31L13	sp|Q31L13|RS3_SYNE7	sp|Q31L13|RS3_SYNE7 30S ribosomal protein S3 OS=Synechococcus elongatus (strain PCC 7942) GN=rpsC PE=3 SV=1	2.74932	2.95602e-05	1.45908	10	10	10	25.2316	25.1826	25.0817	26.5227	26.7013	26.6491	0.0764396	0.0918621		49.6	49.6	49.6	27.718	0	76.397	838780000	30
Q9Z3H6	sp|Q9Z3H6|RL27_SYNE7	sp|Q9Z3H6|RL27_SYNE7 50S ribosomal protein L27 OS=Synechococcus elongatus (strain PCC 7942) GN=rpmA PE=3 SV=1	0.280486	5.22003e-05	-1.834	4	4	4	26.8309	26.908	26.6802	25.0374	25.0558	24.8239	0.115905	0.128936		40.9	40.9	40.9	9.2264	0	70.943	487590000	18
P50020	sp|P50020|DNAK1_SYNE7	sp|P50020|DNAK1_SYNE7 Chaperone protein dnaK1 OS=Synechococcus elongatus (strain PCC 7942) GN=dnaK1 PE=3 SV=2	14.3546	5.35273e-05	3.84344	18	18	18	23.1892	23.5292	23.1841	26.8048	27.4041	27.2239	0.197811	0.307516		41.2	41.2	41.2	71.097	0	229.86	1287600000	49
Q31KK9	tr|Q31KK9|Q31KK9_SYNE7	tr|Q31KK9|Q31KK9_SYNE7 Uncharacterized protein OS=Synechococcus elongatus (strain PCC 7942) GN=Synpcc7942_2380 PE=4 SV=1	3.91136	6.37913e-05	1.96767	5	5	5	24.3281	23.9697	24.1743	26.0405	26.1426	26.1919	0.179812	0.0771791		41.5	41.5	41.5	15.06	0	39.707	547780000	19
Q31PM2	sp|Q31PM2|HEM3_SYNE7	sp|Q31PM2|HEM3_SYNE7 Porphobilinogen deaminase OS=Synechococcus elongatus (strain PCC 7942) GN=hemC PE=3 SV=1	0.0396067	0.000101344	-4.65811	24	24	24	31.7317	30.8524	31.5656	26.4813	26.7551	26.939	0.467121	0.230294		82.8	82.8	82.8	34.777	0	323.31	6915400000	166
Q31P83	tr|Q31P83|Q31P83_SYNE7	tr|Q31P83|Q31P83_SYNE7 Uncharacterized protein OS=Synechococcus elongatus (strain PCC 7942) GN=Synpcc7942_1106 PE=4 SV=1	10.8806	0.000114097	3.44369	5	5	5	20.4826	20.5718	21.0598	23.8657	24.2594	24.3202	0.310738	0.246718		44.9	44.9	44.9	18.015	0	23.156	136060000	10
Q31PS2	tr|Q31PS2|Q31PS2_SYNE7	tr|Q31PS2|Q31PS2_SYNE7 Uncharacterized protein OS=Synechococcus elongatus (strain PCC 7942) GN=Synpcc7942_0917 PE=4 SV=1	4.25999	0.000116562	2.09085	4	4	4	21.271	21.2812	20.9277	23.3038	23.3511	23.0975	0.201206	0.134842		37.5	37.5	37.5	9.8579	0	10.1	73672000	8
Q31KA6	tr|Q31KA6|Q31KA6_SYNE7	tr|Q31KA6|Q31KA6_SYNE7 Uncharacterized protein OS=Synechococcus elongatus (strain PCC 7942) GN=Synpcc7942_2483 PE=4 SV=1	0.330322	0.000131575	-1.59805	16	16	16	26.8599	26.6319	26.9857	25.296	25.1656	25.2217	0.179345	0.0654237		58.7	58.7	58.7	52.635	0	134.88	513090000	71
Q31RX9	tr|Q31RX9|Q31RX9_SYNE7	tr|Q31RX9|Q31RX9_SYNE7 Rhodanese-like OS=Synechococcus elongatus (strain PCC 7942) GN=Synpcc7942_0158 PE=4 SV=1	22.8069	0.000136231	4.5114	9	9	9	21.1489	20.7589	20.5722	25.4823	24.8261	25.7057	0.294293	0.457191		46.5	46.5	46.5	42.407	0	112.12	301760000	27
Q31P53	tr|Q31P53|Q31P53_SYNE7	tr|Q31P53|Q31P53_SYNE7 PBS lyase HEAT-like repeat OS=Synechococcus elongatus (strain PCC 7942) GN=Synpcc7942_1136 PE=4 SV=1	9.434	0.00020411	3.23787	14	14	14	22.3861	22.7924	23.2088	26.1875	25.9477	25.9657	0.411385	0.133547		26.8	26.8	26.8	97.807	0	142.92	494400000	31
Q31RG1	tr|Q31RG1|Q31RG1_SYNE7	tr|Q31RG1|Q31RG1_SYNE7 Allophycocyanin, beta subunit OS=Synechococcus elongatus (strain PCC 7942) GN=Synpcc7942_0326 PE=1 SV=1	5.6423	0.000211676	2.49628	18	18	18	28.6821	28.3659	28.1774	31.0035	31.0576	30.6531	0.255051	0.219604		93.2	93.2	93.2	17.393	0	323.31	15753000000	151
P29283	sp|P29283|NTCA_SYNE7	sp|P29283|NTCA_SYNE7 Global nitrogen regulator OS=Synechococcus elongatus (strain PCC 7942) GN=ntcA PE=1 SV=1	8.2165	0.000222763	3.03852	5	5	5	21.1725	20.8214	21.5619	24.3801	24.0162	24.2751	0.3704	0.187259		32.9	32.9	32.9	24.833	0	55.123	142670000	8
Q31RH2	tr|Q31RH2|Q31RH2_SYNE7	tr|Q31RH2|Q31RH2_SYNE7 Adenylosuccinate lyase OS=Synechococcus elongatus (strain PCC 7942) GN=Synpcc7942_0315 PE=3 SV=1	1.62678	0.000231167	0.702017	10	10	10	24.9087	25.0209	24.9715	25.6808	25.5851	25.7413	0.0562488	0.0787827		29.7	29.7	29.7	48.331	0	101.39	457240000	34
Q31QA7	tr|Q31QA7|Q31QA7_SYNE7	tr|Q31QA7|Q31QA7_SYNE7 Uncharacterized protein OS=Synechococcus elongatus (strain PCC 7942) GN=Synpcc7942_0730 PE=4 SV=1	14.0528	0.000241342	3.81279	2	2	2	20.8665	20.0294	20.1495	23.9651	24.4803	24.0383	0.452622	0.278737		23.5	23.5	23.5	20.265	0.0093085	1.4309	135680000	1
P06539	sp|P06539|PHCB_SYNE7	sp|P06539|PHCB_SYNE7 C-phycocyanin beta chain OS=Synechococcus elongatus (strain PCC 7942) GN=cpcB1 PE=1 SV=2	3.89883	0.000276815	1.96304	20	20	20	29.9734	29.507	29.8271	31.8299	31.811	31.5557	0.238518	0.153128		88.4	88.4	88.4	18.27	0	323.31	27721000000	186
Q31KE0	tr|Q31KE0|Q31KE0_SYNE7	tr|Q31KE0|Q31KE0_SYNE7 1-Cys peroxiredoxin OS=Synechococcus elongatus (strain PCC 7942) GN=Synpcc7942_2449 PE=4 SV=1	1.6945	0.000305666	0.760857	10	10	10	25.7407	25.6853	25.8541	26.4602	26.6016	26.5009	0.0860261	0.0727796		59.2	59.2	59.2	23.663	0	56.718	849850000	35
Q54760	sp|Q54760|EFP_SYNE7	sp|Q54760|EFP_SYNE7 Elongation factor P OS=Synechococcus elongatus (strain PCC 7942) GN=efp PE=3 SV=1	0.524761	0.000400467	-0.930267	3	3	3	24.5215	24.531	24.632	23.7015	23.7159	23.4763	0.0612738	0.134344		20.5	20.5	20.5	20.368	0	18.054	142630000	21
Q31NI7	tr|Q31NI7|Q31NI7_SYNE7	tr|Q31NI7|Q31NI7_SYNE7 Acetyl-coenzyme A synthetase OS=Synechococcus elongatus (strain PCC 7942) GN=acsA PE=3 SV=1	2.00721	0.000437196	1.00519	2	2	2	20.4312	20.646	20.4015	21.3896	21.5521	21.5526	0.133409	0.0939843		6.7	6.7	6.7	72.394	0	3.5858	21402000	1
P50590	sp|P50590|NDK_SYNE7	sp|P50590|NDK_SYNE7 Nucleoside diphosphate kinase OS=Synechococcus elongatus (strain PCC 7942) GN=ndk PE=3 SV=2	0.559459	0.000443058	-0.837897	5	5	5	26.3939	26.4035	26.4321	25.5512	25.7161	25.4485	0.0198911	0.135041		33.6	33.6	33.6	16.393	0	45.12	531610000	19
Q31PE0	tr|Q31PE0|Q31PE0_SYNE7	tr|Q31PE0|Q31PE0_SYNE7 Phycobilisome rod linker polypeptide OS=Synechococcus elongatus (strain PCC 7942) GN=Synpcc7942_1049 PE=4 SV=1	2.30891	0.000602005	1.20721	15	15	15	26.8809	26.5885	26.8611	28.1058	28.0097	27.8366	0.163403	0.136389		52.4	52.4	52.4	30.353	0	179.66	2190800000	51
Q31L10	sp|Q31L10|RL2_SYNE7	sp|Q31L10|RL2_SYNE7 50S ribosomal protein L2 OS=Synechococcus elongatus (strain PCC 7942) GN=rplB PE=3 SV=1	0.32455	0.000604762	-1.62349	18	18	18	31.6885	31.2773	31.3115	29.6268	29.9735	29.8066	0.228152	0.173415		47	47	47	31.706	0	195.01	13309000000	124
Q03511	sp|Q03511|CCMK_SYNE7	sp|Q03511|CCMK_SYNE7 Carbon dioxide-concentrating mechanism protein CcmK OS=Synechococcus elongatus (strain PCC 7942) GN=ccmK PE=1 SV=1	0.0830398	0.000616829	-3.59005	3	3	3	22.6007	22.9003	23.2282	19.6977	19.5779	18.6834	0.31387	0.554258		40.2	40.2	40.2	10.904	0	8.5808	41433000	4
Q31S39	tr|Q31S39|Q31S39_SYNE7	tr|Q31S39|Q31S39_SYNE7 Pyruvate kinase OS=Synechococcus elongatus (strain PCC 7942) GN=Synpcc7942_0098 PE=3 SV=1	5.52535	0.000693876	2.46607	4	4	4	19.9178	20.3803	20.735	22.953	22.8817	22.5966	0.409779	0.188557		11.6	11.6	11.6	63.212	0	18.275	51665000	6
Q31KG2	tr|Q31KG2|Q31KG2_SYNE7	tr|Q31KG2|Q31KG2_SYNE7 Sulfurtransferase OS=Synechococcus elongatus (strain PCC 7942) GN=Synpcc7942_2427 PE=4 SV=1	0.365165	0.00075367	-1.45338	1	1	1	24.1796	24.4703	24.2072	23.0798	22.7544	22.6628	0.160455	0.219145		4.3	4.3	4.3	30.59	0.0093583	1.4443	133870000	6
Q79N42	tr|Q79N42|Q79N42_SYNE7	tr|Q79N42|Q79N42_SYNE7 ATP-binding region, ATPase-like OS=Synechococcus elongatus (strain PCC 7942) GN=SEM0037 PE=4 SV=1	6.8874	0.000809875	2.78396	5	5	5	20.0045	20.6466	20.1847	22.6837	22.9995	23.5043	0.331153	0.413911		13.6	13.6	13.6	72.602	0	18.926	59611000	8
Q31N85	sp|Q31N85|PLSX_SYNE7	sp|Q31N85|PLSX_SYNE7 Phosphate acyltransferase OS=Synechococcus elongatus (strain PCC 7942) GN=plsX PE=3 SV=1	8.24637	0.000854579	3.04376	4	4	4	21.2339	21.7122	20.6913	24.4149	24.4329	23.9207	0.510787	0.290677		24.6	24.6	24.6	36.889	0	73.713	149340000	13
CON__P07477	CON__P07477	;	0.232984	0.000876293	-2.1017	1	1	1	26.8299	27.5238	27.5249	25.102	25.2238	25.2477	0.400927	0.0781185	+	8.1	8.1	8.1	26.558	0	10.662	634640000	8
Q31SC8	sp|Q31SC8|ASSY_SYNE7	sp|Q31SC8|ASSY_SYNE7 Argininosuccinate synthase OS=Synechococcus elongatus (strain PCC 7942) GN=argG PE=3 SV=1	8.3341	0.00099343	3.05903	4	4	4	20.9131	20.6078	19.7416	23.4687	23.5747	23.3961	0.607693	0.0898277		18.2	18.2	18.2	43.655	0	23.609	85504000	11
Q31RP7	tr|Q31RP7|Q31RP7_SYNE7	tr|Q31RP7|Q31RP7_SYNE7 Uncharacterized protein OS=Synechococcus elongatus (strain PCC 7942) GN=Synpcc7942_0240 PE=3 SV=1	2.16893	0.00102561	1.11698	9	9	9	26.4763	26.3871	26.4398	27.5408	27.7782	27.3352	0.0448316	0.221694		57.1	57.1	57.1	18.13	0	148.64	1694000000	57
Q31LL9	sp|Q31LL9|IF2_SYNE7	sp|Q31LL9|IF2_SYNE7 Translation initiation factor IF-2 OS=Synechococcus elongatus (strain PCC 7942) GN=infB PE=3 SV=1	0.340477	0.00111217	-1.55437	10	10	10	27.6153	27.7828	27.978	26.1168	26.0543	26.5419	0.181566	0.265313		11.1	11.1	11.1	110.64	0	139.44	1058700000	62
Q31RN2	tr|Q31RN2|Q31RN2_SYNE7	tr|Q31RN2|Q31RN2_SYNE7 ATPase OS=Synechococcus elongatus (strain PCC 7942) GN=Synpcc7942_0255 PE=4 SV=1	10.1584	0.00113344	3.3446	9	9	9	21.4166	21.65	22.627	25.1064	25.0716	25.5494	0.642149	0.266375		31.5	31.5	31.5	48.38	0	66.228	270430000	25
Q31S12	sp|Q31S12|HIS7_SYNE7	sp|Q31S12|HIS7_SYNE7 Imidazoleglycerol-phosphate dehydratase OS=Synechococcus elongatus (strain PCC 7942) GN=hisB PE=3 SV=1	0.0473308	0.00115888	-4.40108	2	2	2	23.5714	24.3769	23.4255	19.1689	18.761	20.2407	0.512408	0.764261		16.3	16.3	16.3	22.873	0	13.207	30371000	7
Q31NA5	tr|Q31NA5|Q31NA5_SYNE7	tr|Q31NA5|Q31NA5_SYNE7 Uncharacterized protein OS=Synechococcus elongatus (strain PCC 7942) GN=Synpcc7942_1434 PE=4 SV=1	0.275212	0.00118533	-1.86139	2	2	2	24.8065	24.5041	24.5439	22.703	23.1359	22.4314	0.164326	0.355313		19.6	19.6	19.6	20.795	0	12.735	98691000	11
Q31KZ6	tr|Q31KZ6|Q31KZ6_SYNE7	tr|Q31KZ6|Q31KZ6_SYNE7 Gamma-glutamyl phosphate reductase OS=Synechococcus elongatus (strain PCC 7942) GN=proA PE=3 SV=1	0.481851	0.00129734	-1.05334	8	8	8	30.0309	30.3586	30.1681	29.2858	28.9736	29.1382	0.164548	0.156147		26.8	26.8	26.8	46.002	0	39.763	5102100000	32
P32084	sp|P32084|Y1390_SYNE7	sp|P32084|Y1390_SYNE7 Uncharacterized HIT-like protein Synpcc7942_1390 OS=Synechococcus elongatus (strain PCC 7942) GN=Synpcc7942_1390 PE=3 SV=1	7.14602	0.00132865	2.83714	3	3	3	19.9137	19.5667	20.2142	23.217	22.8093	22.1798	0.324013	0.522534		39.5	39.5	39.5	12.348	0	11.337	52130000	4
Q8GMR9	tr|Q8GMR9|Q8GMR9_SYNE7	tr|Q8GMR9|Q8GMR9_SYNE7 Esterase OS=Synechococcus elongatus (strain PCC 7942) GN=sel0019 PE=4 SV=1	2.08471	0.00139595	1.05985	1	1	1	19.6693	19.4743	19.7995	20.8873	20.5617	20.6737	0.163666	0.165398		13.4	13.4	13.4	22.412	0.009396	1.4557	11946000	1
Q31PG0	tr|Q31PG0|Q31PG0_SYNE7	tr|Q31PG0|Q31PG0_SYNE7 Branched chain amino acid aminotransferase OS=Synechococcus elongatus (strain PCC 7942) GN=Synpcc7942_1029 PE=3 SV=1	0.428703	0.00144796	-1.22195	15	15	15	28.2707	28.5411	28.6345	27.456	27.2567	27.0678	0.188938	0.194099		70.7	70.7	70.7	34.172	0	261.66	1896900000	92
Q31NZ1	tr|Q31NZ1|Q31NZ1_SYNE7	tr|Q31NZ1|Q31NZ1_SYNE7 Dihydrolipoyl dehydrogenase OS=Synechococcus elongatus (strain PCC 7942) GN=Synpcc7942_1198 PE=3 SV=1	0.431276	0.00145359	-1.21332	25	25	25	30.4413	30.7643	30.7632	29.2185	29.548	29.5623	0.186141	0.19452		59.7	59.7	59.7	50.82	0	323.31	8289400000	218
Q31LZ1	sp|Q31LZ1|LEUC_SYNE7	sp|Q31LZ1|LEUC_SYNE7 3-isopropylmalate dehydratase large subunit OS=Synechococcus elongatus (strain PCC 7942) GN=leuC PE=3 SV=1	3.52343	0.00156479	1.81698	4	4	4	19.7929	20.4634	19.959	22.0072	21.6384	22.0207	0.349214	0.216923		10.9	10.9	10.9	50.342	0	12.178	27474000	4
O50209	tr|O50209|O50209_SYNE7	tr|O50209|O50209_SYNE7 Allophycocyanin, beta subunit OS=Synechococcus elongatus (strain PCC 7942) GN=apcF PE=3 SV=1	2.49213	0.00156813	1.31738	14	14	13	28.0544	27.7667	27.9579	29.338	28.9499	29.4433	0.146406	0.259825		91.7	91.7	87.6	18.572	0	307.8	4980900000	98
Q31PB8	tr|Q31PB8|Q31PB8_SYNE7	tr|Q31PB8|Q31PB8_SYNE7 Uncharacterized protein OS=Synechococcus elongatus (strain PCC 7942) GN=Synpcc7942_1071 PE=4 SV=1	2.85312	0.00160282	1.51254	4	4	4	22.0888	21.9594	22.5635	23.5837	23.7177	23.8479	0.318069	0.132075		34.6	34.6	34.6	20.787	0	13.141	108020000	7
Q31PZ5	tr|Q31PZ5|Q31PZ5_SYNE7	tr|Q31PZ5|Q31PZ5_SYNE7 Uncharacterized protein OS=Synechococcus elongatus (strain PCC 7942) GN=Synpcc7942_0843 PE=4 SV=1	0.374056	0.00162447	-1.41867	6	6	6	26.861	26.5875	26.8987	25.6664	25.2991	25.1257	0.169857	0.276112		37.8	37.8	37.8	15.732	0	78.666	548410000	28
Q31LK8	tr|Q31LK8|Q31LK8_SYNE7	tr|Q31LK8|Q31LK8_SYNE7 Chromophore lyase CpcS/CpeS OS=Synechococcus elongatus (strain PCC 7942) GN=cpcS PE=3 SV=1	2.32289	0.00163097	1.21592	5	5	5	22.9263	22.9662	22.5268	24.1588	24.0202	23.8881	0.242983	0.135353		39.4	39.4	39.4	21.459	0	32.36	142500000	20
Q31SC5	sp|Q31SC5|RS6_SYNE7	sp|Q31SC5|RS6_SYNE7 30S ribosomal protein S6 OS=Synechococcus elongatus (strain PCC 7942) GN=rpsF PE=3 SV=1	2.1359	0.0016652	1.09485	10	10	10	28.5866	28.1663	28.3734	29.5544	29.5463	29.3101	0.210142	0.138761		89.7	89.7	89.7	12.346	0	277.16	5518700000	80
Q31L15	sp|Q31L15|RL29_SYNE7	sp|Q31L15|RL29_SYNE7 50S ribosomal protein L29 OS=Synechococcus elongatus (strain PCC 7942) GN=rpmC PE=3 SV=1	0.163878	0.00171814	-2.60931	7	7	7	28.3924	27.8243	27.6016	25.6434	24.818	25.5289	0.40776	0.447148		62.5	62.5	62.5	7.6498	0	37.448	921170000	31
Q31P79	tr|Q31P79|Q31P79_SYNE7	tr|Q31P79|Q31P79_SYNE7 Response regulator receiver domain protein (CheY-like) OS=Synechococcus elongatus (strain PCC 7942) GN=Synpcc7942_1110 PE=4 SV=1	2.55445	0.00181881	1.35301	6	6	6	23.2538	22.8399	22.8434	24.575	24.1862	24.2349	0.237941	0.211815		34.1	34.1	34.1	23.688	0	72.413	160040000	16
Q31L31	sp|Q31L31|RL17_SYNE7	sp|Q31L31|RL17_SYNE7 50S ribosomal protein L17 OS=Synechococcus elongatus (strain PCC 7942) GN=rplQ PE=3 SV=1	0.303902	0.00182198	-1.71832	6	6	6	28.1691	27.6736	27.3997	25.9298	26.1449	26.0128	0.389945	0.108509		38.8	38.8	38.8	13.262	0	64.13	1009800000	34
Q31LW3	tr|Q31LW3|Q31LW3_SYNE7	tr|Q31LW3|Q31LW3_SYNE7 Uncharacterized protein OS=Synechococcus elongatus (strain PCC 7942) GN=Synpcc7942_1926 PE=4 SV=1	372.993	0.00187606	8.543	8	8	8	22.4281	26.3748	23.85	32.517	32.6123	33.1526	1.99886	0.342746		59.8	59.8	59.8	11.066	0	149.63	50651000000	70
Q31LH1	tr|Q31LH1|Q31LH1_SYNE7	tr|Q31LH1|Q31LH1_SYNE7 Uncharacterized protein OS=Synechococcus elongatus (strain PCC 7942) GN=Synpcc7942_2068 PE=4 SV=1	449.627	0.00191077	8.81258	13	13	13	19.7551	23.6908	20.4432	30.133	30.121	30.0729	2.102	0.0317887		88.6	88.6	88.6	20.776	0	304.51	8162500000	87
Q31RW6	tr|Q31RW6|Q31RW6_SYNE7	tr|Q31RW6|Q31RW6_SYNE7 Cysteine synthase OS=Synechococcus elongatus (strain PCC 7942) GN=Synpcc7942_0171 PE=4 SV=1	0.222083	0.00200209	-2.17083	5	5	5	23.4695	23.7701	24.0455	21.9449	21.101	21.7267	0.288107	0.438068		24.5	24.5	24.5	40.212	0	17.83	51652000	9
Q03513	sp|Q03513|CCMM_SYNE7	sp|Q03513|CCMM_SYNE7 Carbon dioxide concentrating mechanism protein CcmM OS=Synechococcus elongatus (strain PCC 7942) GN=ccmM PE=3 SV=1	0.60103	0.00202035	-0.73449	8	8	8	24.6264	24.3	24.5755	23.7961	23.7411	23.7613	0.17564	0.0278239		19.5	19.5	19.5	57.832	0	74.554	152470000	24
Q8GIS8	tr|Q8GIS8|Q8GIS8_SYNE7	tr|Q8GIS8|Q8GIS8_SYNE7 Uncharacterized protein OS=Synechococcus elongatus (strain PCC 7942) GN=SEA0044 PE=4 SV=1	0.267982	0.00204103	-1.89979	2	2	2	22.0024	21.7548	21.6635	20.272	20.0113	19.4381	0.175372	0.426571		18.8	18.8	18.8	20.993	0	5.7982	16271000	4
Q31MY7	sp|Q31MY7|ILVC_SYNE7	sp|Q31MY7|ILVC_SYNE7 Ketol-acid reductoisomerase OS=Synechococcus elongatus (strain PCC 7942) GN=ilvC PE=3 SV=2	2.03767	0.00208709	1.02692	14	14	14	26.4557	26.5853	26.1266	27.3272	27.493	27.4282	0.236474	0.0835277		65.8	65.8	65.8	35.694	0	259.63	1494900000	71
Q31N24	tr|Q31N24|Q31N24_SYNE7	tr|Q31N24|Q31N24_SYNE7 Protein serine/threonine phosphatase OS=Synechococcus elongatus (strain PCC 7942) GN=Synpcc7942_1515 PE=4 SV=1	12.8664	0.00212234	3.68554	6	6	6	18.8876	20.2023	20.5758	23.4085	23.7592	23.5547	0.886772	0.176158		39.1	39.1	39.1	32.711	0	32.067	89846000	12
Q31MU1	tr|Q31MU1|Q31MU1_SYNE7	tr|Q31MU1|Q31MU1_SYNE7 Phenazine biosynthesis PhzC/PhzF protein OS=Synechococcus elongatus (strain PCC 7942) GN=Synpcc7942_1598 PE=4 SV=1	0.617657	0.00216388	-0.695123	3	3	3	21.5916	21.7067	21.4972	21.0197	20.9359	20.7545	0.10489	0.135563		17.8	17.8	17.8	28.778	0	5.2084	18389000	7
Q31QD7	tr|Q31QD7|Q31QD7_SYNE7	tr|Q31QD7|Q31QD7_SYNE7 Uncharacterized protein OS=Synechococcus elongatus (strain PCC 7942) GN=Synpcc7942_0700 PE=4 SV=1	9.47343	0.00219045	3.24389	11	11	11	22.2863	20.9069	21.5401	24.5893	24.5818	25.2939	0.690452	0.40898		60.5	60.5	60.5	32.978	0	81.771	215880000	27
Q31QY2	sp|Q31QY2|FBSB_SYNE7	sp|Q31QY2|FBSB_SYNE7 D-fructose 1,6-bisphosphatase class 2/sedoheptulose 1,7-bisphosphatase OS=Synechococcus elongatus (strain PCC 7942) GN=Synpcc7942_0505 PE=1 SV=1	5.82518	0.00222324	2.5423	12	12	12	24.9782	24.0551	23.9381	26.7456	27.1777	26.6749	0.569757	0.272173		56.2	56.2	56.2	36.965	0	145.73	977050000	33
Q31LM4	tr|Q31LM4|Q31LM4_SYNE7	tr|Q31LM4|Q31LM4_SYNE7 Uncharacterized protein OS=Synechococcus elongatus (strain PCC 7942) GN=Synpcc7942_2015 PE=4 SV=1	0.233389	0.00236829	-2.09919	2	2	2	24.6761	25.2254	25.6239	23.3357	22.8823	23.0099	0.475925	0.233805		19.5	19.5	19.5	31.66	0	30.84	114550000	14
Q31PX6	tr|Q31PX6|Q31PX6_SYNE7	tr|Q31PX6|Q31PX6_SYNE7 Uncharacterized protein OS=Synechococcus elongatus (strain PCC 7942) GN=Synpcc7942_0863 PE=4 SV=1	13.0375	0.00237568	3.7046	13	13	13	20.6981	21.1544	22.1372	24.421	25.1088	25.5737	0.735411	0.579923		53.2	53.2	53.2	42.824	0	115.72	235370000	31
Q31KI0	sp|Q31KI0|PURA_SYNE7	sp|Q31KI0|PURA_SYNE7 Adenylosuccinate synthetase OS=Synechococcus elongatus (strain PCC 7942) GN=purA PE=3 SV=1	2.31295	0.00242139	1.20973	18	18	18	25.3742	25.6052	25.091	26.7046	26.6153	26.3798	0.257539	0.167827		57	57	57	48.3	0	188.87	878890000	42
LYSC_HUMAN	sp|LYSC_HUMAN|	sp|LYSC_HUMAN|	0.325496	0.00244323	-1.61929	3	3	3	24.0706	24.2931	23.878	22.1954	22.8662	22.3223	0.207734	0.356324	+	14.2	14.2	14.2	16.537	0	6.1429	87668000	8
Q31L28	sp|Q31L28|RS13_SYNE7	sp|Q31L28|RS13_SYNE7 30S ribosomal protein S13 OS=Synechococcus elongatus (strain PCC 7942) GN=rpsM PE=3 SV=1	0.213752	0.00244661	-2.22599	11	11	11	30.1859	30.2652	29.8604	27.4875	28.4748	27.6712	0.214531	0.525067		56	56	56	13.979	0	225.42	4098000000	63
Q31R70	tr|Q31R70|Q31R70_SYNE7	tr|Q31R70|Q31R70_SYNE7 ATPase OS=Synechococcus elongatus (strain PCC 7942) GN=Synpcc7942_0417 PE=4 SV=1	72.2901	0.0024683	6.17573	21	21	21	18.561	21.486	20.7393	26.8159	26.5155	25.982	1.51976	0.422333		39	39	39	56.286	0	150.76	664110000	53
Q31PI6	tr|Q31PI6|Q31PI6_SYNE7	tr|Q31PI6|Q31PI6_SYNE7 Anthranilate synthase, component I OS=Synechococcus elongatus (strain PCC 7942) GN=Synpcc7942_1003 PE=4 SV=1	25.5427	0.00248732	4.67484	4	4	4	19.7117	19.0141	21.2872	24.6812	24.9529	24.4034	1.16449	0.274761		13	13	13	57.817	0	6.9784	189260000	4
Q07948	tr|Q07948|Q07948_SYNE7	tr|Q07948|Q07948_SYNE7 ORF1 OS=Synechococcus elongatus (strain PCC 7942) GN=ORF1 PE=4 SV=1	2.98597	0.00263566	1.5782	1	1	1	20.2489	19.7905	19.675	21.7691	21.4616	21.2183	0.303506	0.27602		6.9	6.9	6.9	17.277	0	5.1925	21850000	2
Q31QF9	tr|Q31QF9|Q31QF9_SYNE7	tr|Q31QF9|Q31QF9_SYNE7 3-5 exonuclease OS=Synechococcus elongatus (strain PCC 7942) GN=Synpcc7942_0678 PE=4 SV=1	1.99142	0.00297207	0.9938	5	5	5	21.9789	22.349	22.1471	22.9809	23.1159	23.3597	0.185279	0.192007		41.2	41.2	41.2	23.352	0	32.622	86426000	12
Q31N17	sp|Q31N17|RPOB_SYNE7	sp|Q31N17|RPOB_SYNE7 DNA-directed RNA polymerase subunit beta OS=Synechococcus elongatus (strain PCC 7942) GN=rpoB PE=3 SV=1	3.10487	0.003132	1.63453	42	42	42	26.4235	25.7992	25.661	27.6631	27.3899	27.7343	0.4063	0.181779		51.6	51.6	51.6	123.28	0	323.31	1631700000	122
Q03512	sp|Q03512|CCML_SYNE7	sp|Q03512|CCML_SYNE7 Carbon dioxide concentrating mechanism protein CcmL OS=Synechococcus elongatus (strain PCC 7942) GN=ccmL PE=4 SV=1	0.0266906	0.00314173	-5.22753	3	3	3	24.1523	24.4665	23.9521	20.3285	17.5291	19.0306	0.259312	1.40094		41.4	41.4	41.4	11.016	0	14.476	73394000	2
Q31QS2	tr|Q31QS2|Q31QS2_SYNE7	tr|Q31QS2|Q31QS2_SYNE7 FHA domain containing protein OS=Synechococcus elongatus (strain PCC 7942) GN=Synpcc7942_0565 PE=4 SV=1	7.07037	0.0032106	2.82179	3	3	3	20.6713	20.1027	19.1755	22.8078	22.9721	22.6349	0.754988	0.168613		20	20	20	24.445	0	12.905	55498000	5
Q31P66	sp|Q31P66|RS18_SYNE7	sp|Q31P66|RS18_SYNE7 30S ribosomal protein S18 OS=Synechococcus elongatus (strain PCC 7942) GN=rpsR PE=3 SV=1	0.0214812	0.00323359	-5.54078	5	5	5	30.7691	31.6161	31.3824	25.7507	24.2399	27.1547	0.437456	1.45771		46.5	46.5	46.5	8.3067	0	103.03	5619200000	32
CON__P08779	CON__P08779;CON__Q9Z2K1;CON__Q3ZAW8		0.0402895	0.00326971	-4.63345	9	5	3	24.8579	24.0213	25.5029	20.9584	18.9869	20.5366	0.742873	1.03812	+	21.1	15.9	11.4	51.267	0	35.343	70553000	14
Q31QQ1	tr|Q31QQ1|Q31QQ1_SYNE7	tr|Q31QQ1|Q31QQ1_SYNE7 3,5-cyclic adenosine monophosphate phosphodiesterase CpdA OS=Synechococcus elongatus (strain PCC 7942) GN=cpdA PE=3 SV=1	0.113431	0.00382692	-3.14011	11	11	11	25.5019	24.0177	25.4388	21.5672	21.7564	22.2145	0.839316	0.332862		78	78	78	27.25	0	31.485	110160000	20
Q31Q60	sp|Q31Q60|FOLD_SYNE7	sp|Q31Q60|FOLD_SYNE7 Bifunctional protein FolD OS=Synechococcus elongatus (strain PCC 7942) GN=folD PE=3 SV=1	0.514738	0.00391144	-0.95809	3	3	3	23.0155	23.3789	23.1484	22.4498	22.0432	22.1756	0.18386	0.207366		15.2	15.2	15.2	30.599	0	14.507	55897000	10
Q31MN6	tr|Q31MN6|Q31MN6_SYNE7	tr|Q31MN6|Q31MN6_SYNE7 Glycerol dehydrogenase OS=Synechococcus elongatus (strain PCC 7942) GN=Synpcc7942_1653 PE=4 SV=1	0.431159	0.0041023	-1.21371	4	4	4	23.4076	23.9557	23.8972	22.7132	22.5687	22.3375	0.301002	0.189483		25.6	25.6	25.6	41.517	0	31.82	66004000	13
Q31KC6	sp|Q31KC6|METK_SYNE7	sp|Q31KC6|METK_SYNE7 S-adenosylmethionine synthase OS=Synechococcus elongatus (strain PCC 7942) GN=metK PE=3 SV=1	3.77088	0.0041291	1.9149	11	11	11	23.0884	23.3438	22.4076	24.989	25.0616	24.5339	0.483937	0.286061		48.2	48.2	48.2	45.188	0	45.531	242100000	21
K2C1_HUMAN	sp|K2C1_HUMAN|;CON__P04264	sp|K2C1_HUMAN|;	0.310579	0.00418472	-1.68697	32	32	25	29.7174	30.5184	29.6209	28.3296	28.1982	28.268	0.492698	0.0657324	+	45.4	45.4	38.1	65.886	0	323.31	4632500000	165
O05161	sp|O05161|RRP3_SYNE7	sp|O05161|RRP3_SYNE7 Probable 30S ribosomal protein PSRP-3 OS=Synechococcus elongatus (strain PCC 7942) GN=mut3G PE=3 SV=1	1.88043	0.00421903	0.911063	5	5	5	23.9153	23.9925	23.5138	24.6678	24.6771	24.8099	0.257031	0.0795007		53.6	53.6	53.6	12.764	0	95.185	226670000	20
P18655	sp|P18655|SODF_SYNE7	sp|P18655|SODF_SYNE7 Superoxide dismutase [Fe] OS=Synechococcus elongatus (strain PCC 7942) GN=sodB PE=3 SV=1	0.376029	0.00436129	-1.41108	8	8	8	26.7559	27.53	27.4265	25.8083	25.8387	25.8321	0.420206	0.0159961		83.1	83.1	83.1	22.083	0	150.05	654740000	41
Q31LH5	tr|Q31LH5|Q31LH5_SYNE7	tr|Q31LH5|Q31LH5_SYNE7 Phenylalanine--tRNA ligase alpha subunit OS=Synechococcus elongatus (strain PCC 7942) GN=pheS PE=3 SV=1	3.41533	0.0044307	1.77203	6	6	6	21.8789	22.14	21.7891	24.241	23.6285	23.2545	0.182298	0.498053		32.4	32.4	32.4	37.003	0	95.079	119700000	16
Q31ML0	sp|Q31ML0|PSB28_SYNE7	sp|Q31ML0|PSB28_SYNE7 Photosystem II reaction center Psb28 protein OS=Synechococcus elongatus (strain PCC 7942) GN=psb28 PE=3 SV=1	0.442506	0.00446855	-1.17623	6	6	6	25.7941	25.9061	25.716	24.7499	24.892	24.2456	0.0955003	0.3397		69.6	69.6	69.6	12.672	0	77.959	278230000	32
Q8KUV1	tr|Q8KUV1|Q8KUV1_SYNE7	tr|Q8KUV1|Q8KUV1_SYNE7 ANL29 OS=Synechococcus elongatus (strain PCC 7942) GN=sepT1 PE=4 SV=1	0.12169	0.00458538	-3.03872	2	2	2	21.9022	21.4166	21.6516	18.3374	17.907	19.6098	0.242802	0.885416		34.5	34.5	34.5	12.868	0	3.8287	9392400	2
Q31LL6	sp|Q31LL6|RIMP_SYNE7	sp|Q31LL6|RIMP_SYNE7 Ribosome maturation factor RimP OS=Synechococcus elongatus (strain PCC 7942) GN=rimP PE=3 SV=1	0.313022	0.00470165	-1.67566	2	2	2	24.583	23.9585	24.8485	22.6878	22.6287	23.0465	0.456884	0.226119		16.3	16.3	16.3	17.029	0	44.655	99433000	10
Q8GMQ9	tr|Q8GMQ9|Q8GMQ9_SYNE7	tr|Q8GMQ9|Q8GMQ9_SYNE7 Putative glutathione peroxidase OS=Synechococcus elongatus (strain PCC 7942) GN=sel0033 PE=4 SV=1	4.22311	0.00476847	2.07831	3	3	3	20.6545	19.7902	20.969	22.629	22.6697	22.3499	0.6104	0.174062		22.9	22.9	22.9	21.226	0	18.411	43407000	6
Q31N38	tr|Q31N38|Q31N38_SYNE7	tr|Q31N38|Q31N38_SYNE7 D-3-phosphoglycerate dehydrogenase OS=Synechococcus elongatus (strain PCC 7942) GN=Synpcc7942_1501 PE=3 SV=1	6.1889	0.00480287	2.62968	9	9	9	22.2761	21.9084	20.7506	24.1633	24.2633	24.3975	0.796096	0.117498		27.1	27.1	27.1	58.198	0	41.639	149790000	13
Q31N20	tr|Q31N20|Q31N20_SYNE7	tr|Q31N20|Q31N20_SYNE7 Histidinol dehydrogenase OS=Synechococcus elongatus (strain PCC 7942) GN=hisD PE=3 SV=1	4.87435	0.00481769	2.28521	11	11	11	23.3412	22.4406	22.2319	24.9585	25.3327	24.5782	0.589538	0.377234		44.5	44.5	44.5	46.651	0	60.744	260900000	22
Q31RR6	tr|Q31RR6|Q31RR6_SYNE7	tr|Q31RR6|Q31RR6_SYNE7 Glucokinase OS=Synechococcus elongatus (strain PCC 7942) GN=Synpcc7942_0221 PE=3 SV=1	5.73146	0.00489968	2.5189	2	2	2	19.7139	20.5747	20.9084	23.4604	22.6356	22.6578	0.616356	0.469941		11	11	11	35.706	0	9.1587	58409000	1
Q31L09	sp|Q31L09|RL23_SYNE7	sp|Q31L09|RL23_SYNE7 50S ribosomal protein L23 OS=Synechococcus elongatus (strain PCC 7942) GN=rplW PE=3 SV=1	0.272218	0.00492911	-1.87717	5	5	5	28.3179	27.6885	27.7478	26.4506	25.5393	26.1329	0.34752	0.462566		56	56	56	11.148	0	61.94	1171300000	28
Q31M80	tr|Q31M80|Q31M80_SYNE7	tr|Q31M80|Q31M80_SYNE7 Flavoprotein OS=Synechococcus elongatus (strain PCC 7942) GN=Synpcc7942_1809 PE=4 SV=1	0.286196	0.00500427	-1.80493	2	2	2	24.1723	24.3866	25.1112	22.7523	22.4869	23.0161	0.492005	0.26457		5.4	5.4	5.4	63.03	0	12.239	116880000	10
Q31PV4	sp|Q31PV4|EFG_SYNE7	sp|Q31PV4|EFG_SYNE7 Elongation factor G OS=Synechococcus elongatus (strain PCC 7942) GN=fusA PE=3 SV=1	2.87224	0.00503973	1.52218	24	24	24	25.7501	25.7169	25.0731	26.9897	27.3334	26.7836	0.381661	0.277766		45.5	45.5	45.5	75.909	0	237.33	1154100000	78
Q7X4K8	tr|Q7X4K8|Q7X4K8_SYNE7	tr|Q7X4K8|Q7X4K8_SYNE7 Thioredoxin peroxidase OS=Synechococcus elongatus (strain PCC 7942) GN=tpxA PE=4 SV=1	2.47014	0.00507529	1.30459	12	12	12	28.0277	28.2278	27.6524	29.3877	29.4802	28.9538	0.292095	0.281048		75.3	75.3	75.3	21.856	0	243.69	5521100000	89
Q31NC7	tr|Q31NC7|Q31NC7_SYNE7	tr|Q31NC7|Q31NC7_SYNE7 Uncharacterized protein OS=Synechococcus elongatus (strain PCC 7942) GN=Synpcc7942_1412 PE=4 SV=1	7.83086	0.00517755	2.96917	3	3	3	21.4481	20.0484	21.7798	24.1923	24.0525	23.9391	0.918946	0.126804		28.2	28.2	28.2	15.954	0	29.366	131350000	10
Q31R96	tr|Q31R96|Q31R96_SYNE7	tr|Q31R96|Q31R96_SYNE7 Uncharacterized protein OS=Synechococcus elongatus (strain PCC 7942) GN=Synpcc7942_0391 PE=4 SV=1	1.57837	0.00540232	0.658433	11	11	11	23.8225	23.5315	23.8348	24.5198	24.2933	24.351	0.171681	0.117693		37.3	37.3	37.3	55.892	0	39.32	212190000	18
Q31P19	sp|Q31P19|ISPF_SYNE7	sp|Q31P19|ISPF_SYNE7 2-C-methyl-D-erythritol 2,4-cyclodiphosphate synthase OS=Synechococcus elongatus (strain PCC 7942) GN=ispF PE=3 SV=1	0.491161	0.00561885	-1.02573	5	5	5	23.3692	23.9722	23.8435	22.6454	22.7957	22.6665	0.317569	0.0813394		38.8	38.8	38.8	17.431	0	22.698	77207000	12
P12243	sp|P12243|THIO1_SYNE7	sp|P12243|THIO1_SYNE7 Thioredoxin-1 OS=Synechococcus elongatus (strain PCC 7942) GN=trxA PE=3 SV=2	0.64689	0.0057165	-0.628407	11	11	11	28.7584	28.9833	29.0818	28.4303	28.3077	28.2004	0.165806	0.115029		99.1	99.1	99.1	11.648	0	184.65	3292400000	64
Q31NS8	tr|Q31NS8|Q31NS8_SYNE7	tr|Q31NS8|Q31NS8_SYNE7 Triosephosphate isomerase OS=Synechococcus elongatus (strain PCC 7942) GN=tpiA PE=3 SV=1	0.293185	0.00581	-1.77012	5	5	5	24.7312	25.8003	25.1164	23.4111	23.642	23.2845	0.541476	0.181264		36.1	36.1	36.1	28.727	0	41.21	152370000	13
Q31Q47	tr|Q31Q47|Q31Q47_SYNE7	tr|Q31Q47|Q31Q47_SYNE7 RNA-binding region RNP-1 OS=Synechococcus elongatus (strain PCC 7942) GN=Synpcc7942_0790 PE=4 SV=1	0.487347	0.00602436	-1.03698	7	7	7	27.8522	28.016	28.4943	27.1227	27.023	27.1059	0.333662	0.0533984		62.7	62.7	62.7	15.401	0	197.2	1461300000	41
HBA_HUMAN	sp|HBA_HUMAN|	sp|HBA_HUMAN|	0.450158	0.00606503	-1.1515	1	1	1	22.5667	22.4073	22.3897	21.3463	20.9203	21.6426	0.0975367	0.363055	+	8.5	8.5	8.5	15.126	0	5.4059	24709000	1
Q31QF5	tr|Q31QF5|Q31QF5_SYNE7	tr|Q31QF5|Q31QF5_SYNE7 Uncharacterized protein OS=Synechococcus elongatus (strain PCC 7942) GN=Synpcc7942_0682 PE=4 SV=1	3.03129	0.0061358	1.59993	6	6	6	20.7668	20.2783	20.1788	21.5709	22.0465	22.4062	0.314743	0.418972		23.8	23.8	23.8	34.947	0	14.665	28173000	9
Q31LX0	tr|Q31LX0|Q31LX0_SYNE7	tr|Q31LX0|Q31LX0_SYNE7 Transcriptional regulator, XRE family OS=Synechococcus elongatus (strain PCC 7942) GN=Synpcc7942_1919 PE=4 SV=1	3.25215	0.00615121	1.70139	5	5	5	22.0621	21.8953	21.3526	23.0236	23.5437	23.8468	0.370981	0.416344		37.9	37.9	37.9	28.125	0	24.602	88278000	14
Q31PR6	tr|Q31PR6|Q31PR6_SYNE7	tr|Q31PR6|Q31PR6_SYNE7 S-methyl-5-thioadenosine phosphorylase OS=Synechococcus elongatus (strain PCC 7942) GN=mtnP PE=3 SV=1	0.337142	0.00639326	-1.56857	3	3	3	21.7255	22.6911	22.0676	20.6859	20.7007	20.3918	0.489624	0.174204		16.2	16.2	16.2	31.813	0	4.6369	20896000	5
Q31NP2	tr|Q31NP2|Q31NP2_SYNE7	tr|Q31NP2|Q31NP2_SYNE7 Malate dehydrogenase (Oxaloacetate decarboxylating) OS=Synechococcus elongatus (strain PCC 7942) GN=Synpcc7942_1297 PE=3 SV=1	1.6303	0.00639355	0.705133	12	12	12	25.8849	25.8942	25.8805	26.5553	26.8412	26.3784	0.00696397	0.23352		48	48	48	49.178	0	301.32	823500000	73
Q31KU2	tr|Q31KU2|Q31KU2_SYNE7	tr|Q31KU2|Q31KU2_SYNE7 Transaldolase OS=Synechococcus elongatus (strain PCC 7942) GN=tal PE=3 SV=1	2.89991	0.00642918	1.53601	14	14	14	25.1367	25.4	24.8882	26.3992	27.1858	26.4479	0.255955	0.440776		48.9	48.9	48.9	43.533	0	148.69	916310000	47
Q31MB4	tr|Q31MB4|Q31MB4_SYNE7	tr|Q31MB4|Q31MB4_SYNE7 Phosphate starvation-induced protein OS=Synechococcus elongatus (strain PCC 7942) GN=Synpcc7942_1775 PE=4 SV=1	165.136	0.0064384	7.36751	5	5	5	25.7352	22.9785	20.8727	30.3904	30.5336	30.7649	2.43847	0.188993		23.7	23.7	23.7	35.407	0	18.579	11027000000	23
CON__P13647	CON__P13647	;	0.234267	0.0065557	-2.09377	10	2	1	22.6372	23.9594	23.6104	21.4306	21.333	21.1621	0.68525	0.135879	+	16.4	4.2	1.9	62.378	0	7.9538	40546000	5
TRYP_PIG	sp|TRYP_PIG|;CON__P00761	sp|TRYP_PIG|;	0.281345	0.00658461	-1.82959	9	9	9	33.0165	33.9531	33.7367	31.356	31.7789	32.0825	0.490336	0.364878	+	45.5	45.5	45.5	24.409	0	323.31	49370000000	161
P74764	sp|P74764|SYFB_SYNE7	sp|P74764|SYFB_SYNE7 Phenylalanine--tRNA ligase beta subunit OS=Synechococcus elongatus (strain PCC 7942) GN=pheT PE=3 SV=2	6.63558	0.00670616	2.73022	20	20	20	24.0817	22.7962	22.3845	25.8015	26.0634	25.5881	0.885319	0.238046		36.7	36.7	36.7	89.931	0	189.46	460830000	49
UBIQ_HUMAN	sp|UBIQ_HUMAN|	sp|UBIQ_HUMAN|	0.110625	0.0067697	-3.17626	2	2	2	22.2979	23.1032	23.6814	18.9542	20.0606	20.539	0.694847	0.812848	+	28.9	28.9	28.9	8.5647	0	18.523	17277000	5
Q31PM8	tr|Q31PM8|Q31PM8_SYNE7	tr|Q31PM8|Q31PM8_SYNE7 Cell envelope-related function transcriptional attenuator common domain OS=Synechococcus elongatus (strain PCC 7942) GN=Synpcc7942_0961 PE=4 SV=1	0.21209	0.00683112	-2.23725	1	1	1	31.3506	32.2149	32.3896	29.1655	29.9588	30.1191	0.556352	0.510594		2.4	2.4	2.4	36.909	0	2.6886	14933000000	22
Q31PP6	tr|Q31PP6|Q31PP6_SYNE7	tr|Q31PP6|Q31PP6_SYNE7 Acetylornithine aminotransferase OS=Synechococcus elongatus (strain PCC 7942) GN=argD PE=3 SV=1	0.419533	0.0070455	-1.25314	2	2	2	25.8901	25.9308	26.0522	24.9305	24.2219	24.9612	0.0843107	0.418253		6.2	6.2	6.2	44.868	0.0069444	1.7257	254030000	4
Q31K07	tr|Q31K07|Q31K07_SYNE7	tr|Q31K07|Q31K07_SYNE7 Myo-inositol-1(Or 4)-monophosphatase OS=Synechococcus elongatus (strain PCC 7942) GN=Synpcc7942_2582 PE=4 SV=1	1.5644	0.00709212	0.645607	4	4	4	21.6662	21.3921	21.4445	22.0542	22.0481	22.3374	0.145509	0.165303		21.2	21.2	21.2	29.893	0	39.394	42230000	7
Q31K19	sp|Q31K19|SYY_SYNE7	sp|Q31K19|SYY_SYNE7 Tyrosine--tRNA ligase OS=Synechococcus elongatus (strain PCC 7942) GN=tyrS PE=3 SV=1	2.06535	0.00716319	1.04638	2	2	2	19.5745	20.0372	20.1407	20.7819	21.1661	20.9436	0.301494	0.192922		10.7	10.7	10.7	44.374	0	4.948	14772000	2
Q31KP5	tr|Q31KP5|Q31KP5_SYNE7	tr|Q31KP5|Q31KP5_SYNE7 Uncharacterized protein OS=Synechococcus elongatus (strain PCC 7942) GN=Synpcc7942_2344 PE=4 SV=1	1.75131	0.00726877	0.808433	6	6	6	23.2232	23.1737	22.9891	23.6933	23.9275	24.1905	0.123378	0.248769		39.6	39.6	39.6	33.862	0	44.647	140010000	16
P22880	sp|P22880|CH10_SYNE7	sp|P22880|CH10_SYNE7 10 kDa chaperonin OS=Synechococcus elongatus (strain PCC 7942) GN=groS PE=3 SV=2	0.368022	0.00733703	-1.44214	7	7	7	27.8798	27.1981	27.5675	26.5166	25.9643	25.838	0.341245	0.360862		65	65	65	10.811	0	64.954	908410000	28
Q55357	sp|Q55357|SECA_SYNE7	sp|Q55357|SECA_SYNE7 Protein translocase subunit SecA OS=Synechococcus elongatus (strain PCC 7942) GN=secA PE=3 SV=1	1.45812	0.00738577	0.54411	2	2	2	20.8642	21.1883	21.1528	21.5941	21.6799	21.5635	0.177769	0.0603618		3	3	3	107.26	0	3.114	27323000	4
Q31N88	tr|Q31N88|Q31N88_SYNE7	tr|Q31N88|Q31N88_SYNE7 Uncharacterized protein OS=Synechococcus elongatus (strain PCC 7942) GN=Synpcc7942_1451 PE=4 SV=1	0.584986	0.00753557	-0.773527	3	3	3	23.2992	23.2852	23.7242	22.6992	22.5507	22.7381	0.249529	0.0988991		26.8	26.8	26.8	16.526	0	6.1101	68184000	4
Q79PF4	sp|Q79PF4|KAIC_SYNE7	sp|Q79PF4|KAIC_SYNE7 Circadian clock protein kinase KaiC OS=Synechococcus elongatus (strain PCC 7942) GN=kaiC PE=1 SV=1	6.48873	0.00770466	2.69794	5	5	5	20.7004	20.6363	21.0613	23.6278	22.5252	24.3388	0.229104	0.913797		21	21	21	58.002	0	44.631	92608000	5
Q31PF0	tr|Q31PF0|Q31PF0_SYNE7	tr|Q31PF0|Q31PF0_SYNE7 Uncharacterized protein OS=Synechococcus elongatus (strain PCC 7942) GN=Synpcc7942_1039 PE=4 SV=1	0.303687	0.00777431	-1.71934	1	1	1	21.1605	21.8397	21.5791	20.1264	20.0578	19.2371	0.342656	0.494846		7.6	7.6	7.6	18.753	0.0070323	1.8357	8313900	2
Q31ND8	tr|Q31ND8|Q31ND8_SYNE7	tr|Q31ND8|Q31ND8_SYNE7 Uncharacterized protein OS=Synechococcus elongatus (strain PCC 7942) GN=Synpcc7942_1401 PE=4 SV=1	0.547146	0.00777523	-0.870003	3	3	3	22.8504	23.1608	22.6825	22.0799	22.1805	21.8234	0.242622	0.184126		30.4	30.4	30.4	13.982	0	14.536	43970000	8
Q31NR2	sp|Q31NR2|RL20_SYNE7	sp|Q31NR2|RL20_SYNE7 50S ribosomal protein L20 OS=Synechococcus elongatus (strain PCC 7942) GN=rplT PE=3 SV=1	2.42269	0.00780747	1.27661	4	4	4	25.4294	24.9384	24.5979	26.1501	26.198	26.4474	0.418008	0.15963		25.9	25.9	25.9	13.316	0	58.955	659160000	17
Q31P44	tr|Q31P44|Q31P44_SYNE7	tr|Q31P44|Q31P44_SYNE7 Glutaredoxin OS=Synechococcus elongatus (strain PCC 7942) GN=Synpcc7942_1145 PE=3 SV=1	1.35687	0.00781608	0.440287	1	1	1	21.2265	21.2792	21.4963	21.7526	21.8402	21.7302	0.143008	0.0581219		13.9	13.9	13.9	12.065	0	8.0735	29574000	3
Q31L16	sp|Q31L16|RS17_SYNE7	sp|Q31L16|RS17_SYNE7 30S ribosomal protein S17 OS=Synechococcus elongatus (strain PCC 7942) GN=rpsQ PE=3 SV=1	0.477909	0.00783376	-1.06519	5	5	5	28.3422	28.0143	27.8716	27.3198	26.7571	26.9557	0.241305	0.285355		39	39	39	9.3467	0	56.342	1601800000	21
Q31PU9	tr|Q31PU9|Q31PU9_SYNE7	tr|Q31PU9|Q31PU9_SYNE7 Glutamate synthase (Ferredoxin) OS=Synechococcus elongatus (strain PCC 7942) GN=Synpcc7942_0890 PE=4 SV=1	8.38753	0.00788594	3.06825	12	12	12	20.7967	19.6669	20.5211	23.6122	24.1724	22.4048	0.58911	0.903355		11.8	11.8	11.8	166.84	0	38.233	95992000	20
Q31PJ2	sp|Q31PJ2|RL32_SYNE7	sp|Q31PJ2|RL32_SYNE7 50S ribosomal protein L32 OS=Synechococcus elongatus (strain PCC 7942) GN=rpmF PE=3 SV=1	0.146524	0.00804274	-2.77079	2	2	2	24.4885	24.5433	24.1595	20.5952	22.4865	21.7972	0.207594	0.957121		27.6	27.6	27.6	6.5335	0	9.7411	72431000	9
Q31LL7	tr|Q31LL7|Q31LL7_SYNE7	tr|Q31LL7|Q31LL7_SYNE7 NusA antitermination factor OS=Synechococcus elongatus (strain PCC 7942) GN=Synpcc7942_2022 PE=3 SV=1	4.99377	0.00806536	2.32013	6	6	6	21.3087	20.5064	19.6697	22.8644	22.7836	22.7972	0.819595	0.0432788		20.9	20.9	20.9	48.965	0	26.489	54470000	12
Q31RQ8	tr|Q31RQ8|Q31RQ8_SYNE7	tr|Q31RQ8|Q31RQ8_SYNE7 Uncharacterized protein OS=Synechococcus elongatus (strain PCC 7942) GN=Synpcc7942_0229 PE=4 SV=1	0.176513	0.00816981	-2.50215	1	1	1	21.0371	21.9316	21.9757	19.8215	18.4002	19.2163	0.52963	0.713227		10.7	10.7	10.7	19.714	0.0029028	2.2902	6657200	1
Q31LC2	sp|Q31LC2|GATA_SYNE7	sp|Q31LC2|GATA_SYNE7 Glutamyl-tRNA(Gln) amidotransferase subunit A OS=Synechococcus elongatus (strain PCC 7942) GN=gatA PE=3 SV=1	13.967	0.0082022	3.80395	8	8	8	21.956	19.412	20.7565	24.1926	25.0349	24.3089	1.27271	0.456436		34	34	34	51.022	0	48.649	184870000	12
Q31LJ3	sp|Q31LJ3|GCSH_SYNE7	sp|Q31LJ3|GCSH_SYNE7 Glycine cleavage system H protein OS=Synechococcus elongatus (strain PCC 7942) GN=gcvH PE=3 SV=1	0.554157	0.00826231	-0.851633	4	4	4	25.9277	26.359	26.4368	25.5266	25.3731	25.2689	0.274224	0.129668		51.2	51.2	51.2	14.069	0	58.665	485750000	20
Q9Z3G5	tr|Q9Z3G5|Q9Z3G5_SYNE7	tr|Q9Z3G5|Q9Z3G5_SYNE7 PBS lyase HEAT-like repeat OS=Synechococcus elongatus (strain PCC 7942) GN=nblB PE=4 SV=1	1.69794	0.00831977	0.763783	9	9	9	25.7599	25.6769	25.4333	26.2835	26.2456	26.6324	0.169778	0.213252		54.3	54.3	54.3	23.593	0	167.32	692040000	39
Q31LK9	tr|Q31LK9|Q31LK9_SYNE7	tr|Q31LK9|Q31LK9_SYNE7 Phycobilisome rod-core linker polypeptide OS=Synechococcus elongatus (strain PCC 7942) GN=Synpcc7942_2030 PE=4 SV=1	1.70368	0.00837664	0.768653	16	16	16	27.4235	27.8704	27.6645	28.3153	28.6051	28.344	0.2237	0.159695		63.6	63.6	63.6	28.339	0	165.55	2881600000	82
Q31L59	tr|Q31L59|Q31L59_SYNE7	tr|Q31L59|Q31L59_SYNE7 Bacterioferritin comigratory protein OS=Synechococcus elongatus (strain PCC 7942) GN=Synpcc7942_2180 PE=4 SV=1	0.524176	0.00839014	-0.931877	13	13	13	28.2483	27.9733	28.2608	27.5222	27.2244	26.9401	0.162495	0.291087		93.8	93.8	93.8	15.704	0	183.08	1656900000	76
Q31N15	sp|Q31N15|RPOC2_SYNE7	sp|Q31N15|RPOC2_SYNE7 DNA-directed RNA polymerase subunit beta OS=Synechococcus elongatus (strain PCC 7942) GN=rpoC2 PE=3 SV=1	2.36737	0.00857627	1.24329	45	45	45	26.9767	26.1491	26.2841	27.676	27.6859	27.7779	0.444026	0.0561704		43.4	43.4	43.4	143.84	0	323.31	1851500000	177
HBB_HUMAN	CON__P02070;sp|HBB_HUMAN|;CON__Q3SX09	;sp|HBB_HUMAN|;	0.529061	0.00873199	-0.918493	1	1	1	20.7624	21.2662	21.1897	19.9653	20.149	20.3485	0.271523	0.191649	+	6.9	6.9	6.9	15.954	0.0029197	2.3932	4473000	3
Q31RB7	tr|Q31RB7|Q31RB7_SYNE7	tr|Q31RB7|Q31RB7_SYNE7 O-acetylhomoserine/O-acetylserine sulfhydrylase OS=Synechococcus elongatus (strain PCC 7942) GN=Synpcc7942_0370 PE=3 SV=1	0.104495	0.00881101	-3.25849	3	3	3	22.7421	23.2123	23.2408	21.1259	19.2627	19.0311	0.280039	1.14844		13.4	13.4	13.4	46.165	0	9.478	17139000	3
Q31LP0	tr|Q31LP0|Q31LP0_SYNE7	tr|Q31LP0|Q31LP0_SYNE7 RNA-binding region RNP-1 OS=Synechococcus elongatus (strain PCC 7942) GN=Synpcc7942_1999 PE=4 SV=1	0.446799	0.00885031	-1.1623	5	5	5	28.3935	28.6023	29.1894	27.5407	27.4923	27.6653	0.412641	0.089271		41.1	41.1	41.1	10.709	0	104.45	2229600000	36
Q31QU4	tr|Q31QU4|Q31QU4_SYNE7	tr|Q31QU4|Q31QU4_SYNE7 Uncharacterized protein OS=Synechococcus elongatus (strain PCC 7942) GN=Synpcc7942_0543 PE=4 SV=1	0.530378	0.00896795	-0.914907	5	5	5	24.2976	24.6951	24.5821	23.9132	23.4391	23.4778	0.204834	0.263287		47.6	47.6	47.6	20.548	0	24.109	128640000	13
Q8GIS1	sp|Q8GIS1|ARLY_SYNE7	sp|Q8GIS1|ARLY_SYNE7 Argininosuccinate lyase OS=Synechococcus elongatus (strain PCC 7942) GN=argH PE=3 SV=1	6.81339	0.00898569	2.76837	3	3	3	18.6849	20.6063	19.1701	22.3767	22.2982	22.0917	0.999159	0.147185		12	12	12	51.851	0	4.2112	35775000	6
Q54774	tr|Q54774|Q54774_SYNE7	tr|Q54774|Q54774_SYNE7 6-carboxy-5,6,7,8-tetrahydropterin synthase OS=Synechococcus elongatus (strain PCC 7942) GN=Synpcc7942_1953 PE=3 SV=1	0.488745	0.00911944	-1.03285	2	2	2	22.4716	23.0923	22.4794	21.7937	21.5971	21.5539	0.356166	0.127782		38.3	38.3	38.3	14.608	0	7.6113	35708000	11
Q31RY9	tr|Q31RY9|Q31RY9_SYNE7	tr|Q31RY9|Q31RY9_SYNE7 Uncharacterized protein OS=Synechococcus elongatus (strain PCC 7942) GN=Synpcc7942_0148 PE=4 SV=1	0.185704	0.00913373	-2.42892	3	3	3	21.508	21.0785	22.4573	18.6326	19.4806	19.644	0.70552	0.542961		8.2	8.2	8.2	58.127	0.0028777	2.1431	5875300	3
P50022	sp|P50022|DNAK3_SYNE7	sp|P50022|DNAK3_SYNE7 Chaperone protein dnaK3 OS=Synechococcus elongatus (strain PCC 7942) GN=dnaK3 PE=3 SV=1	0.332136	0.00915346	-1.59015	4	4	4	24.0708	24.6232	25.1822	23.0054	23.2252	22.875	0.555683	0.177		3.6	3.6	3.6	84.192	0	7.9326	81791000	10
P42079	sp|P42079|RPOC1_SYNE7	sp|P42079|RPOC1_SYNE7 DNA-directed RNA polymerase subunit gamma OS=Synechococcus elongatus (strain PCC 7942) GN=rpoC1 PE=3 SV=2	2.40183	0.00939889	1.26414	13	13	13	25.0396	24.1364	24.4041	25.8389	25.7308	25.8028	0.463901	0.0550575		30	30	30	70.96	0	84.554	492800000	37
K1C9_HUMAN	sp|K1C9_HUMAN|;CON__P35527	sp|K1C9_HUMAN|;	0.315693	0.00947448	-1.66341	25	25	24	29.0153	29.5856	28.4731	27.6115	27.3882	27.0841	0.556329	0.26477	+	46.5	46.5	46.5	62.129	0	323.31	2631600000	145
Q31R65	tr|Q31R65|Q31R65_SYNE7	tr|Q31R65|Q31R65_SYNE7 Uncharacterized protein OS=Synechococcus elongatus (strain PCC 7942) GN=Synpcc7942_0422 PE=4 SV=1	0.534766	0.00952343	-0.90302	13	13	13	27.6115	27.5945	27.9428	26.9808	26.5002	26.9588	0.196408	0.271349		48.4	48.4	48.4	42.081	0	201.54	1218800000	62
Q31K48	sp|Q31K48|RL19_SYNE7	sp|Q31K48|RL19_SYNE7 50S ribosomal protein L19 OS=Synechococcus elongatus (strain PCC 7942) GN=rplS PE=3 SV=2	0.344726	0.00960339	-1.53648	9	9	9	29.5869	28.997	28.7329	27.8684	27.1586	27.6804	0.437213	0.367768		65.8	65.8	65.8	13.443	0	209.21	3001800000	65
Q31RG2	tr|Q31RG2|Q31RG2_SYNE7	tr|Q31RG2|Q31RG2_SYNE7 Phycobilisome 7.8 kDa linker polypeptide, allophycocyanin-associated, core OS=Synechococcus elongatus (strain PCC 7942) GN=Synpcc7942_0325 PE=3 SV=1	0.503781	0.00962513	-0.98913	4	4	4	26.916	26.5298	26.2979	25.6222	25.7701	25.3841	0.312283	0.194756		64.2	64.2	64.2	7.8091	0	45.526	646540000	8
Q31MB5	sp|Q31MB5|RS21_SYNE7	sp|Q31MB5|RS21_SYNE7 30S ribosomal protein S21 OS=Synechococcus elongatus (strain PCC 7942) GN=rpsU PE=3 SV=1	0.321308	0.00976548	-1.63797	3	3	3	24.5262	24.6883	24.4801	22.2471	23.3931	23.1406	0.109318	0.60216		36.8	36.8	36.8	7.0291	0	10.194	114740000	8
Q31RG0	tr|Q31RG0|Q31RG0_SYNE7	tr|Q31RG0|Q31RG0_SYNE7 Allophycocyanin alpha chain OS=Synechococcus elongatus (strain PCC 7942) GN=Synpcc7942_0327 PE=1 SV=1	2.70515	0.00981443	1.43571	13	12	12	29.3002	29.5525	28.5768	30.625	30.7305	30.3811	0.506431	0.179203		88.8	88.8	88.8	17.422	0	173.8	12685000000	94
Q31Q18	sp|Q31Q18|PURQ_SYNE7	sp|Q31Q18|PURQ_SYNE7 Phosphoribosylformylglycinamidine synthase subunit PurQ OS=Synechococcus elongatus (strain PCC 7942) GN=purQ PE=3 SV=1	5.33879	0.00990438	2.41651	2	2	2	19.0985	20.2015	20.5747	22.5179	22.7693	21.837	0.767584	0.482378		22.2	22.2	22.2	23.601	0	8.9412	40877000	3
Q31QC4	sp|Q31QC4|ISPG_SYNE7	sp|Q31QC4|ISPG_SYNE7 4-hydroxy-3-methylbut-2-en-1-yl diphosphate synthase OS=Synechococcus elongatus (strain PCC 7942) GN=ispG PE=3 SV=1	4.40093	0.00994602	2.13781	14	14	14	23.5514	22.6283	22.557	24.8876	25.6946	24.568	0.554708	0.58059		38.8	38.8	38.8	45.045	0	94.644	294530000	28
Q31L29	sp|Q31L29|RS11_SYNE7	sp|Q31L29|RS11_SYNE7 30S ribosomal protein S11 OS=Synechococcus elongatus (strain PCC 7942) GN=rpsK PE=3 SV=1	0.373625	0.0100174	-1.42034	4	4	4	25.7801	25.5003	25.0692	23.6251	24.4185	24.0449	0.358095	0.396939		36.2	36.2	36.2	13.712	0	30.761	236730000	14
Q31LG8	tr|Q31LG8|Q31LG8_SYNE7	tr|Q31LG8|Q31LG8_SYNE7 ATPase OS=Synechococcus elongatus (strain PCC 7942) GN=Synpcc7942_2071 PE=4 SV=1	1087.94	0.010019	10.0874	75	75	75	23.5512	30.5628	24.5636	36.1321	36.2337	36.574	3.78987	0.231459		91.9	91.9	91.9	74.23	0	323.31	611050000000	1271
Q31S11	tr|Q31S11|Q31S11_SYNE7	tr|Q31S11|Q31S11_SYNE7 Enoyl-[acyl-carrier-protein] reductase [NADH] OS=Synechococcus elongatus (strain PCC 7942) GN=Synpcc7942_0126 PE=3 SV=1	2.25015	0.0100417	1.17002	9	9	9	23.9277	23.795	23.3295	24.965	25.0924	24.5049	0.314143	0.309065		54.7	54.7	54.7	27.383	0	64.588	271530000	26
Q55038	sp|Q55038|PUR1_SYNE7	sp|Q55038|PUR1_SYNE7 Amidophosphoribosyltransferase OS=Synechococcus elongatus (strain PCC 7942) GN=purF PE=3 SV=1	1.76461	0.0102861	0.81935	2	2	2	20.1399	20.0655	20.4406	20.9081	21.3104	20.8855	0.198607	0.239011		6.3	6.3	6.3	53.809	0	4.9586	16140000	3
P25935	sp|P25935|CYC6_SYNE7	sp|P25935|CYC6_SYNE7 Cytochrome c6 OS=Synechococcus elongatus (strain PCC 7942) GN=petJ PE=3 SV=1	0.243432	0.0103102	-2.03841	3	3	3	24.1026	24.0358	25.0512	22.2423	22.9317	21.9004	0.567941	0.52532		45	45	45	11.388	0	33.059	70963000	12
Q31MB7	sp|Q31MB7|RS16_SYNE7	sp|Q31MB7|RS16_SYNE7 30S ribosomal protein S16 OS=Synechococcus elongatus (strain PCC 7942) GN=rpsP PE=3 SV=1	0.396439	0.0103189	-1.33483	8	8	8	28.7253	27.9961	27.8432	26.6502	27.0151	26.8948	0.471383	0.185946		47.6	47.6	47.6	9.555	0	81.223	1536800000	49
Q31PT6	tr|Q31PT6|Q31PT6_SYNE7	tr|Q31PT6|Q31PT6_SYNE7 Aconitate hydratase 2 OS=Synechococcus elongatus (strain PCC 7942) GN=Synpcc7942_0903 PE=3 SV=1	4.51265	0.0105438	2.17397	12	12	12	22.8182	21.5989	21.2789	23.9952	23.9519	24.2709	0.812226	0.173059		27.8	27.8	27.8	92.334	0	76.374	134750000	19
Q31PD8	tr|Q31PD8|Q31PD8_SYNE7	tr|Q31PD8|Q31PD8_SYNE7 Phycocyanin linker protein 9K OS=Synechococcus elongatus (strain PCC 7942) GN=Synpcc7942_1051 PE=4 SV=1	0.556113	0.0107096	-0.84655	4	4	4	28.8227	28.8626	28.3597	27.978	27.8736	27.6538	0.279525	0.165502		58	58	58	9.0181	0	98.115	2491300000	29
Q31QL1	sp|Q31QL1|ILVD_SYNE7	sp|Q31QL1|ILVD_SYNE7 Dihydroxy-acid dehydratase OS=Synechococcus elongatus (strain PCC 7942) GN=ilvD PE=3 SV=1	2.87864	0.0110149	1.52539	24	24	24	24.888	24.8442	24.0655	26.0597	26.519	25.7952	0.462727	0.366251		54.6	54.6	54.6	66.531	0	241.51	644780000	67
Q59988	sp|Q59988|KPRS_SYNE7	sp|Q59988|KPRS_SYNE7 Ribose-phosphate pyrophosphokinase OS=Synechococcus elongatus (strain PCC 7942) GN=prs PE=3 SV=1	34.1416	0.0110192	5.09346	13	13	13	23.4301	20.1356	19.9585	26.5022	26.0097	26.2926	1.95519	0.247154		57.4	57.4	57.4	36.35	0	145.27	571850000	41
ALBU_BOVIN	sp|ALBU_BOVIN|;CON__P02769	sp|ALBU_BOVIN|;	0.0613707	0.0111393	-4.02631	10	7	7	25.1559	25.0838	23.5756	19.9413	22.0557	19.7394	0.892275	1.283	+	20.3	15.5	15.5	69.293	0	31.585	67610000	9
CON__P02533	CON__P02533;CON__P19012;CON__P08727;CON__P19001;CON__Q04695;CON__Q9QWL7	;	0.0880862	0.0112226	-3.50494	9	3	1	22.3879	22.8503	22.7766	17.6558	19.6306	20.2136	0.248452	1.34053	+	21.4	11.7	4	51.621	0	9.4214	12653000	5
Q31R02	tr|Q31R02|Q31R02_SYNE7	tr|Q31R02|Q31R02_SYNE7 Phosphoglycerate mutase OS=Synechococcus elongatus (strain PCC 7942) GN=Synpcc7942_0485 PE=4 SV=1	4.8847	0.0113707	2.28827	7	7	7	22.0544	20.8651	20.4764	23.452	23.7533	23.0555	0.822109	0.349971		29.2	29.2	29.2	48.661	0	67.266	93296000	17
Q935Y4	sp|Q935Y4|OTC_SYNE7	sp|Q935Y4|OTC_SYNE7 Ornithine carbamoyltransferase OS=Synechococcus elongatus (strain PCC 7942) GN=argF PE=3 SV=5	0.445953	0.0114558	-1.16504	6	6	6	24.2166	24.9681	24.9103	23.6565	23.3249	23.6185	0.418202	0.181527		38.7	38.7	38.7	33.226	0	32.843	144800000	24
Q31Q69	tr|Q31Q69|Q31Q69_SYNE7	tr|Q31Q69|Q31Q69_SYNE7 Uncharacterized protein OS=Synechococcus elongatus (strain PCC 7942) GN=Synpcc7942_0768 PE=4 SV=1	2.33461	0.0114959	1.22318	3	3	3	20.3356	20.6522	21.0714	21.6559	22.2488	21.8241	0.369075	0.30555		14.7	14.7	14.7	24.489	0	11.944	35183000	7
Q31L12	sp|Q31L12|RL22_SYNE7	sp|Q31L12|RL22_SYNE7 50S ribosomal protein L22 OS=Synechococcus elongatus (strain PCC 7942) GN=rplV PE=3 SV=1	1.62905	0.0115896	0.70403	3	3	3	23.747	23.3385	23.5126	24.177	24.4447	24.0885	0.205009	0.185439		39.3	39.3	39.3	13.252	0	29.824	202350000	15
Q31QL9	tr|Q31QL9|Q31QL9_SYNE7	tr|Q31QL9|Q31QL9_SYNE7 Adenosylhomocysteinase OS=Synechococcus elongatus (strain PCC 7942) GN=ahcY PE=3 SV=1	5.59426	0.0116113	2.48395	14	14	14	23.3298	23.277	22.2786	24.6762	26.2272	25.4338	0.592217	0.775598		43.9	43.9	43.9	45.699	0	101.64	385650000	30
Q31N93	tr|Q31N93|Q31N93_SYNE7	tr|Q31N93|Q31N93_SYNE7 Uncharacterized protein OS=Synechococcus elongatus (strain PCC 7942) GN=Synpcc7942_1446 PE=4 SV=1	0.326381	0.0118649	-1.61537	2	2	2	21.5598	21.0853	22.0023	20.1598	20.2198	19.4217	0.458597	0.444455		20.1	20.1	20.1	15.066	0	4.9017	5506500	2
Q31RX6	tr|Q31RX6|Q31RX6_SYNE7	tr|Q31RX6|Q31RX6_SYNE7 Chromophore lyase CpcS/CpeS OS=Synechococcus elongatus (strain PCC 7942) GN=cpcS PE=3 SV=1	1.36976	0.0119141	0.45392	4	4	4	23.3408	23.0492	23.1911	23.7495	23.6536	23.5398	0.145813	0.104982		33.3	33.3	33.3	20.163	0	49.341	127960000	9
Q31PX4	sp|Q31PX4|Y865_SYNE7	sp|Q31PX4|Y865_SYNE7 UPF0234 protein Synpcc7942_0865 OS=Synechococcus elongatus (strain PCC 7942) GN=Synpcc7942_0865 PE=3 SV=1	0.711946	0.0119203	-0.49016	2	2	2	22.794	22.6048	22.4956	22.2204	22.2026	22.0009	0.150945	0.121943		23.9	23.9	23.9	18.302	0	13.063	47269000	10
Q31Q75	tr|Q31Q75|Q31Q75_SYNE7	tr|Q31Q75|Q31Q75_SYNE7 Uncharacterized protein OS=Synechococcus elongatus (strain PCC 7942) GN=Synpcc7942_0762 PE=4 SV=1	2.43728	0.0121116	1.28527	2	2	2	19.969	20.6568	20.0997	21.6802	21.1184	21.7827	0.36526	0.357644		12	12	12	20.515	0	6.3386	22493000	4
Q31RF9	tr|Q31RF9|Q31RF9_SYNE7	tr|Q31RF9|Q31RF9_SYNE7 Phycobilisome core-membrane linker polypeptide OS=Synechococcus elongatus (strain PCC 7942) GN=Synpcc7942_0328 PE=4 SV=1	1.93952	0.0121752	0.9557	14	14	14	24.9366	25.5521	25.0267	25.9336	26.3034	26.1456	0.332415	0.18556		25.7	25.7	25.7	78.806	0	78.242	647750000	36
Q31Q68	tr|Q31Q68|Q31Q68_SYNE7	tr|Q31Q68|Q31Q68_SYNE7 Uncharacterized protein OS=Synechococcus elongatus (strain PCC 7942) GN=Synpcc7942_0769 PE=4 SV=1	0.631907	0.0121793	-0.662217	8	8	8	24.2607	24.7149	24.6056	23.9409	23.7317	23.922	0.237084	0.11572		44	44	44	32.599	0	52.307	150870000	31
Q54709	sp|Q54709|OPCA_SYNE7	sp|Q54709|OPCA_SYNE7 Putative OxPP cycle protein OpcA OS=Synechococcus elongatus (strain PCC 7942) GN=opcA PE=4 SV=2	7.98964	0.0122866	2.99813	5	5	5	22.7889	21.6115	20.4343	24.6263	24.8199	24.383	1.17731	0.218916		24.3	24.3	24.3	48.873	0	84.784	195120000	19
Q935Z1	tr|Q935Z1|Q935Z1_SYNE7	tr|Q935Z1|Q935Z1_SYNE7 Nucleotide binding protein, PINc OS=Synechococcus elongatus (strain PCC 7942) GN=SEA0005 PE=4 SV=1	6.65599	0.0123804	2.73465	5	5	5	21.7081	21.3472	19.9852	23.177	23.676	24.3916	0.90864	0.610508		18.6	18.6	18.6	49.297	0	36.791	111510000	10
Q31PF7	tr|Q31PF7|Q31PF7_SYNE7	tr|Q31PF7|Q31PF7_SYNE7 Uncharacterized protein OS=Synechococcus elongatus (strain PCC 7942) GN=Synpcc7942_1032 PE=4 SV=1	0.672973	0.0127291	-0.57138	1	1	1	20.7568	20.3493	20.3808	19.9332	19.8783	19.9613	0.226705	0.0421976		5.3	5.3	5.3	54.765	0.0070822	1.9641	6928700	1
Q31QQ4	tr|Q31QQ4|Q31QQ4_SYNE7	tr|Q31QQ4|Q31QQ4_SYNE7 Protoporphyrin IX magnesium-chelatase OS=Synechococcus elongatus (strain PCC 7942) GN=Synpcc7942_0583 PE=4 SV=1	3.2243	0.0127799	1.68899	2	2	2	19.6141	20.4138	19.6614	21.1853	22.1654	21.4055	0.448684	0.51421		8.8	8.8	8.8	39.91	0	3.4066	22371000	1
Q31QZ9	tr|Q31QZ9|Q31QZ9_SYNE7	tr|Q31QZ9|Q31QZ9_SYNE7 Dihydroorotase OS=Synechococcus elongatus (strain PCC 7942) GN=Synpcc7942_0488 PE=4 SV=1	0.713275	0.0129732	-0.48747	21	21	21	27.5614	27.8577	27.7167	27.3119	27.2876	27.0738	0.148222	0.131033		69.9	69.9	69.9	48.877	0	234.64	1437600000	125
Q31LK1	tr|Q31LK1|Q31LK1_SYNE7	tr|Q31LK1|Q31LK1_SYNE7 Transcriptional regulator, XRE family with cupin sensor domain OS=Synechococcus elongatus (strain PCC 7942) GN=Synpcc7942_2038 PE=4 SV=1	7.42333	0.0130874	2.89207	6	6	6	22.2985	22.5198	20.491	24.91	24.8539	24.2216	1.11293	0.382328		47.8	47.8	47.8	25.265	0	76.386	200350000	15
Q31LS4	tr|Q31LS4|Q31LS4_SYNE7	tr|Q31LS4|Q31LS4_SYNE7 Exopolyphosphatase OS=Synechococcus elongatus (strain PCC 7942) GN=Synpcc7942_1965 PE=4 SV=1	3.21416	0.0133286	1.68444	6	6	6	21.8548	21.6174	20.7016	22.7505	23.081	23.3956	0.608931	0.322573		20.9	20.9	20.9	60.757	0	36.775	70006000	10
Q31LB8	tr|Q31LB8|Q31LB8_SYNE7	tr|Q31LB8|Q31LB8_SYNE7 Anti-sigma factor antagonist OS=Synechococcus elongatus (strain PCC 7942) GN=Synpcc7942_2121 PE=3 SV=1	3.75616	0.0133755	1.90926	1	1	1	19.6076	21.1354	20.3369	22.2237	22.1312	22.4528	0.764151	0.165541		10	10	10	14.171	0	6.1414	34946000	1
Q31MF9	tr|Q31MF9|Q31MF9_SYNE7	tr|Q31MF9|Q31MF9_SYNE7 Uncharacterized protein OS=Synechococcus elongatus (strain PCC 7942) GN=Synpcc7942_1730 PE=4 SV=1	0.504562	0.013743	-0.986897	12	12	12	27.9228	27.8927	28.5553	27.3023	26.9803	27.1274	0.374171	0.161164		95.4	95.4	95.4	21.306	0	212.21	1883100000	68
Q31PZ6	tr|Q31PZ6|Q31PZ6_SYNE7	tr|Q31PZ6|Q31PZ6_SYNE7 NADPH-glutathione reductase OS=Synechococcus elongatus (strain PCC 7942) GN=Synpcc7942_0842 PE=3 SV=1	0.560854	0.0137933	-0.834303	12	12	12	24.7681	25.3961	25.2038	24.3805	24.3372	24.1474	0.321723	0.123978		46.2	46.2	46.2	48.464	0	60.231	253020000	28
P53533	sp|P53533|CLPB1_SYNE7	sp|P53533|CLPB1_SYNE7 Chaperone protein ClpB 1 OS=Synechococcus elongatus (strain PCC 7942) GN=clpB1 PE=2 SV=3	0.42936	0.0142106	-1.21974	3	1	1	20.5046	21.4031	20.7967	19.4764	19.9144	19.6544	0.458342	0.22032		4.3	1.7	1.7	98.725	0	5.2051	5921900	1
Q31L83	tr|Q31L83|Q31L83_SYNE7	tr|Q31L83|Q31L83_SYNE7 Glutamine synthetase OS=Synechococcus elongatus (strain PCC 7942) GN=Synpcc7942_2156 PE=3 SV=1	0.718588	0.0143233	-0.476763	29	29	29	31.4736	31.5898	31.8561	31.1499	31.203	31.1364	0.19611	0.0352		79.7	79.7	79.7	53.073	0	323.31	23040000000	315
Q31K76	tr|Q31K76|Q31K76_SYNE7	tr|Q31K76|Q31K76_SYNE7 Photosystem I assembly BtpA OS=Synechococcus elongatus (strain PCC 7942) GN=Synpcc7942_2513 PE=4 SV=1	4.13645	0.0143775	2.04839	2	2	2	23.7667	24.0752	24.005	25.0464	26.2994	26.6462	0.161711	0.841609		17	17	17	31.091	0	12.235	528190000	4
Q31RX3	tr|Q31RX3|Q31RX3_SYNE7	tr|Q31RX3|Q31RX3_SYNE7 Ribosomal silencing factor RsfS OS=Synechococcus elongatus (strain PCC 7942) GN=rsfS PE=3 SV=1	2.1808	0.014504	1.12486	7	7	7	25.4993	24.718	24.886	26.4144	25.9634	26.1001	0.411281	0.231265		76.3	76.3	76.3	15.383	0	126.23	586380000	28
Q31RX1	tr|Q31RX1|Q31RX1_SYNE7	tr|Q31RX1|Q31RX1_SYNE7 Uncharacterized protein OS=Synechococcus elongatus (strain PCC 7942) GN=Synpcc7942_0166 PE=4 SV=1	2.61939	0.0145157	1.38923	6	6	6	20.7831	21.7671	21.4388	23.0456	22.6489	22.4622	0.500977	0.297948		31.2	31.2	31.2	34.501	0	19.286	59471000	11
Q31L18	sp|Q31L18|RL24_SYNE7	sp|Q31L18|RL24_SYNE7 50S ribosomal protein L24 OS=Synechococcus elongatus (strain PCC 7942) GN=rplX PE=3 SV=1	0.319406	0.0145975	-1.64654	5	5	5	29.3688	29.0945	29.412	28.1965	26.8992	27.84	0.172236	0.670217		52.2	52.2	52.2	12.449	0	163.53	2957000000	50
Q8KPS4	tr|Q8KPS4|Q8KPS4_SYNE7	tr|Q8KPS4|Q8KPS4_SYNE7 Addiction module toxin, Txe/YoeB OS=Synechococcus elongatus (strain PCC 7942) GN=SEE0020 PE=4 SV=1	6.77423	0.0146616	2.76006	6	6	6	22.6762	20.6239	21.225	24.2884	23.773	24.7439	1.05506	0.485717		74.7	74.7	74.7	10.435	0	51.206	146320000	22
Q31QK9	sp|Q31QK9|SPEE_SYNE7	sp|Q31QK9|SPEE_SYNE7 Polyamine aminopropyltransferase OS=Synechococcus elongatus (strain PCC 7942) GN=speE PE=3 SV=1	0.655863	0.0151009	-0.608533	8	8	8	24.2594	24.5822	24.4522	23.6979	24.0545	23.7158	0.162423	0.200905		36.7	36.7	36.7	31.85	0	55.113	148930000	18
Q31MX8	tr|Q31MX8|Q31MX8_SYNE7	tr|Q31MX8|Q31MX8_SYNE7 Uncharacterized protein OS=Synechococcus elongatus (strain PCC 7942) GN=Synpcc7942_1561 PE=4 SV=1	0.26526	0.0155716	-1.91452	15	15	15	28.1731	28.8806	29.6518	26.6421	27.351	26.9688	0.739584	0.354821		64.9	64.9	64.9	19.834	0	214.23	1975300000	61
Q31NT3	tr|Q31NT3|Q31NT3_SYNE7	tr|Q31NT3|Q31NT3_SYNE7 Glutathione S-transferase OS=Synechococcus elongatus (strain PCC 7942) GN=Synpcc7942_1256 PE=3 SV=1	2.24611	0.0157566	1.16743	3	3	3	23.4294	23.4367	23.3198	24.2437	25.1362	24.3083	0.0655202	0.497673		18.5	18.5	18.5	20.551	0	50.532	222100000	11
O33698	sp|O33698|RS1_SYNE7	sp|O33698|RS1_SYNE7 30S ribosomal protein S1 OS=Synechococcus elongatus (strain PCC 7942) GN=rpsA PE=3 SV=1	2.27356	0.016032	1.18495	8	8	8	22.9345	22.3609	21.9142	23.6114	23.5591	23.5939	0.511465	0.0266608		31.2	31.2	31.2	31.785	0	39.44	95707000	17
Q31PW3	sp|Q31PW3|SYA_SYNE7	sp|Q31PW3|SYA_SYNE7 Alanine--tRNA ligase OS=Synechococcus elongatus (strain PCC 7942) GN=alaS PE=3 SV=2	5.83429	0.0160347	2.54456	5	5	5	19.2355	21.1294	20.9184	22.589	23.3133	23.0147	1.03788	0.364002		9.1	9.1	9.1	94.683	0	15.521	59066000	8
Q31L23	sp|Q31L23|RS5_SYNE7	sp|Q31L23|RS5_SYNE7 30S ribosomal protein S5 OS=Synechococcus elongatus (strain PCC 7942) GN=rpsE PE=3 SV=1	0.364363	0.0160386	-1.45655	6	6	6	27.5345	26.8512	26.3497	25.4101	25.6807	25.2749	0.594743	0.206672		39.4	39.4	39.4	19.33	0	67.071	570840000	33
CAS1_BOVIN	CON__P02662;sp|CAS1_BOVIN|	;sp|CAS1_BOVIN|	0.386196	0.0163472	-1.37259	3	3	3	25.3448	25.8971	25.9913	24.7035	23.8166	24.5953	0.349263	0.483859	+	18.6	18.6	18.6	22.975	0	21.836	237070000	18
Q31K59	sp|Q31K59|RS2_SYNE7	sp|Q31K59|RS2_SYNE7 30S ribosomal protein S2 OS=Synechococcus elongatus (strain PCC 7942) GN=rpsB PE=3 SV=1	2.11747	0.0167368	1.08234	12	12	12	25.3709	24.8341	24.7524	25.9051	25.8467	26.4526	0.336	0.334202		49.4	49.4	49.4	28.4	0	56.502	577240000	39
Q31MT1	tr|Q31MT1|Q31MT1_SYNE7	tr|Q31MT1|Q31MT1_SYNE7 Mannose-1-phosphate guanylyltransferase (GDP) OS=Synechococcus elongatus (strain PCC 7942) GN=Synpcc7942_1608 PE=3 SV=1	3.24728	0.0171577	1.69923	4	4	4	21.1201	20.4097	21.6112	22.5124	23.2581	22.4681	0.604082	0.44386		13.9	13.9	13.9	51.67	0	25.957	55349000	8
Q31MQ3	tr|Q31MQ3|Q31MQ3_SYNE7	tr|Q31MQ3|Q31MQ3_SYNE7 4a-hydroxytetrahydrobiopterin dehydratase OS=Synechococcus elongatus (strain PCC 7942) GN=Synpcc7942_1636 PE=4 SV=1	3.77381	0.0181407	1.91602	3	3	3	23.1215	21.6357	23.0242	24.7406	24.4851	24.3038	0.831184	0.219426		38.5	38.5	38.5	14.88	0	26.339	193170000	7
Q31KI1	tr|Q31KI1|Q31KI1_SYNE7	tr|Q31KI1|Q31KI1_SYNE7 Uncharacterized protein OS=Synechococcus elongatus (strain PCC 7942) GN=Synpcc7942_2408 PE=4 SV=1	1.96008	0.0181669	0.97091	2	2	2	20.6154	21.3978	20.9005	21.996	22.0912	21.7392	0.395936	0.182106		36.7	36.7	36.7	13.687	0	16.351	29705000	5
Q31PC1	tr|Q31PC1|Q31PC1_SYNE7	tr|Q31PC1|Q31PC1_SYNE7 Pyruvate dehydrogenase dihydrolipoamide acetyltransferase component (E2) OS=Synechococcus elongatus (strain PCC 7942) GN=Synpcc7942_1068 PE=3 SV=1	1.59636	0.0182718	0.674783	13	13	13	28.4122	28.1304	27.9354	28.628	28.8848	28.9896	0.239668	0.186069		47.6	47.6	47.6	44.469	0	296.57	4011600000	116
Q31P73	sp|Q31P73|PGK_SYNE7	sp|Q31P73|PGK_SYNE7 Phosphoglycerate kinase OS=Synechococcus elongatus (strain PCC 7942) GN=pgk PE=3 SV=1	0.739224	0.0188164	-0.435917	20	20	20	27.2982	27.1211	27.4958	26.8229	26.941	26.8435	0.187438	0.0631016		71.1	71.1	71.1	42.023	0	273.06	1307400000	80
Q59948	sp|Q59948|CYNS_SYNE7	sp|Q59948|CYNS_SYNE7 Cyanate hydratase OS=Synechococcus elongatus (strain PCC 7942) GN=cynS PE=1 SV=1	1.41889	0.0189555	0.50476	6	6	6	24.4628	24.2074	24.0341	24.6689	24.7255	24.8242	0.215654	0.07858		55.5	55.5	55.5	16.362	0	54.227	210470000	20
P33171	sp|P33171|EFTU_SYNE7	sp|P33171|EFTU_SYNE7 Elongation factor Tu OS=Synechococcus elongatus (strain PCC 7942) GN=tuf PE=3 SV=2	1.51176	0.0193477	0.596227	24	24	24	28.1531	28.1248	27.9338	28.4711	28.942	28.5872	0.119306	0.24535		68.2	68.2	68.2	44.19	0	323.31	3745700000	137
Q31QF3	tr|Q31QF3|Q31QF3_SYNE7	tr|Q31QF3|Q31QF3_SYNE7 3-oxoacyl-[acyl-carrier-protein] reductase OS=Synechococcus elongatus (strain PCC 7942) GN=Synpcc7942_0684 PE=1 SV=1	1.64596	0.0193867	0.718927	2	2	2	20.6495	20.5371	20.529	21.2399	21.6354	20.9971	0.0673356	0.322207		13.3	13.3	13.3	25.491	0	4.0656	20223000	5
Q31QK3	sp|Q31QK3|RL11_SYNE7	sp|Q31QK3|RL11_SYNE7 50S ribosomal protein L11 OS=Synechococcus elongatus (strain PCC 7942) GN=rplK PE=3 SV=1	2.10452	0.0194839	1.07349	1	1	1	20.831	20.3633	20.0763	21.709	21.139	21.643	0.380942	0.311777		5	5	5	14.902	0.0014881	2.6321	22719000	3
P31160	sp|P31160|RL15_SYNE7	sp|P31160|RL15_SYNE7 50S ribosomal protein L15 OS=Synechococcus elongatus (strain PCC 7942) GN=rplO PE=3 SV=2	0.371368	0.0194839	-1.42908	3	3	3	27.0015	26.2526	26.0175	24.6528	25.4445	24.8871	0.513871	0.40667		31.3	31.3	31.3	15.289	0	14.011	466620000	16
Q31P67	sp|Q31P67|RL33_SYNE7	sp|Q31P67|RL33_SYNE7 50S ribosomal protein L33 OS=Synechococcus elongatus (strain PCC 7942) GN=rpmG PE=3 SV=1	0.417497	0.0196417	-1.26016	1	1	1	25.5742	25.2464	25.7391	24.5687	23.6569	24.5537	0.250841	0.522168		17.2	17.2	17.2	7.3715	0	24.356	243380000	8
Q8VW88	tr|Q8VW88|Q8VW88_SYNE7	tr|Q8VW88|Q8VW88_SYNE7 Fructose-bisphosphate aldolase OS=Synechococcus elongatus (strain PCC 7942) GN=cbbA PE=4 SV=1	1.98664	0.0196752	0.990333	15	15	15	27.5942	26.9516	26.8236	27.9056	28.2848	28.1501	0.412945	0.19222		56.9	56.9	56.9	38.93	0	255.57	2450300000	74
Q31S47	tr|Q31S47|Q31S47_SYNE7	tr|Q31S47|Q31S47_SYNE7 Transcriptional regulator, GntR family OS=Synechococcus elongatus (strain PCC 7942) GN=Synpcc7942_0090 PE=4 SV=1	8.67905	0.0199972	3.11754	9	9	9	21.8947	19.8866	20.5212	24.9529	23.7607	22.9416	1.02647	1.01141		44.6	44.6	44.6	36.327	0	80.397	138400000	16
Q31MF2	tr|Q31MF2|Q31MF2_SYNE7	tr|Q31MF2|Q31MF2_SYNE7 Iron-regulated ABC transporter permease protein SufD OS=Synechococcus elongatus (strain PCC 7942) GN=Synpcc7942_1737 PE=4 SV=1	3.47818	0.0201691	1.79833	7	7	7	20.7722	19.7873	21.3268	22.0978	22.6649	22.5186	0.77972	0.294398		24	24	24	47.484	0	22.485	43470000	14
Q31Q49	tr|Q31Q49|Q31Q49_SYNE7	tr|Q31Q49|Q31Q49_SYNE7 Glutathione S-transferase OS=Synechococcus elongatus (strain PCC 7942) GN=Synpcc7942_0788 PE=4 SV=1	3.11608	0.0208823	1.63973	5	5	5	22.5537	22.6329	23.6651	24.1899	24.4984	25.0825	0.620106	0.453308		21.6	21.6	21.6	29.069	0	48.201	203910000	15
Q31LF0	tr|Q31LF0|Q31LF0_SYNE7	tr|Q31LF0|Q31LF0_SYNE7 Thioredoxin domain 2 OS=Synechococcus elongatus (strain PCC 7942) GN=Synpcc7942_2089 PE=4 SV=1	0.451802	0.0211412	-1.14624	3	3	3	22.5061	22.3103	22.419	21.8726	20.8948	21.0293	0.0981187	0.529994		14.1	14.1	14.1	33.249	0	13.212	34847000	10
Q31NB3	sp|Q31NB3|RBL_SYNE7	sp|Q31NB3|RBL_SYNE7 Ribulose bisphosphate carboxylase large chain OS=Synechococcus elongatus (strain PCC 7942) GN=cbbL PE=3 SV=1	1.75493	0.0219873	0.811417	24	24	24	27.6581	27.4117	26.9621	28.1731	28.3028	27.9903	0.352872	0.15701		47	47	47	52.447	0	241.8	2565900000	105
Q31RZ4	tr|Q31RZ4|Q31RZ4_SYNE7	tr|Q31RZ4|Q31RZ4_SYNE7 Pyruvate/2-oxoglutarate dehydrogenase complex dehydrogenase (E1) component OS=Synechococcus elongatus (strain PCC 7942) GN=Synpcc7942_0143 PE=4 SV=1	2.48826	0.0223187	1.31514	9	9	9	24.0037	24.4963	24.1204	24.9698	25.4808	26.1152	0.257426	0.573815		39.6	39.6	39.6	36.042	0	72.422	401700000	36
Q31S19	sp|Q31S19|GATB_SYNE7	sp|Q31S19|GATB_SYNE7 Aspartyl/glutamyl-tRNA(Asn/Gln) amidotransferase subunit B OS=Synechococcus elongatus (strain PCC 7942) GN=gatB PE=3 SV=1	2.02197	0.0229791	1.01576	16	16	16	24.7685	24.2978	24.172	25.0908	25.8338	25.3609	0.314382	0.376091		45.1	45.1	45.1	54.607	0	135.38	416740000	53
Q31PV3	sp|Q31PV3|RS7_SYNE7	sp|Q31PV3|RS7_SYNE7 30S ribosomal protein S7 OS=Synechococcus elongatus (strain PCC 7942) GN=rpsG PE=3 SV=1	0.608344	0.0242167	-0.71704	7	7	7	26.7397	26.4474	26.313	25.6039	26.1007	25.6443	0.218188	0.27592		51.3	51.3	51.3	17.756	0	158.24	600490000	38
Q31PX5	tr|Q31PX5|Q31PX5_SYNE7	tr|Q31PX5|Q31PX5_SYNE7 Uncharacterized protein OS=Synechococcus elongatus (strain PCC 7942) GN=Synpcc7942_0864 PE=4 SV=1	3.76824	0.0243603	1.91389	5	5	5	22.7211	21.9226	21.8742	24.5455	24.5646	23.1495	0.475582	0.81158		55.2	55.2	55.2	19.334	0	97.089	149580000	12
Q31K58	sp|Q31K58|EFTS_SYNE7	sp|Q31K58|EFTS_SYNE7 Elongation factor Ts OS=Synechococcus elongatus (strain PCC 7942) GN=tsf PE=3 SV=1	2.3391	0.0245209	1.22595	11	11	11	26.0007	25.7657	24.9977	26.814	27.113	26.5149	0.524552	0.299015		62.9	62.9	62.9	24.282	0	162.93	910190000	56
Q31LU5	tr|Q31LU5|Q31LU5_SYNE7	tr|Q31LU5|Q31LU5_SYNE7 Pyruvate dehydrogenase E1 component subunit alpha OS=Synechococcus elongatus (strain PCC 7942) GN=Synpcc7942_1944 PE=4 SV=1	1.96434	0.0248568	0.974043	11	11	11	24.862	24.7545	24.5839	25.1763	26.0015	25.9448	0.140207	0.460934		48.8	48.8	48.8	37.823	0	85.75	487290000	30
Q31QU3	tr|Q31QU3|Q31QU3_SYNE7	tr|Q31QU3|Q31QU3_SYNE7 Uncharacterized protein OS=Synechococcus elongatus (strain PCC 7942) GN=Synpcc7942_0544 PE=4 SV=1	0.38138	0.0249828	-1.3907	3	3	3	21.6148	22.7552	22.5846	20.8579	20.658	21.2667	0.615143	0.310293		32.3	32.3	32.3	11.477	0	4.2265	31809000	4
Q31QM5	tr|Q31QM5|Q31QM5_SYNE7	tr|Q31QM5|Q31QM5_SYNE7 Citrate synthase OS=Synechococcus elongatus (strain PCC 7942) GN=Synpcc7942_0612 PE=3 SV=1	1.75161	0.0254737	0.80868	5	5	5	22.7052	23.34	22.6236	23.8002	23.6767	23.6179	0.392206	0.0930929		25.9	25.9	25.9	43.247	0	30.177	109800000	18
Q31QN4	sp|Q31QN4|GLGC_SYNE7	sp|Q31QN4|GLGC_SYNE7 Glucose-1-phosphate adenylyltransferase OS=Synechococcus elongatus (strain PCC 7942) GN=glgC PE=3 SV=1	1.89572	0.0255098	0.922747	17	17	17	24.9515	25.3983	25.1681	25.9533	26.5494	25.7834	0.223435	0.402283		48.1	48.1	48.1	47.775	0	148.73	659560000	46
Q31L30	sp|Q31L30|RPOA_SYNE7	sp|Q31L30|RPOA_SYNE7 DNA-directed RNA polymerase subunit alpha OS=Synechococcus elongatus (strain PCC 7942) GN=rpoA PE=3 SV=1	1.51702	0.0255637	0.60124	11	11	11	26.9804	26.5184	26.5815	27.3053	27.1245	27.4542	0.250541	0.165076		53.7	53.7	53.7	33.783	0	189.48	1507300000	47
O06865	sp|O06865|AMPA_SYNE7	sp|O06865|AMPA_SYNE7 Probable cytosol aminopeptidase OS=Synechococcus elongatus (strain PCC 7942) GN=pepA PE=3 SV=2	1.80998	0.0255778	0.855977	9	9	9	25.1496	24.6131	24.3506	25.6238	25.4118	25.6455	0.407255	0.129108		26.1	26.1	26.1	51.005	0	138.57	441540000	33
Q31L11	sp|Q31L11|RS19_SYNE7	sp|Q31L11|RS19_SYNE7 30S ribosomal protein S19 OS=Synechococcus elongatus (strain PCC 7942) GN=rpsS PE=3 SV=1	0.283243	0.0256517	-1.81989	5	5	5	28.2587	28.4123	27.3867	25.5522	26.9774	26.0685	0.553127	0.721543		58.2	58.2	58.2	10.238	0	67.907	1223600000	43
Q31L22	sp|Q31L22|RL18_SYNE7	sp|Q31L22|RL18_SYNE7 50S ribosomal protein L18 OS=Synechococcus elongatus (strain PCC 7942) GN=rplR PE=3 SV=1	0.426143	0.0261409	-1.23059	2	2	2	27.9493	27.275	27.2907	25.8012	26.7688	26.2533	0.384844	0.484136		31.7	31.7	31.7	13.047	0	94.355	929250000	21
CON__Q5D862	CON__Q5D862	;	0.504534	0.0268037	-0.986977	1	1	1	20.2034	20.911	20.7263	19.3561	20.0076	19.516	0.367049	0.339509	+	0.5	0.5	0.5	248.07	0.0028694	2.1227	6593600	1
P0A3F4	sp|P0A3F4|GLNB_SYNE7	sp|P0A3F4|GLNB_SYNE7 Nitrogen regulatory protein P-II OS=Synechococcus elongatus (strain PCC 7942) GN=glnB PE=1 SV=1	1.94239	0.0273334	0.957833	10	10	10	27.7838	26.9071	27.1392	28.4399	28.153	28.1107	0.45424	0.179082		73.2	73.2	73.2	12.391	0	191.17	2655400000	66
Q31RK2	tr|Q31RK2|Q31RK2_SYNE7	tr|Q31RK2|Q31RK2_SYNE7 Carbon dioxide concentrating mechanism protein CcmK OS=Synechococcus elongatus (strain PCC 7942) GN=Synpcc7942_0285 PE=1 SV=1	2.44442	0.027434	1.28949	7	7	7	23.9298	23.8764	22.875	24.9453	25.0728	24.5317	0.594198	0.282898		73.5	73.5	73.5	11.945	0	58.192	264540000	23
Q8KPQ0	tr|Q8KPQ0|Q8KPQ0_SYNE7	tr|Q8KPQ0|Q8KPQ0_SYNE7 6-pyruvoyl-tetrahydropterin synthase-like protein OS=Synechococcus elongatus (strain PCC 7942) GN=SEF0045 PE=4 SV=1	2.06293	0.0274403	1.0447	4	4	4	22.6212	22.7292	23.241	24.2405	24.0459	23.4391	0.331051	0.417993		21.3	21.3	21.3	33.939	0	55.401	140080000	14
Q31RK3	tr|Q31RK3|Q31RK3_SYNE7	tr|Q31RK3|Q31RK3_SYNE7 Carbon dioxide concentrating mechanism protein CcmK OS=Synechococcus elongatus (strain PCC 7942) GN=Synpcc7942_0284 PE=4 SV=1	2.54195	0.0290261	1.34593	2	2	2	19.7342	19.8076	20.4406	21.9106	21.3618	20.7478	0.388368	0.581723		33.3	33.3	33.3	10.794	0	3.7118	18120000	2
Q31KR6	tr|Q31KR6|Q31KR6_SYNE7	tr|Q31KR6|Q31KR6_SYNE7 Glutaredoxin, GrxC OS=Synechococcus elongatus (strain PCC 7942) GN=Synpcc7942_2323 PE=4 SV=1	0.583012	0.0297303	-0.778403	3	3	3	23.6795	23.9644	24.1641	23.535	22.9718	22.9659	0.243539	0.326915		46	46	46	9.4747	0	44.775	98736000	14
Q31RV7	tr|Q31RV7|Q31RV7_SYNE7	tr|Q31RV7|Q31RV7_SYNE7 Uncharacterized protein OS=Synechococcus elongatus (strain PCC 7942) GN=Synpcc7942_0180 PE=4 SV=1	0.481482	0.0299536	-1.05445	1	1	1	19.6312	19.9731	20.4062	19.1109	19.2369	18.4994	0.388373	0.394458		2.8	2.8	2.8	33.639	0.0070126	1.8251	3750000	2
Q31NG4	tr|Q31NG4|Q31NG4_SYNE7	tr|Q31NG4|Q31NG4_SYNE7 Uncharacterized protein OS=Synechococcus elongatus (strain PCC 7942) GN=Synpcc7942_1375 PE=4 SV=1	1.48047	0.030149	0.566057	6	6	6	23.3235	22.9208	23.4988	23.78	23.8285	23.8327	0.296348	0.0293052		64.2	64.2	64.2	18.472	0	34.892	130380000	12
Q31KS4	sp|Q31KS4|ATPB_SYNE7	sp|Q31KS4|ATPB_SYNE7 ATP synthase subunit beta OS=Synechococcus elongatus (strain PCC 7942) GN=atpD PE=3 SV=1	1.94193	0.0303745	0.95749	15	15	15	24.9087	24.1786	24.4053	25.0945	25.7688	25.5019	0.373698	0.339576		51.7	51.7	51.7	52.213	0	131.87	394900000	36
Q31KK5	tr|Q31KK5|Q31KK5_SYNE7	tr|Q31KK5|Q31KK5_SYNE7 Pyruvate-flavodoxin oxidoreductase OS=Synechococcus elongatus (strain PCC 7942) GN=Synpcc7942_2384 PE=3 SV=1	2.62561	0.0307601	1.39265	23	23	23	24.7446	23.6532	24.3409	25.2357	25.4978	26.183	0.551858	0.48914		32.4	32.4	32.4	130.18	0	176.34	429320000	65
Q31RF1	sp|Q31RF1|ATPA_SYNE7	sp|Q31RF1|ATPA_SYNE7 ATP synthase subunit alpha OS=Synechococcus elongatus (strain PCC 7942) GN=atpA PE=3 SV=1	1.96334	0.0311287	0.973307	11	11	11	23.6854	23.3992	23.9046	24.1264	24.8	24.9828	0.253432	0.45106		27.3	27.3	27.3	54.012	0	59.044	234170000	19
Q31PR4	tr|Q31PR4|Q31PR4_SYNE7	tr|Q31PR4|Q31PR4_SYNE7 Phosphoribosylamine--glycine ligase OS=Synechococcus elongatus (strain PCC 7942) GN=purD PE=3 SV=1	17.167	0.0311572	4.10157	9	9	9	23.0306	22.5568	19.1962	26.254	25.8083	25.0261	2.09046	0.621598		39.3	39.3	39.3	44.405	0	92.779	438260000	24
Q31R01	tr|Q31R01|Q31R01_SYNE7	tr|Q31R01|Q31R01_SYNE7 Dihydroorotase OS=Synechococcus elongatus (strain PCC 7942) GN=Synpcc7942_0486 PE=4 SV=1	0.331794	0.0311816	-1.59164	2	2	2	21.0025	21.1919	21.8152	20.039	20.2841	18.9116	0.425193	0.732006		8.5	8.5	8.5	44.681	0.0029155	2.3563	17145000	1
Q31KW3	tr|Q31KW3|Q31KW3_SYNE7	tr|Q31KW3|Q31KW3_SYNE7 Uncharacterized protein OS=Synechococcus elongatus (strain PCC 7942) GN=Synpcc7942_2276 PE=4 SV=1	2.70693	0.0314607	1.43666	1	1	1	19.4885	20.2568	20.3157	20.9084	22.1167	21.3459	0.461518	0.611765		5.3	5.3	5.3	16.134	0.0080863	1.491	22750000	4
Q31M07	sp|Q31M07|PSBU_SYNE7	sp|Q31M07|PSBU_SYNE7 Photosystem II 12 kDa extrinsic protein OS=Synechococcus elongatus (strain PCC 7942) GN=psbU PE=3 SV=1	0.568604	0.032023	-0.814503	8	8	8	27.5061	27.0586	27.3169	26.792	26.5822	26.0639	0.224658	0.374807		66.2	66.2	66.2	15.066	0	123.09	1008200000	45
Q31QC6	tr|Q31QC6|Q31QC6_SYNE7	tr|Q31QC6|Q31QC6_SYNE7 Carbamoyl-phosphate synthase (glutamine-hydrolyzing) OS=Synechococcus elongatus (strain PCC 7942) GN=Synpcc7942_0711 PE=3 SV=1	4.52417	0.0324566	2.17765	4	4	4	21.5358	19.3949	19.9011	22.7148	22.5975	22.0524	1.11895	0.353484		5.8	5.8	5.8	120.12	0	14.114	47484000	3
Q31Q05	tr|Q31Q05|Q31Q05_SYNE7	tr|Q31Q05|Q31Q05_SYNE7 Uncharacterized protein OS=Synechococcus elongatus (strain PCC 7942) GN=Synpcc7942_0833 PE=4 SV=1	2.28955	0.032593	1.19506	12	12	12	25.4288	24.6174	24.1874	26.0123	25.783	26.0235	0.630419	0.135699		41	41	41	40.159	0	98.499	533690000	34
PPIA_HUMAN	sp|PPIA_HUMAN|	sp|PPIA_HUMAN|	0.187514	0.0327719	-2.41493	1	1	1	19.8786	21.3202	21.5377	18.4247	17.5916	19.4754	0.901699	0.943983	+	5.5	5.5	5.5	17.881	0.0028986	2.2644	5486000	2
Q31N18	tr|Q31N18|Q31N18_SYNE7	tr|Q31N18|Q31N18_SYNE7 Sec-independent protein translocase TatD OS=Synechococcus elongatus (strain PCC 7942) GN=Synpcc7942_1521 PE=4 SV=1	0.475904	0.0332933	-1.07126	4	4	4	21.6152	21.9184	22.4347	21.2938	20.978	20.4827	0.414331	0.408858		20.4	20.4	20.4	29.158	0	10.713	20485000	12
P54415	sp|P54415|CLPP1_SYNE7	sp|P54415|CLPP1_SYNE7 ATP-dependent Clp protease proteolytic subunit 1 OS=Synechococcus elongatus (strain PCC 7942) GN=clpP1 PE=3 SV=1	1.99464	0.0335773	0.99613	6	6	5	23.6561	23.1909	23.1356	24.234	24.8233	23.9137	0.285879	0.4614		35.5	35.5	32	21.695	0	50.377	169190000	14
Q79PF5	sp|Q79PF5|KAIB_SYNE7	sp|Q79PF5|KAIB_SYNE7 Circadian clock protein KaiB OS=Synechococcus elongatus (strain PCC 7942) GN=kaiB PE=1 SV=1	2.2058	0.0341006	1.1413	1	1	1	19.6877	20.5818	20.6836	21.3082	21.2635	21.8053	0.547959	0.300739		23.5	23.5	23.5	11.436	0	12.602	19826000	3
Q54763	tr|Q54763|Q54763_SYNE7	tr|Q54763|Q54763_SYNE7 Aluminum resistance protein-like OS=Synechococcus elongatus (strain PCC 7942) GN=Synpcc7942_2562 PE=4 SV=2	10.6988	0.0343406	3.41938	6	6	6	17.6833	21.0696	20.7237	23.4708	23.0168	23.2471	1.86327	0.227023		26.4	26.4	26.4	43.527	0	32.199	72596000	11
P11472	sp|P11472|PSBO_SYNE7	sp|P11472|PSBO_SYNE7 Photosystem II manganese-stabilizing polypeptide OS=Synechococcus elongatus (strain PCC 7942) GN=psbO PE=1 SV=1	4.3066	0.0343901	2.10655	5	5	5	22.6685	23.1655	21.2435	23.8297	24.5842	24.9833	0.997614	0.585874		37.9	37.9	37.9	29.304	0	71.583	186540000	19
Q31MQ1	sp|Q31MQ1|Y1638_SYNE7	sp|Q31MQ1|Y1638_SYNE7 UPF0367 protein Synpcc7942_1638 OS=Synechococcus elongatus (strain PCC 7942) GN=Synpcc7942_1638 PE=3 SV=1	0.661208	0.0344348	-0.596823	9	9	9	27.1024	27.2002	26.806	26.4941	26.6633	26.1607	0.205279	0.255717		88.6	88.6	88.6	9.5829	0	170.48	948290000	57
Q31RR9	tr|Q31RR9|Q31RR9_SYNE7	tr|Q31RR9|Q31RR9_SYNE7 Uncharacterized protein OS=Synechococcus elongatus (strain PCC 7942) GN=Synpcc7942_0218 PE=4 SV=1	0.621694	0.035311	-0.685723	3	3	3	23.6527	24.3348	24.2676	23.3803	23.3564	23.4613	0.375911	0.0549653		45.5	45.5	45.5	6.3312	0	15.372	111970000	13
Q31QC2	tr|Q31QC2|Q31QC2_SYNE7	tr|Q31QC2|Q31QC2_SYNE7 UDP-N-acetylglucosamine 1-carboxyvinyltransferase OS=Synechococcus elongatus (strain PCC 7942) GN=murA PE=3 SV=1	0.621898	0.0353569	-0.68525	2	2	2	21.5048	20.9751	21.2678	20.6252	20.7999	20.2668	0.265343	0.27175		6.8	6.8	6.8	42.186	0	7.0051	11194000	5
Q31S58	tr|Q31S58|Q31S58_SYNE7	tr|Q31S58|Q31S58_SYNE7 Uncharacterized protein OS=Synechococcus elongatus (strain PCC 7942) GN=Synpcc7942_0079 PE=4 SV=1	0.760472	0.0356215	-0.395033	6	6	6	27.7732	28.1178	28.0483	27.7248	27.4985	27.5309	0.182217	0.122372		73.6	73.6	73.6	16.055	0	137.82	2075700000	69
Q31QY6	tr|Q31QY6|Q31QY6_SYNE7	tr|Q31QY6|Q31QY6_SYNE7 Nucleoside-diphosphate-sugar epimerases-like OS=Synechococcus elongatus (strain PCC 7942) GN=Synpcc7942_0501 PE=4 SV=1	3.96167	0.0366191	1.98611	6	6	6	21.4773	20.7722	21.2057	22.6338	22.4289	24.3508	0.355644	1.05543		45.4	45.4	45.4	22.865	0	32.225	85781000	10
Q31PD2	tr|Q31PD2|Q31PD2_SYNE7	tr|Q31PD2|Q31PD2_SYNE7 Thiamine-phosphate synthase OS=Synechococcus elongatus (strain PCC 7942) GN=thiE PE=3 SV=1	2.10702	0.0368896	1.0752	18	18	18	26.7586	26.5713	26.1942	28.1851	27.1773	27.3874	0.287469	0.531677		58.3	58.3	58.3	37.967	0	260.62	1744000000	74
Q31S05	tr|Q31S05|Q31S05_SYNE7	tr|Q31S05|Q31S05_SYNE7 Uncharacterized protein OS=Synechococcus elongatus (strain PCC 7942) GN=Synpcc7942_0132 PE=4 SV=1	0.761622	0.0386397	-0.392853	1	1	1	20.191	20.3644	20.21	20.0922	19.7072	19.7874	0.0951111	0.203129		4	4	4	37.381	0	7.16	8608500	1
Q31NM0	tr|Q31NM0|Q31NM0_SYNE7	tr|Q31NM0|Q31NM0_SYNE7 Bifunctional protein PyrR OS=Synechococcus elongatus (strain PCC 7942) GN=pyrR PE=3 SV=1	2.59608	0.0396251	1.37634	11	11	11	26.2718	24.9602	25.8166	27.4937	27.0493	26.6346	0.665953	0.429596		63.7	63.7	63.7	19.942	0	139.86	1237800000	38
Q31M48	tr|Q31M48|Q31M48_SYNE7	tr|Q31M48|Q31M48_SYNE7 UDP-N-acetylmuramoyl-tripeptide--D-alanyl-D-alanine ligase OS=Synechococcus elongatus (strain PCC 7942) GN=Synpcc7942_1841 PE=3 SV=1	0.544772	0.0398474	-0.876277	3	3	3	20.2619	20.1617	20.7837	19.844	19.6285	19.106	0.333963	0.37949		10.3	10.3	10.3	49.117	0	7.5352	10653000	4
Q9R6W2	tr|Q9R6W2|Q9R6W2_SYNE7	tr|Q9R6W2|Q9R6W2_SYNE7 Glyceraldehyde-3-phosphate dehydrogenase OS=Synechococcus elongatus (strain PCC 7942) GN=gap2 PE=1 SV=1	4.03087	0.0408503	2.01109	15	15	15	25.4207	24.6637	23.271	26.6823	26.7323	25.9739	1.09039	0.424153		51.6	51.6	51.6	36.99	0	216.28	785260000	53
Q31PL2	tr|Q31PL2|Q31PL2_SYNE7	tr|Q31PL2|Q31PL2_SYNE7 Phosphoribulokinase OS=Synechococcus elongatus (strain PCC 7942) GN=Synpcc7942_0977 PE=3 SV=1	2.13302	0.0409478	1.0929	17	17	17	26.5943	27.0706	27.1272	27.4225	28.5437	28.1046	0.292685	0.565015		68.2	68.2	68.2	37.713	0	191	2462100000	77
Q31PF6	tr|Q31PF6|Q31PF6_SYNE7	tr|Q31PF6|Q31PF6_SYNE7 Uncharacterized protein OS=Synechococcus elongatus (strain PCC 7942) GN=Synpcc7942_1033 PE=4 SV=1	0.535884	0.0410631	-0.900007	1	1	1	21.4517	21.6586	21.6034	20.9902	20.9446	20.0789	0.107115	0.513462		6.3	6.3	6.3	36.548	0	4.0836	17537000	2
Q31QV2	sp|Q31QV2|PSAC_SYNE7	sp|Q31QV2|PSAC_SYNE7 Photosystem I iron-sulfur center OS=Synechococcus elongatus (strain PCC 7942) GN=psaC PE=3 SV=1	0.588225	0.0410868	-0.76556	4	4	4	26.0006	25.4376	25.6579	24.6671	24.8101	25.3222	0.283727	0.344438		59.3	59.3	59.3	8.7982	0	117.62	300500000	20
Q31LZ0	tr|Q31LZ0|Q31LZ0_SYNE7	tr|Q31LZ0|Q31LZ0_SYNE7 Uncharacterized protein OS=Synechococcus elongatus (strain PCC 7942) GN=Synpcc7942_1899 PE=4 SV=1	0.557696	0.0412126	-0.84245	2	2	2	21.4649	22.0719	21.6594	21.3039	20.8124	20.5525	0.309942	0.381557		22.2	22.2	22.2	17.823	0	14.084	21162000	9
Q31QU9	tr|Q31QU9|Q31QU9_SYNE7	tr|Q31QU9|Q31QU9_SYNE7 Transketolase OS=Synechococcus elongatus (strain PCC 7942) GN=Synpcc7942_0538 PE=3 SV=1	1.52741	0.0412191	0.611087	24	24	24	27.1734	27.3596	26.7847	27.6079	27.9509	27.5921	0.293336	0.202765		58.1	58.1	58.1	71.668	0	323.31	2051600000	118
Q31Q65	tr|Q31Q65|Q31Q65_SYNE7	tr|Q31Q65|Q31Q65_SYNE7 Chromophore lyase CpcT/CpeT OS=Synechococcus elongatus (strain PCC 7942) GN=cpcT PE=3 SV=1	3.03758	0.0413037	1.60292	3	3	3	19.2489	19.7998	21.0663	21.6703	21.7112	21.5423	0.931868	0.0881205		22.3	22.3	22.3	22.408	0	21.425	23426000	6
Q6V1L5	sp|Q6V1L5|ARGB_SYNE7	sp|Q6V1L5|ARGB_SYNE7 Acetylglutamate kinase OS=Synechococcus elongatus (strain PCC 7942) GN=argB PE=1 SV=1	4.93658	0.0424925	2.30351	5	5	5	22.712	20.4804	20.3398	23.7647	23.454	23.2241	1.33083	0.271303		20.9	20.9	20.9	32.287	0	15.898	90947000	5
Q31Q43	tr|Q31Q43|Q31Q43_SYNE7	tr|Q31Q43|Q31Q43_SYNE7 Membrane-associated 30 kD protein-like OS=Synechococcus elongatus (strain PCC 7942) GN=Synpcc7942_0794 PE=4 SV=1	0.542628	0.0427189	-0.881963	4	4	4	24.4055	24.0159	24.6321	23.1286	23.3441	23.9349	0.311659	0.417469		36.2	36.2	36.2	27.734	0	31.792	125000000	29
Q31RA7	tr|Q31RA7|Q31RA7_SYNE7	tr|Q31RA7|Q31RA7_SYNE7 Uncharacterized protein OS=Synechococcus elongatus (strain PCC 7942) GN=Synpcc7942_0380 PE=4 SV=1	2.26103	0.0430201	1.17698	3	3	3	21.5995	21.0545	20.4258	22.308	21.7873	22.5154	0.587354	0.375097		14.4	14.4	14.4	38.442	0	8.0447	39902000	4
Q31LH6	sp|Q31LH6|SURE_SYNE7	sp|Q31LH6|SURE_SYNE7 5-nucleotidase SurE OS=Synechococcus elongatus (strain PCC 7942) GN=surE PE=3 SV=1	3.4514	0.0438921	1.78718	3	3	3	22.1307	20.2106	21.3358	23.3285	22.4948	23.2153	0.964796	0.452237		26.7	26.7	26.7	28.274	0	36.214	61534000	7
Q55311	sp|Q55311|SRP54_SYNE7	sp|Q55311|SRP54_SYNE7 Signal recognition particle protein OS=Synechococcus elongatus (strain PCC 7942) GN=ffh PE=3 SV=1	1.45382	0.0443538	0.539853	2	2	2	19.9831	20.4936	20.1723	20.537	20.8248	20.9068	0.258103	0.194235		4.5	4.5	4.5	52.82	0.0070225	1.8266	11478000	2
Q31LP4	tr|Q31LP4|Q31LP4_SYNE7	tr|Q31LP4|Q31LP4_SYNE7 Histidine biosynthesis bifunctional protein HisIE OS=Synechococcus elongatus (strain PCC 7942) GN=hisI PE=3 SV=1	3.52434	0.0450886	1.81735	4	4	4	23.9616	22.1047	23.2011	25.3184	24.2564	25.1447	0.933501	0.569682		32.2	32.2	32.2	23.865	0	74.307	243140000	20
P13530	sp|P13530|PHCA_SYNE7	sp|P13530|PHCA_SYNE7 C-phycocyanin alpha chain OS=Synechococcus elongatus (strain PCC 7942) GN=cpcA1 PE=1 SV=2	1.40662	0.0453407	0.49223	12	12	12	30.6441	30.5213	30.8292	31.4164	31.1442	30.9107	0.154987	0.253087		87.1	87.1	87.1	17.288	0	323.31	21813000000	169
Q31K44	tr|Q31K44|Q31K44_SYNE7	tr|Q31K44|Q31K44_SYNE7 L-aspartate aminotransferase OS=Synechococcus elongatus (strain PCC 7942) GN=Synpcc7942_2545 PE=3 SV=1	3.64793	0.0455215	1.86708	6	6	6	23.2717	21.2706	21.4086	24.0009	23.8441	23.7071	1.11761	0.147002		27.6	27.6	27.6	42.188	0	49.032	119870000	15
K22E_HUMAN	sp|K22E_HUMAN|;CON__P35908;CON__Q5XKE5;CON__O95678;CON__P07744;CON__Q8VED5;CON__Q6IFZ6;CON__P12035;CON__Q01546;CON__Q9DCV7;CON__Q3KNV1;CON__P08729;CON__P05787;CON__Q9R0H5;CON__Q7Z794;sp|KRHB4_HUMAN|;CON__Q9NSB2;CON__Q6ISB0;CON__Q14CN4-1;CON__Q6IME9;CON__Q3SY84;CON__Q7RTS7;CON__REFSEQ:XP_932229;CON__Q9H552	sp|K22E_HUMAN|;	0.342757	0.0458817	-1.54474	24	22	17	27.0049	28.3227	26.5712	25.9839	25.5844	25.6962	0.912182	0.206103	+	52.2	51	45.3	65.865	0	122.45	782480000	71
Q31QJ2	sp|Q31QJ2|GSA_SYNE7	sp|Q31QJ2|GSA_SYNE7 Glutamate-1-semialdehyde 2,1-aminomutase OS=Synechococcus elongatus (strain PCC 7942) GN=hemL PE=1 SV=3	1.46352	0.046061	0.54944	20	20	20	26.239	26.6422	26.4693	27.3005	26.803	26.8954	0.202286	0.264615		64.7	64.7	64.7	46.101	0	165.68	1234400000	60
Q31L94	tr|Q31L94|Q31L94_SYNE7	tr|Q31L94|Q31L94_SYNE7 Uncharacterized protein OS=Synechococcus elongatus (strain PCC 7942) GN=Synpcc7942_2145 PE=4 SV=1	1.72528	0.0468103	0.78683	7	7	7	23.9338	23.7432	24.0189	24.955	24.9452	24.1562	0.141138	0.458431		29.8	29.8	29.8	32.983	0	36.535	253160000	21
Q31QR1	sp|Q31QR1|THIG_SYNE7	sp|Q31QR1|THIG_SYNE7 Thiazole synthase OS=Synechococcus elongatus (strain PCC 7942) GN=thiG PE=3 SV=1	0.679763	0.0468702	-0.556897	1	1	1	20.5404	20.5211	20.4748	20.1323	20.1678	19.5655	0.0337452	0.337964		3.8	3.8	3.8	30.074	0.0042918	2.066	4580900	2
Q31R08	sp|Q31R08|LEPA_SYNE7	sp|Q31R08|LEPA_SYNE7 Elongation factor 4 OS=Synechococcus elongatus (strain PCC 7942) GN=lepA PE=3 SV=1	0.48847	0.0474593	-1.03366	1	1	1	20.5134	19.8774	21.0678	19.5535	19.2061	19.5981	0.595682	0.214612		2.8	2.8	2.8	67.437	0.0070522	1.8912	8480400	3
Q31MY3	tr|Q31MY3|Q31MY3_SYNE7	tr|Q31MY3|Q31MY3_SYNE7 Uncharacterized protein OS=Synechococcus elongatus (strain PCC 7942) GN=Synpcc7942_1556 PE=4 SV=1	0.379659	0.047473	-1.39722	2	2	2	22.0645	21.7916	23.3859	20.9301	21.0587	21.0616	0.852652	0.0750725		10.4	10.4	10.4	21.306	0	3.016	32102000	2
Q31LG9	tr|Q31LG9|Q31LG9_SYNE7	tr|Q31LG9|Q31LG9_SYNE7 Twitching motility protein OS=Synechococcus elongatus (strain PCC 7942) GN=Synpcc7942_2070 PE=4 SV=1	19.5064	0.047562	4.28588	8	8	8	19.4286	24.1049	20.0284	25.0175	26.2232	25.1787	2.54443	0.654558		25.1	25.1	25.1	39.881	0	23.634	376830000	10
Q31S91	tr|Q31S91|Q31S91_SYNE7	tr|Q31S91|Q31S91_SYNE7 Methylase involved in ubiquinone/menaquinone biosynthesis-like OS=Synechococcus elongatus (strain PCC 7942) GN=Synpcc7942_0046 PE=4 SV=1	0.489215	0.0481989	-1.03146	4	4	4	23.8495	23.6604	22.9964	22.8073	22.6455	21.9591	0.448007	0.450349		10.1	10.1	10.1	50.716	0	13.025	73192000	8
Q31QY1	sp|Q31QY1|PYRH_SYNE7	sp|Q31QY1|PYRH_SYNE7 Uridylate kinase OS=Synechococcus elongatus (strain PCC 7942) GN=pyrH PE=3 SV=2	4.72907	0.0483369	2.24156	4	4	4	20.6971	19.7858	20.9394	21.8622	22.1458	24.139	0.608299	1.24078		29.2	29.2	29.2	25.743	0	72.6	63086000	11
Q31PR1	tr|Q31PR1|Q31PR1_SYNE7	tr|Q31PR1|Q31PR1_SYNE7 Outer envelope membrane protein OS=Synechococcus elongatus (strain PCC 7942) GN=Synpcc7942_0928 PE=4 SV=1	0.401254	0.0493615	-1.31741	1	1	1	23.5664	24.2673	25.1967	23.03	23.0012	23.0469	0.81782	0.0231203		2.4	2.4	2.4	76.635	0.0069156	1.69	103260000	6
Q31K30	sp|Q31K30|RL9_SYNE7	sp|Q31K30|RL9_SYNE7 50S ribosomal protein L9 OS=Synechococcus elongatus (strain PCC 7942) GN=rplI PE=3 SV=1	0.475145	0.0501821	-1.07356	9	9	9	29.4014	28.6115	28.1647	27.9116	27.4385	27.6069	0.626243	0.2398		59.9	59.9	59.9	16.679	0	125.48	2425500000	65
O34125	sp|O34125|CLPP2_SYNE7	sp|O34125|CLPP2_SYNE7 ATP-dependent Clp protease proteolytic subunit 2 OS=Synechococcus elongatus (strain PCC 7942) GN=clpP2 PE=3 SV=1	1.81028	0.0507857	0.856217	4	3	3	23.1323	22.4668	22.2096	23.5132	23.6761	23.1881	0.476188	0.248404		29.6	26.7	26.7	25.986	0	14.392	97571000	11
Q31RI6	tr|Q31RI6|Q31RI6_SYNE7	tr|Q31RI6|Q31RI6_SYNE7 Single-stranded DNA-binding protein OS=Synechococcus elongatus (strain PCC 7942) GN=Synpcc7942_0301 PE=4 SV=1	0.694966	0.0513478	-0.524987	11	11	11	26.2825	26.6306	26.893	26.1939	25.9459	26.0914	0.306217	0.124596		68.3	68.3	68.3	13.556	0	76.913	750100000	44
Q31KQ0	tr|Q31KQ0|Q31KQ0_SYNE7	tr|Q31KQ0|Q31KQ0_SYNE7 RfaE bifunctional protein, domain I OS=Synechococcus elongatus (strain PCC 7942) GN=Synpcc7942_2339 PE=4 SV=1	1.98633	0.0516175	0.990103	3	3	3	21.8579	21.5382	21.0215	22.6508	22.7992	21.9379	0.422073	0.460475		19.2	19.2	19.2	37.009	0	65.968	52988000	11
Q31L07	sp|Q31L07|RL3_SYNE7	sp|Q31L07|RL3_SYNE7 50S ribosomal protein L3 OS=Synechococcus elongatus (strain PCC 7942) GN=rplC PE=3 SV=1	0.408792	0.0516224	-1.29056	14	14	14	30.7308	29.8167	29.223	28.9716	28.4638	28.4634	0.759556	0.293332		63.4	63.4	63.4	22.452	0	323.31	5527800000	118
Q31SB9	tr|Q31SB9|Q31SB9_SYNE7	tr|Q31SB9|Q31SB9_SYNE7 Glycine--tRNA ligase beta subunit OS=Synechococcus elongatus (strain PCC 7942) GN=glyS PE=3 SV=1	2.17374	0.0522814	1.12018	7	7	7	21.6029	21.7729	20.9608	23.1571	22.5114	22.0287	0.42828	0.566181		14.4	14.4	14.4	79.193	0	27.852	57550000	12
K1C10_HUMAN	CON__P13645;sp|K1C10_HUMAN|;CON__P08730-1;CON__P02535-1;CON__P05784;CON__Q148H6;CON__Q7Z3Y7;CON__Q99456;sp|K1HB_HUMAN|;CON__Q14525;sp|K1M1_SHEEP|;sp|K1H1_HUMAN|;CON__Q9UE12;CON__Q15323;CON__A2A5Y0;sp|K1H5_HUMAN|;CON__Q92764;sp|K1H2_HUMAN|;CON__Q14532;sp|K1H7_HUMAN|;CON__Q7Z3Z0;CON__A2AB72;CON__Q497I4;sp|K1H8_HUMAN|;CON__O76015;CON__Q7Z3Y8;sp|K1H6_HUMAN|;CON__O76013;CON__O76014;CON__REFSEQ:XP_9866…	;sp|K1C10_HUMAN|	0.449738	0.0523594	-1.15284	21	20	15	28.3249	29.5012	28.2305	27.3496	27.5349	27.7136	0.707988	0.182005	+	46	46	38.3	59.51	0	298.46	2239200000	114
Q8GAA0	sp|Q8GAA0|DXS_SYNE7	sp|Q8GAA0|DXS_SYNE7 1-deoxy-D-xylulose-5-phosphate synthase OS=Synechococcus elongatus (strain PCC 7942) GN=dxs PE=3 SV=1	1.77705	0.0525936	0.829483	4	4	4	21.67	22.2848	22.2192	22.4902	23.2987	22.8737	0.337603	0.404408		8.8	8.8	8.8	68.927	0	24.9	76272000	5
Q31SC4	tr|Q31SC4|Q31SC4_SYNE7	tr|Q31SC4|Q31SC4_SYNE7 Uncharacterized protein OS=Synechococcus elongatus (strain PCC 7942) GN=Synpcc7942_0013 PE=4 SV=1	2.17318	0.053282	1.11981	5	5	5	24.4432	23.486	23.4296	24.829	24.5185	25.3707	0.569641	0.431281		36.2	36.2	36.2	25.798	0	70.747	275710000	13
Q8GMR7	sp|Q8GMR7|SYS_SYNE7	sp|Q8GMR7|SYS_SYNE7 Serine--tRNA ligase OS=Synechococcus elongatus (strain PCC 7942) GN=serS PE=3 SV=4	1.95664	0.0534049	0.96838	2	2	2	20.1769	19.452	20.6584	20.9371	21.0894	21.166	0.607302	0.116513		9.3	9.3	9.3	48.637	0.0069061	1.689	8469000	2
Q31Q50	tr|Q31Q50|Q31Q50_SYNE7	tr|Q31Q50|Q31Q50_SYNE7 Putative purple acid phosphatase OS=Synechococcus elongatus (strain PCC 7942) GN=Synpcc7942_0787 PE=4 SV=1	0.453006	0.0542702	-1.1424	1	1	1	20.924	21.7054	21.6848	20.8935	20.265	19.7285	0.445328	0.583093		7.9	7.9	7.9	32.416	0.0070721	1.9421	5706900	3
Q31LE9	tr|Q31LE9|Q31LE9_SYNE7	tr|Q31LE9|Q31LE9_SYNE7 Homoserine dehydrogenase OS=Synechococcus elongatus (strain PCC 7942) GN=Synpcc7942_2090 PE=3 SV=1	2.93227	0.055052	1.55202	3	3	3	19.4965	19.8315	21.2492	21.3331	21.8442	22.0561	0.930411	0.371666		16	16	16	47.139	0	4.6581	24327000	2
Q31MC9	tr|Q31MC9|Q31MC9_SYNE7	tr|Q31MC9|Q31MC9_SYNE7 Alanine dehydrogenase OS=Synechococcus elongatus (strain PCC 7942) GN=Synpcc7942_1760 PE=3 SV=1	1.70789	0.0563136	0.772217	8	8	8	23.5174	23.5895	22.8654	24.3457	24.1881	23.7552	0.398882	0.305744		31.1	31.1	31.1	38.331	0	67.235	170440000	29
Q31PX2	tr|Q31PX2|Q31PX2_SYNE7	tr|Q31PX2|Q31PX2_SYNE7 Uncharacterized protein OS=Synechococcus elongatus (strain PCC 7942) GN=Synpcc7942_0867 PE=4 SV=1	3.10908	0.0564058	1.63649	2	2	2	19.3971	21.2333	20.0406	21.3059	21.9441	22.3303	0.931683	0.517378		17.1	17.1	17.1	12.629	0	13.23	26788000	3
Q31KR0	tr|Q31KR0|Q31KR0_SYNE7	tr|Q31KR0|Q31KR0_SYNE7 Metal dependent phosphohydrolase OS=Synechococcus elongatus (strain PCC 7942) GN=Synpcc7942_2329 PE=4 SV=1	2.75519	0.0584255	1.46215	2	2	2	21.6072	19.8664	20.232	21.7826	21.9515	22.358	0.917898	0.29576		8.3	8.3	8.3	48.874	0	7.6633	32763000	4
Q31LM9	sp|Q31LM9|CY550_SYNE7	sp|Q31LM9|CY550_SYNE7 Cytochrome c-550 OS=Synechococcus elongatus (strain PCC 7942) GN=psbV PE=3 SV=2	0.595642	0.0597294	-0.747483	7	7	7	27.459	27.4723	27.5005	26.7922	27.1922	26.205	0.0212119	0.496534		52.7	52.7	52.7	18.239	0	197.93	1235200000	49
Q31L14	sp|Q31L14|RL16_SYNE7	sp|Q31L14|RL16_SYNE7 50S ribosomal protein L16 OS=Synechococcus elongatus (strain PCC 7942) GN=rplP PE=3 SV=1	0.468126	0.0597383	-1.09503	2	2	2	24.8905	24.7135	23.9972	22.8135	23.636	23.8666	0.472963	0.55357		17.6	17.6	17.6	16.139	0	13.902	133760000	13
Q31QF8	tr|Q31QF8|Q31QF8_SYNE7	tr|Q31QF8|Q31QF8_SYNE7 RNA-binding region RNP-1 OS=Synechococcus elongatus (strain PCC 7942) GN=Synpcc7942_0679 PE=4 SV=1	0.43723	0.0605327	-1.19354	5	5	5	25.6121	26.4943	26.4525	24.2792	25.4291	25.27	0.497741	0.623033		62.6	62.6	62.6	11.3	0	88.337	409480000	14
Q31LI6	tr|Q31LI6|Q31LI6_SYNE7	tr|Q31LI6|Q31LI6_SYNE7 Probable peptidase OS=Synechococcus elongatus (strain PCC 7942) GN=Synpcc7942_2053 PE=4 SV=1	0.649367	0.0606024	-0.622893	6	6	6	22.4758	22.596	22.3672	21.3952	22.0663	22.1088	0.114465	0.400309		13.4	13.4	13.4	70.625	0	10.553	40705000	14
Q935Z3	sp|Q935Z3|TIG_SYNE7	sp|Q935Z3|TIG_SYNE7 Trigger factor OS=Synechococcus elongatus (strain PCC 7942) GN=tig PE=3 SV=1	0.722113	0.0607479	-0.469703	11	11	11	24.9082	24.4163	24.7488	24.2829	24.0092	24.3721	0.250988	0.18907		34.8	34.8	34.8	52.218	0	67.264	203770000	28
Q31LJ5	tr|Q31LJ5|Q31LJ5_SYNE7	tr|Q31LJ5|Q31LJ5_SYNE7 Uncharacterized protein OS=Synechococcus elongatus (strain PCC 7942) GN=Synpcc7942_2044 PE=4 SV=1	1.93315	0.0611491	0.950953	6	6	6	22.6211	23.3709	22.7109	23.3129	23.9762	24.2666	0.409485	0.488897		26.1	26.1	26.1	37.883	0	17.415	95322000	13
Q31KN1	tr|Q31KN1|Q31KN1_SYNE7	tr|Q31KN1|Q31KN1_SYNE7 Nitrilase-like OS=Synechococcus elongatus (strain PCC 7942) GN=Synpcc7942_2358 PE=4 SV=1	3.27418	0.0616369	1.71113	3	3	3	19.8889	20.7069	22.1411	22.4758	22.6054	22.7891	1.14005	0.157451		20.7	20.7	20.7	30.651	0	23.156	54538000	5
Q31QR5	tr|Q31QR5|Q31QR5_SYNE7	tr|Q31QR5|Q31QR5_SYNE7 Uncharacterized protein OS=Synechococcus elongatus (strain PCC 7942) GN=Synpcc7942_0572 PE=4 SV=1	0.32334	0.0622569	-1.62888	2	2	2	22.4792	22.3291	22.6807	19.6221	21.6116	21.3687	0.176427	1.08535		19.9	19.9	19.9	16.086	0	5.6218	25337000	6
Q935X4	tr|Q935X4|Q935X4_SYNE7	tr|Q935X4|Q935X4_SYNE7 ChlA OS=Synechococcus elongatus (strain PCC 7942) GN=SEA0022 PE=4 SV=1	3.49532	0.0625945	1.80542	11	11	11	23.12	23.3342	21.3006	24.741	23.827	24.603	1.11738	0.492751		49.2	49.2	49.2	35.289	0	80.375	190330000	28
Q31NJ9	tr|Q31NJ9|Q31NJ9_SYNE7	tr|Q31NJ9|Q31NJ9_SYNE7 Peptide deformylase OS=Synechococcus elongatus (strain PCC 7942) GN=def PE=3 SV=1	2.46802	0.0626651	1.30336	2	2	2	19.9875	20.5323	21.598	21.7924	22.3852	21.8503	0.819171	0.326845		12	12	12	21.349	0.0081191	1.5348	38783000	1
Q31K74	tr|Q31K74|Q31K74_SYNE7	tr|Q31K74|Q31K74_SYNE7 DNA helicase OS=Synechococcus elongatus (strain PCC 7942) GN=Synpcc7942_2515 PE=4 SV=1	2.55897	0.0630189	1.35556	1	1	1	20.7078	19.1757	20.7888	21.6267	21.4245	21.6878	0.908822	0.137766		1.2	1.2	1.2	84.766	0.0028944	2.2217	23438000	4
Q31MN9	tr|Q31MN9|Q31MN9_SYNE7	tr|Q31MN9|Q31MN9_SYNE7 Phosphorylase kinase alpha subunit OS=Synechococcus elongatus (strain PCC 7942) GN=Synpcc7942_1650 PE=4 SV=1	3.49383	0.0631572	1.80481	6	6	6	22.4846	20.4635	20.7342	23.6566	22.6555	22.7845	1.0971	0.544597		8.9	8.9	8.9	123.19	0	48.152	74160000	10
Q54755	tr|Q54755|Q54755_SYNE7	tr|Q54755|Q54755_SYNE7 Acetyl-coenzyme A carboxylase carboxyl transferase subunit alpha / biotin carboxylase OS=Synechococcus elongatus (strain PCC 7942) GN=accC PE=4 SV=1	1.85096	0.0638388	0.888277	3	3	3	20.0833	20.9139	20.0871	21.6716	21.1009	20.9767	0.478468	0.370629		9.5	9.5	9.5	49.662	0	13.031	17672000	7
Q31QV6	tr|Q31QV6|Q31QV6_SYNE7	tr|Q31QV6|Q31QV6_SYNE7 TPR repeat OS=Synechococcus elongatus (strain PCC 7942) GN=Synpcc7942_0531 PE=4 SV=1	1.19036	0.066088	0.251403	7	7	7	23.5108	23.8162	23.6898	23.8444	23.9202	24.0062	0.153464	0.080968		35.9	35.9	35.9	31.651	0	29.856	131980000	21
CON__P48668	CON__P48668;CON__P04259;CON__P02538	;	0.312702	0.0665762	-1.67714	11	6	3	23.8805	23.8783	25.853	23.1154	22.7304	22.7347	1.13948	0.221032	+	22.7	16.1	9.9	60.024	0	24.048	87643000	12
TRY1_BOVIN	sp|TRY1_BOVIN|	sp|TRY1_BOVIN|	0.451099	0.067929	-1.14848	1	1	1	20.6433	21.6393	21.9172	20.0663	19.9353	20.7527	0.669807	0.439017	+	9.9	9.9	9.9	25.425	0.004298	2.1121	8604500	1
Q31QY9	tr|Q31QY9|Q31QY9_SYNE7	tr|Q31QY9|Q31QY9_SYNE7 Mannose-1-phosphate guanyltransferase OS=Synechococcus elongatus (strain PCC 7942) GN=Synpcc7942_0498 PE=4 SV=1	0.65555	0.0679335	-0.609223	1	1	1	21.9906	21.9698	22.3076	21.7837	21.6032	21.0535	0.189306	0.380325		1.3	1.3	1.3	93.093	0	2.9276	33345000	1
Q9L4P4	sp|Q9L4P4|CLPR_SYNE7	sp|Q9L4P4|CLPR_SYNE7 Putative ATP-dependent Clp protease proteolytic subunit-like OS=Synechococcus elongatus (strain PCC 7942) GN=clpR PE=3 SV=1	3.96715	0.0682866	1.9881	7	7	7	24.3044	23.5398	21.6588	25.1773	25.4199	24.8702	1.36149	0.2755		46.9	46.9	46.9	25.326	0	71.329	292780000	28
Q31N54	tr|Q31N54|Q31N54_SYNE7	tr|Q31N54|Q31N54_SYNE7 Uncharacterized protein OS=Synechococcus elongatus (strain PCC 7942) GN=Synpcc7942_1485 PE=4 SV=1	0.687575	0.0685112	-0.54041	1	1	1	21.5609	20.9781	21.2999	20.9647	20.7664	20.4866	0.291948	0.240184		13.6	13.6	13.6	10.097	0	2.7274	17247000	1
Q31R28	tr|Q31R28|Q31R28_SYNE7	tr|Q31R28|Q31R28_SYNE7 Glutathione-dependent formaldehyde dehydrogenase OS=Synechococcus elongatus (strain PCC 7942) GN=Synpcc7942_0459 PE=3 SV=1	1.18895	0.0685961	0.249683	6	6	6	23.1467	23.4022	23.0913	23.4103	23.5201	23.4589	0.165854	0.0550459		29.8	29.8	29.8	38.847	0	17.289	99560000	17
Q31N34	sp|Q31N34|LEU3_SYNE7	sp|Q31N34|LEU3_SYNE7 3-isopropylmalate dehydrogenase OS=Synechococcus elongatus (strain PCC 7942) GN=leuB PE=3 SV=1	0.626159	0.0686373	-0.6754	17	17	17	27.691	28.4723	28.0213	27.6909	27.228	27.2395	0.392234	0.264015		53.2	53.2	53.2	39.193	0	323.31	1671700000	78
Q8KPT7	tr|Q8KPT7|Q8KPT7_SYNE7	tr|Q8KPT7|Q8KPT7_SYNE7 Integral membrane protein-like OS=Synechococcus elongatus (strain PCC 7942) GN=SED0021 PE=4 SV=1	0.419637	0.0688953	-1.25279	7	7	7	26.4921	26.9547	27.7022	25.0848	26.288	26.0179	0.61059	0.631272		32.2	32.2	32.2	16.549	0	58.444	646620000	27
CON__Q8N1N4-2	CON__Q8N1N4-2;CON__Q7RTT2	;	0.251148	0.0695494	-1.99339	1	1	1	21.8858	22.1182	22.8352	20.7891	21.2728	18.7971	0.494895	1.31221	+	2.3	2.3	2.3	56.964	0	3.2334	19759000	1
Q31PY6	sp|Q31PY6|DAPAT_SYNE7	sp|Q31PY6|DAPAT_SYNE7 LL-diaminopimelate aminotransferase OS=Synechococcus elongatus (strain PCC 7942) GN=dapL PE=3 SV=1	2.87898	0.0697342	1.52556	4	4	4	20.8259	22.0707	20.0339	22.7754	22.5759	22.1559	1.02678	0.316223		15.3	15.3	15.3	44.845	0	13.532	52610000	3
Q31L17	sp|Q31L17|RL14_SYNE7	sp|Q31L17|RL14_SYNE7 50S ribosomal protein L14 OS=Synechococcus elongatus (strain PCC 7942) GN=rplN PE=3 SV=1	0.52721	0.0705002	-0.92355	6	6	6	28.1187	27.2745	26.9251	26.7723	26.4144	26.361	0.613622	0.223641		52.1	52.1	52.1	13.318	0	94.312	1128900000	37
Q31P11	sp|Q31P11|YC48L_SYNE7	sp|Q31P11|YC48L_SYNE7 Ycf48-like protein OS=Synechococcus elongatus (strain PCC 7942) GN=Synpcc7942_1178 PE=3 SV=1	0.716299	0.0714045	-0.481367	6	6	6	24.0778	24.0329	23.9035	23.904	23.3202	23.346	0.0904876	0.329873		15.8	15.8	15.8	38.659	0	28.198	123300000	20
Q59943	sp|Q59943|F16PA_SYNE7	sp|Q59943|F16PA_SYNE7 Fructose-1,6-bisphosphatase class 1 OS=Synechococcus elongatus (strain PCC 7942) GN=fbp PE=1 SV=2	2.04693	0.071407	1.03346	10	10	10	25.3059	24.2748	23.9166	25.5974	25.6262	25.374	0.721289	0.138073		41.3	41.3	41.3	38.172	0	92.529	425640000	34
Q9Z3H5	sp|Q9Z3H5|RL21_SYNE7	sp|Q9Z3H5|RL21_SYNE7 50S ribosomal protein L21 OS=Synechococcus elongatus (strain PCC 7942) GN=rplU PE=3 SV=1	0.644274	0.0736007	-0.634253	10	10	10	31.115	30.4591	30.5675	29.792	30.3724	30.0743	0.35163	0.290241		78	78	78	13.87	0	280.76	10969000000	90
Q31L27	sp|Q31L27|RL36_SYNE7	sp|Q31L27|RL36_SYNE7 50S ribosomal protein L36 OS=Synechococcus elongatus (strain PCC 7942) GN=rpmJ PE=3 SV=1	0.105436	0.075075	-3.24556	1	1	1	24.8725	24.3985	24.878	18.7785	22.9395	22.6943	0.275277	2.33479		24.3	24.3	24.3	4.3644	0	5.8072	93217000	5
Q31PI7	tr|Q31PI7|Q31PI7_SYNE7	tr|Q31PI7|Q31PI7_SYNE7 Photosystem I reaction center subunit II OS=Synechococcus elongatus (strain PCC 7942) GN=Synpcc7942_1002 PE=4 SV=1	0.579891	0.0753767	-0.786147	8	8	8	27.157	26.349	26.9855	25.7303	25.9367	26.466	0.425756	0.379493		59.2	59.2	59.2	15.646	0	60.373	750470000	32
P50021	sp|P50021|DNAK2_SYNE7	sp|P50021|DNAK2_SYNE7 Chaperone protein dnaK2 OS=Synechococcus elongatus (strain PCC 7942) GN=dnaK2 PE=3 SV=2	1.48648	0.0754788	0.571903	34	34	34	28.551	27.7802	27.9792	28.7695	28.5535	28.7032	0.400106	0.110645		56.8	56.8	56.8	67.767	0	323.31	3849200000	199
Q31NL5	tr|Q31NL5|Q31NL5_SYNE7	tr|Q31NL5|Q31NL5_SYNE7 DEAD/DEAH box helicase-like OS=Synechococcus elongatus (strain PCC 7942) GN=Synpcc7942_1324 PE=4 SV=1	14.6087	0.0755041	3.86876	10	10	10	24.6551	19.4761	20.2394	25.5799	25.3477	25.0493	2.79592	0.265988		14.7	14.7	14.7	101.99	0	31.065	333520000	16
Q31KJ2	tr|Q31KJ2|Q31KJ2_SYNE7	tr|Q31KJ2|Q31KJ2_SYNE7 Uncharacterized protein OS=Synechococcus elongatus (strain PCC 7942) GN=Synpcc7942_2397 PE=4 SV=1	0.633468	0.0763743	-0.658657	2	2	2	26.2146	26.1613	26.5841	25.3963	26.1473	25.4402	0.230249	0.421487		16	16	16	19.944	0	22.035	544070000	23
Q31KY6	tr|Q31KY6|Q31KY6_SYNE7	tr|Q31KY6|Q31KY6_SYNE7 Glutamate--cysteine ligase, putative OS=Synechococcus elongatus (strain PCC 7942) GN=Synpcc7942_2253 PE=4 SV=1	1.72913	0.0777967	0.79005	12	12	12	24.3353	25.007	24.3033	25.3106	25.7747	24.9305	0.397363	0.4228		49.7	49.7	49.7	42.966	0	174.69	413700000	40
Q31KK4	tr|Q31KK4|Q31KK4_SYNE7	tr|Q31KK4|Q31KK4_SYNE7 Uncharacterized protein OS=Synechococcus elongatus (strain PCC 7942) GN=Synpcc7942_2385 PE=4 SV=1	1.83135	0.0784678	0.872907	10	10	10	23.7688	24.0993	24.3745	24.4125	24.905	25.5438	0.303274	0.567234		53.5	53.5	53.5	37.254	0	104	284200000	27
Q31MA8	tr|Q31MA8|Q31MA8_SYNE7	tr|Q31MA8|Q31MA8_SYNE7 Uncharacterized protein OS=Synechococcus elongatus (strain PCC 7942) GN=Synpcc7942_1781 PE=4 SV=1	1.27113	0.0788305	0.346107	5	5	5	24.8098	24.7023	24.4487	25.1339	25.0646	24.8007	0.185398	0.175797		85.7	85.7	85.7	9.8521	0	114.15	310430000	19
Q31M58	tr|Q31M58|Q31M58_SYNE7	tr|Q31M58|Q31M58_SYNE7 IMP dehydrogenase related 2 OS=Synechococcus elongatus (strain PCC 7942) GN=Synpcc7942_1831 PE=3 SV=1	0.745436	0.0802055	-0.423843	19	19	19	27.6608	28.0748	28.1044	27.747	27.4172	27.4042	0.247968	0.19426		64.1	64.1	64.1	40.223	0	285.55	1890900000	116
Q31KY4	tr|Q31KY4|Q31KY4_SYNE7	tr|Q31KY4|Q31KY4_SYNE7 Uncharacterized protein OS=Synechococcus elongatus (strain PCC 7942) GN=Synpcc7942_2255 PE=4 SV=1	0.479275	0.0802371	-1.06107	13	13	13	30.4467	30.5187	30.3459	28.5578	30.1204	29.4499	0.0867723	0.783924		78.4	78.4	78.4	14.67	0	269.08	8675600000	110
Q31Q67	tr|Q31Q67|Q31Q67_SYNE7	tr|Q31Q67|Q31Q67_SYNE7 Uncharacterized protein OS=Synechococcus elongatus (strain PCC 7942) GN=Synpcc7942_0770 PE=4 SV=1	0.691001	0.0805669	-0.53324	8	8	8	23.9594	24.5988	24.5887	23.9354	23.6722	23.9396	0.366251	0.153205		28.5	28.5	28.5	54.374	0	79.838	168970000	27
Q31KC5	sp|Q31KC5|NANE_SYNE7	sp|Q31KC5|NANE_SYNE7 Putative N-acetylmannosamine-6-phosphate 2-epimerase OS=Synechococcus elongatus (strain PCC 7942) GN=nanE PE=3 SV=1	1.59378	0.0809993	0.672457	1	1	1	20.88	20.5216	20.8283	20.8845	21.7312	21.6317	0.193735	0.462789		5.6	5.6	5.6	24.518	0	3.7094	23571000	4
Q31K23	tr|Q31K23|Q31K23_SYNE7	tr|Q31K23|Q31K23_SYNE7 Peptidyl-prolyl cis-trans isomerase OS=Synechococcus elongatus (strain PCC 7942) GN=Synpcc7942_2566 PE=4 SV=1	1.38816	0.0822058	0.473173	8	8	8	24.3707	23.7636	24.3443	24.7167	24.6461	24.5355	0.343136	0.0913341		33.7	33.7	33.7	40.181	0	27.081	240200000	27
Q31R92	tr|Q31R92|Q31R92_SYNE7	tr|Q31R92|Q31R92_SYNE7 Uncharacterized protein OS=Synechococcus elongatus (strain PCC 7942) GN=Synpcc7942_0395 PE=4 SV=1	0.639842	0.0827298	-0.644213	6	6	6	23.8269	23.9389	23.4924	23.557	22.7108	23.0578	0.232317	0.425341		29.1	29.1	29.1	39.936	0	26.16	84200000	19
Q31KI7	tr|Q31KI7|Q31KI7_SYNE7	tr|Q31KI7|Q31KI7_SYNE7 Uncharacterized protein OS=Synechococcus elongatus (strain PCC 7942) GN=Synpcc7942_2402 PE=4 SV=1	0.295382	0.0829373	-1.75935	3	3	3	21.1604	22.4357	21.5725	18.634	20.5505	20.7061	0.650816	1.15403		15.7	15.7	15.7	41.523	0	5.5134	13473000	5
Q31RJ5	tr|Q31RJ5|Q31RJ5_SYNE7	tr|Q31RJ5|Q31RJ5_SYNE7 Phosphopantothenoylcysteine decarboxylase / Phosphopantothenate-cysteine ligase OS=Synechococcus elongatus (strain PCC 7942) GN=Synpcc7942_0292 PE=4 SV=1	2.34945	0.0831455	1.23232	2	2	2	19.6548	21.1898	19.8811	21.9505	21.1575	21.3147	0.828621	0.419885		6.1	6.1	6.1	43.549	0	8.5618	22376000	6
Q31LJ2	tr|Q31LJ2|Q31LJ2_SYNE7	tr|Q31LJ2|Q31LJ2_SYNE7 Glycine dehydrogenase (decarboxylating) OS=Synechococcus elongatus (strain PCC 7942) GN=gcvP PE=3 SV=1	3.67342	0.0840706	1.87712	3	3	3	20.2881	21.0199	20.4525	20.9915	23.6965	22.7039	0.383922	1.36836		4.4	4.4	4.4	103.69	0.0029369	2.486	58293000	3
Q31NC9	tr|Q31NC9|Q31NC9_SYNE7	tr|Q31NC9|Q31NC9_SYNE7 2-isopropylmalate synthase OS=Synechococcus elongatus (strain PCC 7942) GN=leuA PE=3 SV=1	0.653446	0.0846704	-0.61386	5	5	5	22.2616	22.172	22.5463	21.35	21.6108	22.1776	0.195434	0.423124		15.2	15.2	15.2	58.312	0	14.058	47099000	5
Q31NB2	tr|Q31NB2|Q31NB2_SYNE7	tr|Q31NB2|Q31NB2_SYNE7 Ribulose 1,5-bisphosphate carboxylase small subunit OS=Synechococcus elongatus (strain PCC 7942) GN=Synpcc7942_1427 PE=4 SV=1	1.50536	0.0851907	0.59011	7	7	7	26.5229	26.2091	25.747	26.6964	26.9938	26.5591	0.39032	0.222207		51.4	51.4	51.4	13.333	0	49.507	1041900000	27
Q31M83	tr|Q31M83|Q31M83_SYNE7	tr|Q31M83|Q31M83_SYNE7 Bacterioferritin comigratory protein OS=Synechococcus elongatus (strain PCC 7942) GN=Synpcc7942_1806 PE=4 SV=1	0.655118	0.0891065	-0.610173	7	7	7	24.8124	25.5161	25.4271	24.7449	24.3279	24.8523	0.383184	0.277044		68.8	68.8	68.8	17.516	0	47.717	288650000	19
Q31NE2	tr|Q31NE2|Q31NE2_SYNE7	tr|Q31NE2|Q31NE2_SYNE7 Uncharacterized protein OS=Synechococcus elongatus (strain PCC 7942) GN=Synpcc7942_1397 PE=4 SV=1	2.05899	0.0891664	1.04194	21	21	21	25.3337	25.8659	25.9951	26.012	26.8467	27.4617	0.350566	0.727605		78.1	78.1	78.1	45.947	0	260.55	934430000	72
P63200	sp|P63200|RS12_SYNE7	sp|P63200|RS12_SYNE7 30S ribosomal protein S12 OS=Synechococcus elongatus (strain PCC 7942) GN=rpsL PE=3 SV=1	0.836793	0.0902105	-0.257057	4	4	4	24.4301	24.2447	24.543	24.075	24.0705	24.3012	0.150606	0.131895		32.3	32.3	32.3	13.991	0	24.719	179550000	16
Q31P64	tr|Q31P64|Q31P64_SYNE7	tr|Q31P64|Q31P64_SYNE7 Putative CheA signal transduction histidine kinases, no good domain identification OS=Synechococcus elongatus (strain PCC 7942) GN=Synpcc7942_1125 PE=4 SV=1	3.16296	0.0911591	1.66127	4	4	4	21.4698	21.968	19.6886	22.1334	23.0798	22.897	1.19839	0.502021		17.7	17.7	17.7	34.255	0	31.513	61818000	11
Q31LL0	sp|Q31LL0|G6PI_SYNE7	sp|Q31LL0|G6PI_SYNE7 Glucose-6-phosphate isomerase OS=Synechococcus elongatus (strain PCC 7942) GN=pgi PE=3 SV=1	1.2584	0.0931244	0.33159	13	13	13	24.8156	25.2416	25.1858	25.4234	25.2857	25.5286	0.231504	0.121824		42.6	42.6	42.6	57.794	0	125.38	414740000	49
Q8L1E5	sp|Q8L1E5|SYE_SYNE7	sp|Q8L1E5|SYE_SYNE7 Glutamate--tRNA ligase OS=Synechococcus elongatus (strain PCC 7942) GN=gltX PE=3 SV=1	0.711241	0.09319	-0.49159	3	3	3	21.4882	22.0542	22.0945	21.2089	21.5847	21.3686	0.339018	0.188586		8.7	8.7	8.7	53.2	0	10.269	27942000	8
CAS2_BOVIN	CON__P02663;sp|CAS2_BOVIN|	;sp|CAS2_BOVIN|	0.151266	0.0933777	-2.72484	2	2	2	22.708	23.8433	24.3875	18.6467	21.9295	22.1879	0.856912	1.97414	+	10.6	10.6	10.6	24.348	0	6.0498	48414000	2
Q31NZ7	tr|Q31NZ7|Q31NZ7_SYNE7	tr|Q31NZ7|Q31NZ7_SYNE7 Uncharacterized protein OS=Synechococcus elongatus (strain PCC 7942) GN=Synpcc7942_1192 PE=4 SV=1	1.87136	0.0937699	0.904087	6	6	6	25.4465	24.9957	24.2992	26.1839	25.9123	25.3573	0.578034	0.421304		54.3	54.3	54.3	21.053	0	177.32	470080000	39
Q31MR3	tr|Q31MR3|Q31MR3_SYNE7	tr|Q31MR3|Q31MR3_SYNE7 Uncharacterized protein OS=Synechococcus elongatus (strain PCC 7942) GN=Synpcc7942_1626 PE=4 SV=1	0.117122	0.0959277	-3.09391	2	2	2	24.9157	24.4387	24.8344	22.8845	18.8045	23.218	0.25519	2.45753		20.6	20.6	20.6	16.695	0	6.8169	76114000	7
Q31P93	sp|Q31P93|THIC_SYNE7	sp|Q31P93|THIC_SYNE7 Phosphomethylpyrimidine synthase OS=Synechococcus elongatus (strain PCC 7942) GN=thiC PE=3 SV=1	1.11579	0.0965713	0.158067	20	20	20	26.3165	26.3893	26.473	26.5309	26.659	26.4631	0.0783221	0.0994365		60.7	60.7	60.7	50.881	0	223.4	1040600000	79
Q55267	sp|Q55267|HISZ_SYNE7	sp|Q55267|HISZ_SYNE7 ATP phosphoribosyltransferase regulatory subunit OS=Synechococcus elongatus (strain PCC 7942) GN=hisZ PE=3 SV=2	2.49732	0.0973977	1.32038	1	1	1	21.4858	20.0606	19.4734	21.607	21.457	21.9169	1.03483	0.234528		2.1	2.1	2.1	46.533	0	4.1742	34669000	5
Q9L4P3	sp|Q9L4P3|CLPP3_SYNE7	sp|Q9L4P3|CLPP3_SYNE7 ATP-dependent Clp protease proteolytic subunit 3 OS=Synechococcus elongatus (strain PCC 7942) GN=clpP3 PE=3 SV=1	2.83382	0.0976852	1.50275	5	5	5	23.4142	23.1224	21.7688	25.0279	24.4045	23.3813	0.877921	0.831377		26.6	26.6	26.6	22.079	0	38.353	183510000	17
Q31RM7	tr|Q31RM7|Q31RM7_SYNE7;sp|O34209|CLPB2_SYNE7	tr|Q31RM7|Q31RM7_SYNE7 ATPase OS=Synechococcus elongatus (strain PCC 7942) GN=Synpcc7942_0260 PE=3 SV=1	1.62423	0.0978484	0.699757	12	12	10	23.2462	23.2975	23.8735	23.9209	23.9121	24.6835	0.348307	0.442846		17.5	17.5	14.7	91.269	0	39.928	162480000	19
Q8GMR8	tr|Q8GMR8|Q8GMR8_SYNE7	tr|Q8GMR8|Q8GMR8_SYNE7 Putative NifU-like protein OS=Synechococcus elongatus (strain PCC 7942) GN=sek0020 PE=4 SV=1	0.745223	0.0980461	-0.424257	3	3	3	25.4301	25.1537	25.0106	25.0821	24.6331	24.6066	0.213248	0.267217		38.3	38.3	38.3	8.8601	0	39.316	313910000	13
Q8KPV3	tr|Q8KPV3|Q8KPV3_SYNE7	tr|Q8KPV3|Q8KPV3_SYNE7 3-oxoacyl-(Acyl-carrier protein) reductase OS=Synechococcus elongatus (strain PCC 7942) GN=dhg2 PE=3 SV=1	0.758445	0.100527	-0.398883	9	9	9	24.8793	25.4859	25.2599	24.828	24.9063	24.6942	0.306571	0.107254		45.9	45.9	45.9	28.817	0	75.506	313040000	24
Q31NA2	tr|Q31NA2|Q31NA2_SYNE7	tr|Q31NA2|Q31NA2_SYNE7 Uncharacterized protein OS=Synechococcus elongatus (strain PCC 7942) GN=Synpcc7942_1437 PE=4 SV=1	0.515777	0.105487	-0.95518	2	2	2	22.6927	22.6909	23.0825	21.1827	22.6864	21.7313	0.225581	0.760952		51.1	51.1	51.1	10.268	0	31.389	41002000	8
Q31RK1	tr|Q31RK1|Q31RK1_SYNE7	tr|Q31RK1|Q31RK1_SYNE7 Uncharacterized protein OS=Synechococcus elongatus (strain PCC 7942) GN=Synpcc7942_0286 PE=1 SV=1	0.522769	0.105766	-0.935753	2	2	2	20.7305	21.559	20.9094	20.5915	20.4065	19.3936	0.435935	0.644896		25.8	25.8	25.8	13.843	0	2.9307	8316100	2
Q31PL7	tr|Q31PL7|Q31PL7_SYNE7	tr|Q31PL7|Q31PL7_SYNE7 YjgF-like protein OS=Synechococcus elongatus (strain PCC 7942) GN=Synpcc7942_0972 PE=4 SV=1	1.2585	0.107788	0.33171	2	2	2	21.129	21.4987	21.4105	21.5993	21.9054	21.5287	0.193109	0.200218		24.6	24.6	24.6	13.618	0	21.491	33835000	9
Q31MV0	tr|Q31MV0|Q31MV0_SYNE7	tr|Q31MV0|Q31MV0_SYNE7 Putative modulator of DNA gyrase OS=Synechococcus elongatus (strain PCC 7942) GN=Synpcc7942_1589 PE=4 SV=1	0.636664	0.110606	-0.651397	2	2	2	20.1865	20.3675	20.453	19.5824	19.2072	20.2632	0.136036	0.535325		6.5	6.5	6.5	46.291	0	3.7291	4797100	6
Q31P58	tr|Q31P58|Q31P58_SYNE7	tr|Q31P58|Q31P58_SYNE7 Ferredoxin-thioredoxin reductase variable subunit OS=Synechococcus elongatus (strain PCC 7942) GN=Synpcc7942_1131 PE=4 SV=1	1.37881	0.110708	0.46342	2	2	2	23.1088	23.0205	23.1913	24.0014	23.4432	23.2663	0.0854008	0.383715		15.1	15.1	15.1	8.4384	0	4.3328	125500000	5
Q31LV2	tr|Q31LV2|Q31LV2_SYNE7	tr|Q31LV2|Q31LV2_SYNE7 Peptide methionine sulfoxide reductase MsrA OS=Synechococcus elongatus (strain PCC 7942) GN=msrA PE=3 SV=1	1.40867	0.11291	0.49433	11	11	11	26.414	25.7879	25.9043	26.8141	26.3022	26.4729	0.333046	0.260638		49.2	49.2	49.2	27.009	0	97.698	856030000	37
Q31QP4	tr|Q31QP4|Q31QP4_SYNE7	tr|Q31QP4|Q31QP4_SYNE7 Uncharacterized protein OS=Synechococcus elongatus (strain PCC 7942) GN=Synpcc7942_0593 PE=4 SV=1	4.20858	0.113622	2.07333	5	5	5	22.2193	18.8936	20.6217	23.2977	22.6182	22.0388	1.66328	0.630108		34.4	34.4	34.4	27.674	0	18.064	57639000	10
Q31RE8	tr|Q31RE8|Q31RE8_SYNE7	tr|Q31RE8|Q31RE8_SYNE7 Uncharacterized protein OS=Synechococcus elongatus (strain PCC 7942) GN=Synpcc7942_0339 PE=4 SV=1	1.37245	0.113858	0.45675	5	5	5	21.931	21.9708	21.8294	22.8117	22.1296	22.16	0.0729398	0.385338		33.1	33.1	33.1	37.722	0	25.644	49042000	13
Q8KPU3	tr|Q8KPU3|Q8KPU3_SYNE7	tr|Q8KPU3|Q8KPU3_SYNE7 Peptidase M14, carboxypeptidase A OS=Synechococcus elongatus (strain PCC 7942) GN=SEC0015 PE=4 SV=1	1.54343	0.115396	0.626143	1	1	1	19.3514	19.7838	19.0213	19.9412	20.4244	19.6694	0.382375	0.382405		3.9	3.9	3.9	64.24	0	11.499	9020800	4
Q31QM9	sp|Q31QM9|MTND_SYNE7	sp|Q31QM9|MTND_SYNE7 Acireductone dioxygenase OS=Synechococcus elongatus (strain PCC 7942) GN=mtnD PE=3 SV=2	0.576949	0.11782	-0.793483	4	4	4	24.2213	23.0036	23.5923	23.1701	22.7403	22.5263	0.608931	0.327861		28.3	28.3	28.3	22.35	0	34.742	84358000	6
Q31PW8	tr|Q31PW8|Q31PW8_SYNE7	tr|Q31PW8|Q31PW8_SYNE7 Uncharacterized protein OS=Synechococcus elongatus (strain PCC 7942) GN=Synpcc7942_0871 PE=4 SV=1	2.19124	0.119377	1.13175	2	2	2	20.3342	20.2407	19.0236	21.7722	20.6016	20.6199	0.731187	0.670599		66.2	66.2	66.2	8.4375	0	3.5239	14288000	1
Q31MT0	tr|Q31MT0|Q31MT0_SYNE7	tr|Q31MT0|Q31MT0_SYNE7 Protein splicing (Intein) site OS=Synechococcus elongatus (strain PCC 7942) GN=Synpcc7942_1609 PE=4 SV=1	2.24552	0.11963	1.16705	4	4	4	20.9122	22.0298	21.6885	21.7514	23.3649	23.0154	0.572769	0.848878		7.3	7.3	7.3	127.2	0	24.685	64728000	8
Q31L19	sp|Q31L19|RL5_SYNE7	sp|Q31L19|RL5_SYNE7 50S ribosomal protein L5 OS=Synechococcus elongatus (strain PCC 7942) GN=rplE PE=3 SV=1	1.2874	0.122029	0.364457	5	5	5	23.8613	23.8356	23.355	23.9285	23.9989	24.2179	0.28516	0.150909		34.1	34.1	34.1	20.016	0	28.132	149230000	15
Q31N35	tr|Q31N35|Q31N35_SYNE7	tr|Q31N35|Q31N35_SYNE7 Uncharacterized protein OS=Synechococcus elongatus (strain PCC 7942) GN=Synpcc7942_1504 PE=4 SV=1	4.04891	0.122552	2.01753	15	15	15	23.3454	20.2647	23.1981	24.7793	24.0166	24.065	1.73768	0.427082		48.9	48.9	48.9	52.626	0	68.882	186550000	19
Q31RM5	tr|Q31RM5|Q31RM5_SYNE7	tr|Q31RM5|Q31RM5_SYNE7 Diaminopimelate decarboxylase OS=Synechococcus elongatus (strain PCC 7942) GN=lysA PE=3 SV=1	1.78924	0.123174	0.839343	2	2	2	20.6638	21.5167	20.1471	21.2986	21.7174	21.8295	0.691651	0.279839		6	6	6	49.814	0	13.947	27898000	5
Q31PW1	tr|Q31PW1|Q31PW1_SYNE7	tr|Q31PW1|Q31PW1_SYNE7 Ribonuclease, Rne/Rng family OS=Synechococcus elongatus (strain PCC 7942) GN=Synpcc7942_0878 PE=4 SV=1	0.713047	0.124212	-0.48793	11	11	11	24.7086	24.9332	24.3104	24.3821	24.2855	23.8209	0.315448	0.300064		28.8	28.8	28.8	87.43	0	70.05	212540000	31
Q31RY4	tr|Q31RY4|Q31RY4_SYNE7	tr|Q31RY4|Q31RY4_SYNE7 Uncharacterized protein OS=Synechococcus elongatus (strain PCC 7942) GN=Synpcc7942_0153 PE=4 SV=1	0.100734	0.125315	-3.31137	1	1	1	25.0592	20.4837	25.9401	20.2719	20.2213	21.0557	2.9293	0.467833		25.8	25.8	25.8	10.407	0	32.21	71170000	2
Q31PQ8	tr|Q31PQ8|Q31PQ8_SYNE7	tr|Q31PQ8|Q31PQ8_SYNE7 Acyl-[acyl-carrier-protein]--UDP-N-acetylglucosamine O-acyltransferase OS=Synechococcus elongatus (strain PCC 7942) GN=Synpcc7942_0931 PE=4 SV=1	2.63699	0.127132	1.39889	3	3	3	22.0466	21.0804	19.5807	22.2236	22.5467	22.1341	1.24251	0.217068		24.3	24.3	24.3	28.942	0	6.3523	40416000	4
Q31R67	tr|Q31R67|Q31R67_SYNE7	tr|Q31R67|Q31R67_SYNE7 Uncharacterized protein OS=Synechococcus elongatus (strain PCC 7942) GN=Synpcc7942_0420 PE=4 SV=1	3.36817	0.12949	1.75196	7	7	7	20.9688	21.3667	21.8829	23.6168	24.4017	21.4558	0.458318	1.52555		26.9	26.9	26.9	57.618	0	17.928	106180000	7
Q31R35	tr|Q31R35|Q31R35_SYNE7	tr|Q31R35|Q31R35_SYNE7 Uncharacterized protein OS=Synechococcus elongatus (strain PCC 7942) GN=Synpcc7942_0452 PE=4 SV=1	0.553988	0.129606	-0.852073	6	6	6	25.5423	26.0988	26.8787	25.2701	24.9619	25.7316	0.671277	0.387381		37.1	37.1	37.1	18.331	0	34.397	473480000	35
Q31PG4	tr|Q31PG4|Q31PG4_SYNE7	tr|Q31PG4|Q31PG4_SYNE7 TPR repeat OS=Synechococcus elongatus (strain PCC 7942) GN=Synpcc7942_1025 PE=4 SV=1	1.51319	0.130167	0.597593	3	3	3	21.0263	21.5356	21.0448	21.2718	22.1279	21.9998	0.288829	0.461737		32.1	32.1	32.1	17.7	0	27.19	33344000	6
Q31LG5	tr|Q31LG5|Q31LG5_SYNE7	tr|Q31LG5|Q31LG5_SYNE7 Chaperone protein DnaJ OS=Synechococcus elongatus (strain PCC 7942) GN=dnaJ PE=3 SV=1	1.70353	0.130579	0.768523	3	3	3	20.9678	21.6525	21.4356	22.4774	21.4186	22.4655	0.349953	0.607889		14.4	14.4	14.4	40.362	0	8.7208	40352000	5
Q31MF1	tr|Q31MF1|Q31MF1_SYNE7	tr|Q31MF1|Q31MF1_SYNE7 Cysteine desulfurase OS=Synechococcus elongatus (strain PCC 7942) GN=Synpcc7942_1738 PE=4 SV=1	0.107672	0.134229	-3.21528	3	3	3	26.3183	26.2755	26.2359	24.7724	24.7816	19.63	0.04118	2.97165		13.6	13.6	13.6	45.827	0.0014771	2.5547	422590000	3
Q31QQ0	tr|Q31QQ0|Q31QQ0_SYNE7	tr|Q31QQ0|Q31QQ0_SYNE7 Valine--tRNA ligase OS=Synechococcus elongatus (strain PCC 7942) GN=valS PE=3 SV=1	1.68874	0.134654	0.755943	2	2	2	20.5741	20.5124	19.8253	20.602	21.6883	20.8893	0.415674	0.562912		4.1	4.1	4.1	102.99	0	8.9081	19443000	3
Q31RD3	tr|Q31RD3|Q31RD3_SYNE7	tr|Q31RD3|Q31RD3_SYNE7 Beta-N-acetylhexosaminidase OS=Synechococcus elongatus (strain PCC 7942) GN=Synpcc7942_0354 PE=4 SV=1	0.683851	0.134914	-0.548247	1	1	1	19.7963	20.291	20.6995	19.9645	19.6687	19.5089	0.452306	0.231147		3	3	3	59.044	0	3.0972	6178100	1
Q31LW9	sp|Q31LW9|SYL_SYNE7	sp|Q31LW9|SYL_SYNE7 Leucine--tRNA ligase OS=Synechococcus elongatus (strain PCC 7942) GN=leuS PE=3 SV=1	1.57343	0.135738	0.65391	4	4	4	20.9954	21.1583	20.2021	21.6535	21.6021	21.0618	0.511541	0.327793		6.6	6.6	6.6	97.335	0	9.0209	18581000	7
Q31KL5	sp|Q31KL5|MIAB_SYNE7	sp|Q31KL5|MIAB_SYNE7 tRNA-2-methylthio-N(6)-dimethylallyladenosine synthase OS=Synechococcus elongatus (strain PCC 7942) GN=miaB PE=3 SV=1	1.44328	0.135801	0.529353	3	3	3	20.3468	20.0172	20.414	20.4372	20.6416	21.2873	0.212364	0.443734		11.7	11.7	11.7	50.656	0	14.539	12166000	3
Q31MF4	tr|Q31MF4|Q31MF4_SYNE7	tr|Q31MF4|Q31MF4_SYNE7 Iron-regulated ABC transporter membrane component SufB OS=Synechococcus elongatus (strain PCC 7942) GN=Synpcc7942_1735 PE=4 SV=1	3.28768	0.138257	1.71707	5	5	5	19.5325	20.3186	22.5219	22.0858	22.4875	22.9509	1.54972	0.43291		18	18	18	52.932	0	43.952	41012000	10
Q31KZ5	sp|Q31KZ5|RISB_SYNE7	sp|Q31KZ5|RISB_SYNE7 6,7-dimethyl-8-ribityllumazine synthase OS=Synechococcus elongatus (strain PCC 7942) GN=ribH PE=3 SV=1	3.25684	0.139351	1.70347	2	2	2	18.7544	20.5396	21.8975	22.0937	22.3906	21.8177	1.57637	0.286534		23.8	23.8	23.8	19.333	0	10.195	32090000	3
Q31QT3	tr|Q31QT3|Q31QT3_SYNE7	tr|Q31QT3|Q31QT3_SYNE7 Ribosome-binding ATPase YchF OS=Synechococcus elongatus (strain PCC 7942) GN=ychF PE=3 SV=1	2.76007	0.141272	1.46471	3	3	3	18.6618	19.6938	20.0626	19.8193	20.82	22.173	0.72608	1.1812		14.9	14.9	14.9	39.195	0	14.291	12946000	5
Q31KZ1	tr|Q31KZ1|Q31KZ1_SYNE7	tr|Q31KZ1|Q31KZ1_SYNE7 Bacterial nucleoid protein Hbs OS=Synechococcus elongatus (strain PCC 7942) GN=Synpcc7942_2248 PE=3 SV=1	1.39213	0.141987	0.477297	5	5	5	27.2992	26.6462	26.7767	27.1908	27.7214	27.2418	0.345546	0.292761		52.7	52.7	52.7	9.7342	0	82.724	1749200000	30
Q31QL4	tr|Q31QL4|Q31QL4_SYNE7	tr|Q31QL4|Q31QL4_SYNE7 Thioredoxin reductase OS=Synechococcus elongatus (strain PCC 7942) GN=Synpcc7942_0623 PE=3 SV=1	3.45	0.144323	1.7866	10	10	10	21.7742	23.0333	19.7134	23.0113	23.658	23.2115	1.67601	0.331053		45.5	45.5	45.5	49.94	0	56.926	98483000	18
P22879	sp|P22879|CH60_SYNE7	sp|P22879|CH60_SYNE7 60 kDa chaperonin OS=Synechococcus elongatus (strain PCC 7942) GN=groL PE=3 SV=2	2.01917	0.144805	1.01376	31	31	31	27.633	26.3923	26.6717	28.571	27.143	28.0243	0.650811	0.720513		64.5	64.5	64.5	57.98	0	323.31	2264500000	102
Q31KN7	tr|Q31KN7|Q31KN7_SYNE7	tr|Q31KN7|Q31KN7_SYNE7 Sigma 54 modulation protein / SSU ribosomal protein S30P OS=Synechococcus elongatus (strain PCC 7942) GN=Synpcc7942_2352 PE=4 SV=1	2.33747	0.146287	1.22495	3	3	3	19.9708	20.8476	22.193	22.628	21.8971	22.1611	1.11929	0.370111		37.7	37.7	37.7	23.16	0	55.888	35206000	8
P16891	sp|P16891|DCUP_SYNE7	sp|P16891|DCUP_SYNE7 Uroporphyrinogen decarboxylase OS=Synechococcus elongatus (strain PCC 7942) GN=hemE PE=3 SV=2	1.52673	0.1466	0.610443	7	7	7	23.055	23.854	23.5716	23.8468	24.596	23.8691	0.405169	0.426253		37.6	37.6	37.6	39.278	0	69.05	161110000	21
Q31N14	tr|Q31N14|Q31N14_SYNE7	tr|Q31N14|Q31N14_SYNE7 GTP-binding protein TypA OS=Synechococcus elongatus (strain PCC 7942) GN=Synpcc7942_1525 PE=4 SV=1	1.45272	0.14926	0.538757	3	3	3	21.6415	21.4327	21.1085	21.4178	22.2442	22.137	0.268547	0.449403		6.5	6.5	6.5	66.111	0	3.1494	38756000	4
Q59984	sp|Q59984|GRPE_SYNE7	sp|Q59984|GRPE_SYNE7 Protein GrpE OS=Synechococcus elongatus (strain PCC 7942) GN=grpE PE=3 SV=2	0.83807	0.149843	-0.254857	10	10	10	25.9348	25.7271	25.4892	25.5639	25.3475	25.4751	0.22298	0.108823		46.9	46.9	46.9	22.999	0	121.43	403690000	39
Q31LC8	tr|Q31LC8|Q31LC8_SYNE7	tr|Q31LC8|Q31LC8_SYNE7 Xylose repressor OS=Synechococcus elongatus (strain PCC 7942) GN=Synpcc7942_2111 PE=4 SV=1	1.57853	0.151035	0.658583	3	3	3	21.3193	21.4788	20.3565	21.8106	21.855	21.4649	0.607165	0.213562		15.6	15.6	15.6	31.149	0	11.492	31112000	4
Q31L52	tr|Q31L52|Q31L52_SYNE7	tr|Q31L52|Q31L52_SYNE7 Uncharacterized protein OS=Synechococcus elongatus (strain PCC 7942) GN=Synpcc7942_2187 PE=4 SV=1	1.85373	0.151635	0.890433	1	1	1	20.8446	19.2487	19.4825	20.8161	20.8337	20.5972	0.861878	0.131741		5.2	5.2	5.2	14.726	0	5.7059	12502000	3
P55020	sp|P55020|PLAS_SYNE7	sp|P55020|PLAS_SYNE7 Plastocyanin OS=Synechococcus elongatus (strain PCC 7942) GN=petE PE=1 SV=1	0.64597	0.153229	-0.63046	4	4	4	26.3168	25.542	26.5308	25.7047	25.6844	25.1091	0.520246	0.338127		64.8	64.8	64.8	13.308	0	56.949	480330000	26
Q31S82	tr|Q31S82|Q31S82_SYNE7	tr|Q31S82|Q31S82_SYNE7 Uncharacterized protein OS=Synechococcus elongatus (strain PCC 7942) GN=Synpcc7942_0055 PE=4 SV=1	0.641753	0.153781	-0.63991	2	2	2	22.737	23.6309	23.2567	22.1519	22.5187	23.0343	0.448902	0.443276		6.6	6.6	6.6	26.437	0.0029283	2.4696	55565000	1
Q31LD7	tr|Q31LD7|Q31LD7_SYNE7	tr|Q31LD7|Q31LD7_SYNE7 NAD-reducing hydrogenase gamma OS=Synechococcus elongatus (strain PCC 7942) GN=Synpcc7942_2102 PE=4 SV=1	2.00999	0.154599	1.00719	1	1	1	23.833	22.2658	22.745	24.5293	23.3535	23.9824	0.803068	0.588381		19	19	19	8.1522	0	23.639	138670000	8
Q31LF3	tr|Q31LF3|Q31LF3_SYNE7	tr|Q31LF3|Q31LF3_SYNE7 Uncharacterized protein OS=Synechococcus elongatus (strain PCC 7942) GN=Synpcc7942_2086 PE=4 SV=1	2.22852	0.154895	1.15608	1	1	1	21.7956	19.7361	20.0124	21.9497	21.5485	21.5142	1.11786	0.242162		15.2	15.2	15.2	7.5036	0	3.4347	27210000	2
Q31K82	tr|Q31K82|Q31K82_SYNE7	tr|Q31K82|Q31K82_SYNE7 Uncharacterized protein OS=Synechococcus elongatus (strain PCC 7942) GN=Synpcc7942_2507 PE=4 SV=1	0.301787	0.156255	-1.7284	3	3	3	23.2029	22.9714	24.0182	22.2003	19.8429	22.964	0.549862	1.62695		48.8	48.8	48.8	9.6878	0	9.0989	48730000	8
P42451	sp|P42451|SUMT_SYNE7	sp|P42451|SUMT_SYNE7 Uroporphyrinogen-III C-methyltransferase OS=Synechococcus elongatus (strain PCC 7942) GN=cobA PE=3 SV=1	0.811626	0.15846	-0.301113	5	5	5	22.7622	22.8241	22.7281	22.7959	22.2132	22.4019	0.0486672	0.297305		32.9	32.9	32.9	26.463	0	48.67	64012000	15
Q6BBK3	tr|Q6BBK3|Q6BBK3_SYNE7	tr|Q6BBK3|Q6BBK3_SYNE7 CP12 OS=Synechococcus elongatus (strain PCC 7942) GN=cp12 PE=1 SV=1	0.529012	0.160008	-0.918627	2	2	2	26.0249	27.5814	27.4639	25.9215	25.9199	26.4729	0.866746	0.318782		46.7	46.7	46.7	8.3158	0	134.68	755800000	23
Q31L64	sp|Q31L64|IDIA_SYNE7	sp|Q31L64|IDIA_SYNE7 Iron deficiency-induced protein A OS=Synechococcus elongatus (strain PCC 7942) GN=idiA PE=1 SV=2	0.458148	0.162348	-1.12611	21	21	21	28.8745	28.55	28.1994	28.6554	26.9756	26.6144	0.337624	1.08918		64.7	64.7	64.7	39.242	0	243.7	2506500000	109
Q31RI7	tr|Q31RI7|Q31RI7_SYNE7	tr|Q31RI7|Q31RI7_SYNE7 Rod shape-determining protein MreB OS=Synechococcus elongatus (strain PCC 7942) GN=Synpcc7942_0300 PE=4 SV=1	0.751109	0.163484	-0.412907	1	1	1	19.7814	19.5822	20.2939	19.4279	19.2961	19.6946	0.367175	0.203037		4.3	4.3	4.3	36.441	0	5.1446	4918800	1
Q31QC5	tr|Q31QC5|Q31QC5_SYNE7	tr|Q31QC5|Q31QC5_SYNE7 C-terminal processing peptidase-2. Serine peptidase. MEROPS family S41A OS=Synechococcus elongatus (strain PCC 7942) GN=Synpcc7942_0712 PE=3 SV=1	0.884757	0.163564	-0.176647	6	6	6	24.4859	24.4646	24.6877	24.2373	24.4986	24.3724	0.12315	0.13065		29.9	29.9	29.9	46.253	0	59.193	178620000	24
Q31PH5	tr|Q31PH5|Q31PH5_SYNE7	tr|Q31PH5|Q31PH5_SYNE7 CheA signal transduction histidine kinase OS=Synechococcus elongatus (strain PCC 7942) GN=Synpcc7942_1014 PE=4 SV=1	0.31877	0.163735	-1.64941	1	1	1	19.1891	22.1877	20.1313	18.4256	18.4971	19.6371	1.5334	0.679779		1.9	1.9	1.9	102.82	0.0069735	1.751	2325200	1
Q31L21	sp|Q31L21|RL6_SYNE7	sp|Q31L21|RL6_SYNE7 50S ribosomal protein L6 OS=Synechococcus elongatus (strain PCC 7942) GN=rplF PE=3 SV=1	0.670432	0.169094	-0.576837	7	7	7	28.6744	27.9851	27.5919	27.7142	27.2516	27.5551	0.547942	0.235011		34.1	34.1	34.1	19.198	0	165.94	1928900000	50
Q31RP6	tr|Q31RP6|Q31RP6_SYNE7	tr|Q31RP6|Q31RP6_SYNE7 23S rRNA (Uracil-5-)-methyltransferase RumA OS=Synechococcus elongatus (strain PCC 7942) GN=Synpcc7942_0241 PE=4 SV=1	0.420788	0.171104	-1.24883	5	5	5	23.321	23.4749	22.6499	20.4918	22.6883	22.5192	0.438703	1.22224		16.9	16.9	16.9	50.419	0	17.777	42905000	12
Q31S95	sp|Q31S95|RL28_SYNE7	sp|Q31S95|RL28_SYNE7 50S ribosomal protein L28 OS=Synechococcus elongatus (strain PCC 7942) GN=rpmB PE=3 SV=1	0.710884	0.172653	-0.492313	2	2	2	21.8285	22.1723	21.4675	21.12	21.7629	21.1085	0.352415	0.374571		19.2	19.2	19.2	9.1186	0	4.5153	31222000	4
Q31M04	tr|Q31M04|Q31M04_SYNE7	tr|Q31M04|Q31M04_SYNE7 HAD-superfamily hydrolase subfamily IA, variant 3 OS=Synechococcus elongatus (strain PCC 7942) GN=Synpcc7942_1885 PE=4 SV=1	3.00433	0.177544	1.58704	5	5	5	22.6956	23.2138	20.1619	24.0024	23.6319	23.198	1.63312	0.402591		42.4	42.4	42.4	27.782	0	66.236	108560000	16
Q31N52	sp|Q31N52|RS4_SYNE7	sp|Q31N52|RS4_SYNE7 30S ribosomal protein S4 OS=Synechococcus elongatus (strain PCC 7942) GN=rpsD PE=3 SV=1	1.31517	0.178123	0.39525	15	15	15	28.1762	27.5096	27.7636	27.931	28.4138	28.2903	0.336416	0.250797		51	51	51	23.206	0	203.96	2796300000	87
Q31R45	tr|Q31R45|Q31R45_SYNE7	tr|Q31R45|Q31R45_SYNE7 Ammonium transporter OS=Synechococcus elongatus (strain PCC 7942) GN=Synpcc7942_0442 PE=4 SV=1	2.4454	0.181455	1.29007	2	2	2	22.1005	21.914	19.7207	22.9494	22.508	22.148	1.3234	0.401427		2	2	2	51.866	0.0070423	1.8647	43715000	3
Q31Q04	tr|Q31Q04|Q31Q04_SYNE7	tr|Q31Q04|Q31Q04_SYNE7 Uncharacterized protein OS=Synechococcus elongatus (strain PCC 7942) GN=Synpcc7942_0834 PE=4 SV=1	0.675389	0.183432	-0.56621	7	7	7	23.1618	22.5171	23.598	22.8122	22.2584	22.5077	0.543794	0.277367		45.6	45.6	45.6	23.694	0	53.005	65234000	16
Q55024	sp|Q55024|DPS_SYNE7	sp|Q55024|DPS_SYNE7 DNA protection during starvation protein OS=Synechococcus elongatus (strain PCC 7942) GN=dps PE=1 SV=2	0.274289	0.184297	-1.86623	4	4	4	23.015	23.6076	24.0926	19.5128	23.2155	22.3883	0.539698	1.94351		34.1	34.1	34.1	19.659	0	12.143	52672000	12
Q31R14	tr|Q31R14|Q31R14_SYNE7	tr|Q31R14|Q31R14_SYNE7 NADH:flavin oxidoreductases Old Yellow Enzyme family-like OS=Synechococcus elongatus (strain PCC 7942) GN=Synpcc7942_0473 PE=4 SV=1	0.662952	0.186755	-0.593023	19	19	19	28.1406	28.9706	28.0903	27.9272	28.1495	27.3457	0.494327	0.415071		71.2	71.2	71.2	40.475	0	322.83	2449900000	113
Q31MQ7	tr|Q31MQ7|Q31MQ7_SYNE7	tr|Q31MQ7|Q31MQ7_SYNE7 Uncharacterized protein OS=Synechococcus elongatus (strain PCC 7942) GN=Synpcc7942_1632 PE=4 SV=1	0.567174	0.188881	-0.818137	5	5	5	23.6175	22.3161	23.6	22.3459	21.8712	22.862	0.746398	0.495529		39.6	39.6	39.6	18.434	0	23.303	69707000	5
Q31PR0	tr|Q31PR0|Q31PR0_SYNE7	tr|Q31PR0|Q31PR0_SYNE7 UDP-3-O-[3-hydroxymyristoyl] N-acetylglucosamine deacetylase OS=Synechococcus elongatus (strain PCC 7942) GN=lpxC PE=3 SV=1	2.27924	0.189335	1.18855	1	1	1	19.2637	20.8176	19.6084	21.8274	21.5009	19.9271	0.81606	1.01609		5.3	5.3	5.3	30.76	0	5.4605	19458000	2
Q31R69	tr|Q31R69|Q31R69_SYNE7	tr|Q31R69|Q31R69_SYNE7 Uncharacterized protein OS=Synechococcus elongatus (strain PCC 7942) GN=Synpcc7942_0418 PE=4 SV=1	0.75678	0.189411	-0.402053	10	10	10	28.7825	29.1817	29.4193	28.3935	28.8019	28.9819	0.321773	0.301476		66.4	66.4	66.4	12.838	0	323.31	4077100000	76
Q31M37	tr|Q31M37|Q31M37_SYNE7	tr|Q31M37|Q31M37_SYNE7 Precorrin-8X methylmutase OS=Synechococcus elongatus (strain PCC 7942) GN=Synpcc7942_1852 PE=4 SV=1	1.28339	0.194079	0.35996	3	3	3	21.1212	21.0994	21.4077	21.5087	21.957	21.2425	0.172039	0.361115		16.7	16.7	16.7	22.505	0	4.9305	33706000	3
Q31KE8	sp|Q31KE8|PSTB_SYNE7	sp|Q31KE8|PSTB_SYNE7 Phosphate import ATP-binding protein PstB OS=Synechococcus elongatus (strain PCC 7942) GN=pstB PE=3 SV=1	2.01828	0.194916	1.01313	4	4	4	20.9784	20.7426	20.4006	20.5247	21.9764	22.66	0.290523	1.09043		19.7	19.7	19.7	29.254	0	11.481	32026000	5
P39665	sp|P39665|SPHX_SYNE7	sp|P39665|SPHX_SYNE7 Protein SphX OS=Synechococcus elongatus (strain PCC 7942) GN=sphX PE=1 SV=1	0.667653	0.19701	-0.58283	28	28	28	30.6862	30.9604	31.4043	29.9037	30.9893	30.4094	0.362352	0.543222		69.4	69.4	69.4	36.374	0	323.31	14764000000	242
Q31PV6	sp|Q31PV6|RS10_SYNE7	sp|Q31PV6|RS10_SYNE7 30S ribosomal protein S10 OS=Synechococcus elongatus (strain PCC 7942) GN=rpsJ PE=3 SV=1	0.517793	0.198624	-0.949553	7	7	7	26.2291	24.4091	24.4112	23.9305	24.2938	23.9764	1.05015	0.197857		49.5	49.5	49.5	12.179	0	22.696	252150000	14
Q31QJ8	sp|Q31QJ8|ENO_SYNE7	sp|Q31QJ8|ENO_SYNE7 Enolase OS=Synechococcus elongatus (strain PCC 7942) GN=eno PE=3 SV=1	0.875422	0.200594	-0.19195	11	11	11	25.938	26.1915	25.805	25.8035	25.8692	25.6859	0.196354	0.0928505		38.8	38.8	38.8	45.379	0	153.13	590610000	39
Q31LW2	sp|Q31LW2|DAPF_SYNE7	sp|Q31LW2|DAPF_SYNE7 Diaminopimelate epimerase OS=Synechococcus elongatus (strain PCC 7942) GN=dapF PE=1 SV=1	0.908121	0.202188	-0.139043	9	9	9	25.169	25.1614	25.131	24.9584	25.1919	24.894	0.0200756	0.156745		46.8	46.8	46.8	29.971	0	112.42	329200000	30
Q31QV8	tr|Q31QV8|Q31QV8_SYNE7	tr|Q31QV8|Q31QV8_SYNE7 6-phosphogluconolactonase OS=Synechococcus elongatus (strain PCC 7942) GN=Synpcc7942_0529 PE=4 SV=1	0.896698	0.202299	-0.157307	2	2	2	22.3603	22.4222	22.2303	22.3219	22.1952	22.0238	0.0979602	0.149621		9.6	9.6	9.6	26.046	0	8.3573	43612000	10
Q31RS9	tr|Q31RS9|Q31RS9_SYNE7	tr|Q31RS9|Q31RS9_SYNE7 TPR repeat OS=Synechococcus elongatus (strain PCC 7942) GN=Synpcc7942_0208 PE=4 SV=1	1.69827	0.202626	0.76407	1	1	1	18.7795	19.6563	18.6451	20.5366	19.6117	19.2248	0.549165	0.674034		1.6	1.6	1.6	103.62	0.0029499	2.4976	7059100	3
Q31KN5	tr|Q31KN5|Q31KN5_SYNE7	tr|Q31KN5|Q31KN5_SYNE7 Peptidyl-prolyl cis-trans isomerase OS=Synechococcus elongatus (strain PCC 7942) GN=Synpcc7942_2354 PE=4 SV=1	0.698344	0.203384	-0.51799	2	2	2	21.6027	20.8416	21.9896	20.8624	21.0322	20.9854	0.584097	0.087692		10.3	10.3	10.3	18.189	0	4.4662	18408000	5
Q31MZ1	tr|Q31MZ1|Q31MZ1_SYNE7	tr|Q31MZ1|Q31MZ1_SYNE7 Probable amidase OS=Synechococcus elongatus (strain PCC 7942) GN=Synpcc7942_1548 PE=4 SV=1	0.609864	0.204121	-0.71344	10	10	10	23.5498	23.3014	23.7836	23.7237	22.482	22.2888	0.241097	0.778679		32.6	32.6	32.6	48.421	0	32.634	91016000	21
Q31Q55	tr|Q31Q55|Q31Q55_SYNE7	tr|Q31Q55|Q31Q55_SYNE7 ATPase OS=Synechococcus elongatus (strain PCC 7942) GN=Synpcc7942_0782 PE=3 SV=1	0.316506	0.205673	-1.6597	2	2	2	23.3303	23.6693	24.2544	23.2208	19.9612	23.0928	0.467448	1.8461		6.4	6.4	6.4	66.595	0.0080754	1.4876	83300000	2
P38043	sp|P38043|NRTA_SYNE7	sp|P38043|NRTA_SYNE7 Nitrate transport protein NrtA OS=Synechococcus elongatus (strain PCC 7942) GN=nrtA PE=2 SV=2	0.591678	0.206015	-0.757117	6	6	6	23.3199	23.6199	23.3166	22.1658	22.1738	23.6454	0.174145	0.851921		24.8	24.8	24.8	48.425	0	23.095	57594000	11
Q31QN3	tr|Q31QN3|Q31QN3_SYNE7	tr|Q31QN3|Q31QN3_SYNE7 Ribulose-phosphate 3-epimerase OS=Synechococcus elongatus (strain PCC 7942) GN=Synpcc7942_0604 PE=3 SV=1	1.47731	0.21164	0.562973	4	4	4	23.8423	24.4486	24.2137	24.1159	25.2704	24.8072	0.305696	0.580973		25.9	25.9	25.9	26.646	0	41.066	214130000	17
Q31S28	tr|Q31S28|Q31S28_SYNE7	tr|Q31S28|Q31S28_SYNE7 DNA-binding ferritin-like protein (Oxidative damage protectant)-like OS=Synechococcus elongatus (strain PCC 7942) GN=Synpcc7942_0109 PE=3 SV=1	1.42123	0.22012	0.50714	7	7	7	24.2021	24.5541	24.7561	24.3937	25.3559	25.2841	0.28036	0.536028		54.8	54.8	54.8	18.575	0	52.055	223500000	27
P29820	sp|P29820|PPI_SYNE7	sp|P29820|PPI_SYNE7 Peptidyl-prolyl cis-trans isomerase OS=Synechococcus elongatus (strain PCC 7942) GN=rot PE=3 SV=1	0.87475	0.223241	-0.193057	5	5	5	27.988	27.6895	27.6683	27.7569	27.5331	27.4767	0.178757	0.148172		62.1	62.1	62.1	15.657	0	153.27	2330700000	53
Q31RI3	tr|Q31RI3|Q31RI3_SYNE7	tr|Q31RI3|Q31RI3_SYNE7 Uncharacterized protein OS=Synechococcus elongatus (strain PCC 7942) GN=Synpcc7942_0304 PE=4 SV=1	1.19048	0.223388	0.25154	10	10	10	26.4989	26.4287	26.5798	26.4404	27.0209	26.8006	0.0755787	0.293047		48.4	48.4	48.4	23.706	0	181.76	947670000	57
Q31N26	sp|Q31N26|DXR_SYNE7	sp|Q31N26|DXR_SYNE7 1-deoxy-D-xylulose 5-phosphate reductoisomerase OS=Synechococcus elongatus (strain PCC 7942) GN=dxr PE=3 SV=1	0.579626	0.227598	-0.786807	1	1	1	19.9505	21.2155	21.8152	20.2019	20.1102	20.3087	0.951957	0.0993756		2	2	2	43.876	0.0014903	2.6331	8363900	1
P38023	sp|P38023|SIGA1_SYNE7	sp|P38023|SIGA1_SYNE7 RNA polymerase sigma factor SigA1 OS=Synechococcus elongatus (strain PCC 7942) GN=sigA1 PE=3 SV=2	0.597006	0.229386	-0.744183	2	2	2	21.0356	20.9255	21.4791	19.7047	21.3647	20.1382	0.293019	0.861015		9	9	9	45.702	0	3.5024	12095000	1
Q31PB6	sp|Q31PB6|RNPH_SYNE7	sp|Q31PB6|RNPH_SYNE7 Ribonuclease PH OS=Synechococcus elongatus (strain PCC 7942) GN=rph PE=3 SV=1	1.55724	0.229899	0.638993	1	1	1	19.3275	20.4921	20.454	20.318	20.7209	21.1516	0.661626	0.416847		6.7	6.7	6.7	26.053	0	11.463	12945000	2
Q31L26	sp|Q31L26|KAD_SYNE7	sp|Q31L26|KAD_SYNE7 Adenylate kinase OS=Synechococcus elongatus (strain PCC 7942) GN=adk PE=3 SV=1	0.506277	0.232038	-0.982	2	2	2	20.7357	21.5453	20.1856	19.3568	19.1779	20.9859	0.683978	0.996252		11.8	11.8	11.8	20.357	0	3.5275	8163800	1
Q31NF6	tr|Q31NF6|Q31NF6_SYNE7	tr|Q31NF6|Q31NF6_SYNE7 Inorganic pyrophosphatase OS=Synechococcus elongatus (strain PCC 7942) GN=ppa PE=3 SV=1	1.15646	0.232721	0.20971	13	13	13	27.3016	27.3142	27.1178	27.1965	27.6533	27.5128	0.109891	0.234007		61.2	61.2	61.2	18.952	0	133.59	1461300000	55
Q31M27	tr|Q31M27|Q31M27_SYNE7	tr|Q31M27|Q31M27_SYNE7 Uncharacterized protein OS=Synechococcus elongatus (strain PCC 7942) GN=Synpcc7942_1862 PE=4 SV=1	1.19804	0.233051	0.26068	8	8	8	24.5274	24.9503	24.9115	24.8205	25.258	25.0926	0.233771	0.220907		28.7	28.7	28.7	33.139	0	44.483	326710000	26
Q31MW7	tr|Q31MW7|Q31MW7_SYNE7	tr|Q31MW7|Q31MW7_SYNE7 Dehydrogenase subunit-like protein OS=Synechococcus elongatus (strain PCC 7942) GN=Synpcc7942_1572 PE=4 SV=1	1.14512	0.2343	0.1955	3	3	3	20.6715	20.9735	20.5362	20.8552	21.0272	20.8853	0.22388	0.0918601		9.5	9.5	9.5	58.69	0	17.12	16361000	7
Q31QW8	tr|Q31QW8|Q31QW8_SYNE7	tr|Q31QW8|Q31QW8_SYNE7 Uncharacterized protein OS=Synechococcus elongatus (strain PCC 7942) GN=Synpcc7942_0519 PE=4 SV=1	0.72615	0.235823	-0.46166	3	3	3	24.2359	23.9412	23.4909	23.9089	23.3081	23.066	0.37519	0.434005		27.9	27.9	27.9	18.77	0	15.343	118720000	14
P95822	sp|P95822|PSAL_SYNE7	sp|P95822|PSAL_SYNE7 Photosystem I reaction center subunit XI OS=Synechococcus elongatus (strain PCC 7942) GN=psaL PE=3 SV=1	0.629105	0.236461	-0.668627	3	3	3	22.4288	21.8746	22.5085	21.222	21.11	22.474	0.345287	0.75725		27.7	27.7	27.7	17.293	0	18.52	38087000	8
Q31RW8	tr|Q31RW8|Q31RW8_SYNE7	tr|Q31RW8|Q31RW8_SYNE7 Glutamate-ammonia ligase, glutamine synthetase type III OS=Synechococcus elongatus (strain PCC 7942) GN=Synpcc7942_0169 PE=3 SV=1	1.45136	0.236841	0.53741	3	3	3	19.3072	19.8836	20.516	20.1992	20.3615	20.7584	0.604621	0.287703		7.6	7.6	7.6	78.927	0	14.741	10422000	4
Q31S66	tr|Q31S66|Q31S66_SYNE7	tr|Q31S66|Q31S66_SYNE7 Pleiotropic regulatory protein-like OS=Synechococcus elongatus (strain PCC 7942) GN=Synpcc7942_0071 PE=3 SV=1	0.787128	0.240787	-0.34533	26	26	26	32.8099	32.2807	32.692	32.6319	32.0982	32.0165	0.277834	0.334234		79.2	79.2	79.2	43.224	0	323.31	51453000000	339
Q31RP2	tr|Q31RP2|Q31RP2_SYNE7	tr|Q31RP2|Q31RP2_SYNE7 Glyceraldehyde-3-phosphate dehydrogenase OS=Synechococcus elongatus (strain PCC 7942) GN=Synpcc7942_0245 PE=3 SV=1	1.88956	0.242736	0.918053	3	3	3	20.3736	20.6572	19.3249	21.958	21.0439	20.1078	0.701831	0.925122		21.8	21.8	21.8	38.533	0	26.352	19849000	4
Q31M00	tr|Q31M00|Q31M00_SYNE7	tr|Q31M00|Q31M00_SYNE7 Uncharacterized protein OS=Synechococcus elongatus (strain PCC 7942) GN=Synpcc7942_1889 PE=3 SV=1	1.93486	0.243861	0.95223	7	7	7	22.4178	22.0452	20.2503	22.9161	22.3418	22.3121	1.15893	0.340441		18.5	18.5	18.5	62.542	0	24.869	55269000	13
Q31RD9	sp|Q31RD9|RECA_SYNE7	sp|Q31RD9|RECA_SYNE7 Protein RecA OS=Synechococcus elongatus (strain PCC 7942) GN=recA PE=3 SV=1	2.36552	0.244384	1.24216	6	6	6	19.7041	20.2557	22.6132	21.7477	22.1813	22.3706	1.54511	0.319323		27.2	27.2	27.2	37.928	0	38.977	31670000	8
P16954	sp|P16954|GLGB_SYNE7	sp|P16954|GLGB_SYNE7 1,4-alpha-glucan branching enzyme GlgB OS=Synechococcus elongatus (strain PCC 7942) GN=glgB PE=1 SV=2	5.43559	0.24581	2.44244	4	4	4	24.9509	25.7645	20.1196	25.5095	26.7273	25.9255	3.05143	0.618972		10.2	10.2	10.2	89.194	0	12.965	674260000	3
P10340	sp|P10340|FLAV_SYNE7	sp|P10340|FLAV_SYNE7 Flavodoxin OS=Synechococcus elongatus (strain PCC 7942) GN=isiB PE=1 SV=3	0.396192	0.246217	-1.33573	4	4	4	25.173	24.1861	23.2353	24.479	21.9731	22.1351	0.968886	1.40237		40.6	40.6	40.6	18.777	0	41.509	121220000	15
Q31KV0	sp|Q31KV0|KDSA_SYNE7	sp|Q31KV0|KDSA_SYNE7 2-dehydro-3-deoxyphosphooctonate aldolase OS=Synechococcus elongatus (strain PCC 7942) GN=kdsA PE=3 SV=1	1.16887	0.256331	0.225113	11	11	11	26.0395	26.0506	26.4463	26.231	26.387	26.5938	0.231761	0.181976		50.4	50.4	50.4	30.586	0	96.887	733840000	48
Q31LC1	tr|Q31LC1|Q31LC1_SYNE7	tr|Q31LC1|Q31LC1_SYNE7 Uncharacterized protein OS=Synechococcus elongatus (strain PCC 7942) GN=Synpcc7942_2118 PE=4 SV=1	0.653109	0.25879	-0.614603	2	2	2	22.6674	22.8543	21.8568	22.0897	21.1489	22.2962	0.530259	0.611575		43.2	43.2	43.2	10.436	0	42.371	34368000	9
Q31N86	tr|Q31N86|Q31N86_SYNE7	tr|Q31N86|Q31N86_SYNE7 Two component transcriptional regulator, winged helix family OS=Synechococcus elongatus (strain PCC 7942) GN=Synpcc7942_1453 PE=4 SV=1	1.46602	0.266942	0.551903	6	6	6	21.9113	22.4731	22.8034	22.718	22.5086	23.6168	0.45106	0.588774		33.6	33.6	33.6	27.375	0	36.732	71227000	12
Q31L08	sp|Q31L08|RL4_SYNE7	sp|Q31L08|RL4_SYNE7 50S ribosomal protein L4 OS=Synechococcus elongatus (strain PCC 7942) GN=rplD PE=3 SV=1	0.733804	0.26892	-0.446533	9	9	9	28.383	27.5404	27.3546	27.0236	27.4809	27.434	0.548042	0.251558		47.6	47.6	47.6	23.202	0	211.61	1627200000	56
Q31S72	tr|Q31S72|Q31S72_SYNE7	tr|Q31S72|Q31S72_SYNE7 Translation initiation factor IF-3 OS=Synechococcus elongatus (strain PCC 7942) GN=infC PE=3 SV=1	0.712423	0.27074	-0.489193	14	14	14	29.7882	29.1224	29.6138	29.5168	28.4022	29.1378	0.345267	0.566694		57.1	57.1	57.1	21.188	0	323.31	5758200000	100
Q31S38	tr|Q31S38|Q31S38_SYNE7	tr|Q31S38|Q31S38_SYNE7 Uncharacterized protein OS=Synechococcus elongatus (strain PCC 7942) GN=Synpcc7942_0099 PE=4 SV=1	2.79349	0.272076	1.48207	2	2	2	23.0159	19.4655	22.8017	23.3494	22.8797	23.5002	1.99089	0.323593		24.8	24.8	24.8	12.17	0	19.413	81139000	9
Q31L20	sp|Q31L20|RS8_SYNE7	sp|Q31L20|RS8_SYNE7 30S ribosomal protein S8 OS=Synechococcus elongatus (strain PCC 7942) GN=rpsH PE=3 SV=1	0.721416	0.272573	-0.471097	2	2	2	22.58	21.8558	21.4209	21.5207	21.7221	21.2005	0.585555	0.263035		21.1	21.1	21.1	14.682	0	10.254	31702000	4
Q31KF2	tr|Q31KF2|Q31KF2_SYNE7	tr|Q31KF2|Q31KF2_SYNE7 Isoleucine--tRNA ligase OS=Synechococcus elongatus (strain PCC 7942) GN=ileS PE=3 SV=1	0.833605	0.273871	-0.262563	18	18	18	26.086	26.7089	26.2207	26.0729	26.2239	25.9312	0.327708	0.14637		33.6	33.6	33.6	107.41	0	163.97	781950000	48
Q31MN0	tr|Q31MN0|Q31MN0_SYNE7	tr|Q31MN0|Q31MN0_SYNE7 Nitroreductase OS=Synechococcus elongatus (strain PCC 7942) GN=Synpcc7942_1659 PE=4 SV=1	1.23721	0.27444	0.307087	9	9	9	26.5912	26.9201	27.0313	26.7479	27.3417	27.3743	0.228841	0.352605		47.9	47.9	47.9	23.696	0	227.74	1221000000	44
P34185	sp|P34185|TOP1_SYNE7	sp|P34185|TOP1_SYNE7 DNA topoisomerase 1 OS=Synechococcus elongatus (strain PCC 7942) GN=topA PE=3 SV=2	0.733557	0.275922	-0.44702	26	26	26	26.3025	25.7876	26.1799	26.2739	25.2481	25.407	0.26895	0.552097		41.7	41.7	41.7	98.294	0	124.2	577190000	57
Q31MN3	sp|Q31MN3|KATG_SYNE7	sp|Q31MN3|KATG_SYNE7 Catalase-peroxidase OS=Synechococcus elongatus (strain PCC 7942) GN=katG PE=1 SV=1	0.818407	0.278187	-0.28911	30	30	30	26.7679	27.4806	27.0948	26.8345	26.6414	27	0.356781	0.179481		49.7	49.7	49.7	80.077	0	263.04	1133700000	102
Q31QJ5	tr|Q31QJ5|Q31QJ5_SYNE7	tr|Q31QJ5|Q31QJ5_SYNE7 Bacterioferritin comigratory protein OS=Synechococcus elongatus (strain PCC 7942) GN=Synpcc7942_0642 PE=4 SV=1	0.885774	0.279457	-0.17499	5	5	5	24.4512	24.0191	24.1628	24.1525	23.9918	23.9639	0.220067	0.101826		31.5	31.5	31.5	19.928	0	17.537	147050000	16
Q31QZ2	tr|Q31QZ2|Q31QZ2_SYNE7	tr|Q31QZ2|Q31QZ2_SYNE7 Uncharacterized protein OS=Synechococcus elongatus (strain PCC 7942) GN=Synpcc7942_0495 PE=4 SV=1	0.439426	0.279834	-1.18631	2	2	2	21.9225	21.167	21.2539	21.8006	18.6203	20.3636	0.413367	1.5926		21.3	21.3	21.3	19.468	0	15.69	17444000	3
Q31RJ4	tr|Q31RJ4|Q31RJ4_SYNE7	tr|Q31RJ4|Q31RJ4_SYNE7 Uncharacterized protein OS=Synechococcus elongatus (strain PCC 7942) GN=Synpcc7942_0293 PE=4 SV=1	1.64954	0.281198	0.722067	2	2	2	19.9223	21.1065	21.2359	20.6729	21.8535	21.9045	0.723953	0.696804		18.8	18.8	18.8	12.747	0	19.017	21335000	5
Q31Q78	tr|Q31Q78|Q31Q78_SYNE7	tr|Q31Q78|Q31Q78_SYNE7 Uncharacterized protein OS=Synechococcus elongatus (strain PCC 7942) GN=Synpcc7942_0759 PE=4 SV=1	0.55718	0.283607	-0.843783	2	2	2	19.7003	21.4171	20.5348	18.7836	20.3045	20.0327	0.858516	0.811094		6.1	6.1	6.1	53.075	0	7.423	5081100	2
Q31RK5	sp|Q31RK5|GLYA_SYNE7	sp|Q31RK5|GLYA_SYNE7 Serine hydroxymethyltransferase OS=Synechococcus elongatus (strain PCC 7942) GN=glyA PE=3 SV=1	1.62405	0.286127	0.6996	14	14	14	25.0232	24.9522	23.3952	25.3104	25.4056	24.7534	0.920115	0.352259		48.5	48.5	48.5	46.186	0	98.111	296670000	32
Q31Q07	tr|Q31Q07|Q31Q07_SYNE7	tr|Q31Q07|Q31Q07_SYNE7 Asparagine--tRNA ligase OS=Synechococcus elongatus (strain PCC 7942) GN=asnS PE=3 SV=1	0.789611	0.286658	-0.340787	14	14	14	24.5926	25.2062	24.5902	24.4327	24.7904	24.1437	0.354937	0.323947		40.3	40.3	40.3	52.261	0	80.65	236940000	40
Q31Q37	tr|Q31Q37|Q31Q37_SYNE7	tr|Q31Q37|Q31Q37_SYNE7 Chromophore lyase CpcT/CpeT OS=Synechococcus elongatus (strain PCC 7942) GN=cpcT PE=3 SV=1	0.708821	0.287669	-0.496507	4	4	4	23.9351	22.6748	22.8507	22.4916	22.8185	22.661	0.682529	0.163487		30.5	30.5	30.5	22.399	0	17.029	80928000	8
Q31RG5	sp|Q31RG5|CCS1_SYNE7	sp|Q31RG5|CCS1_SYNE7 Cytochrome c biogenesis protein CcsB OS=Synechococcus elongatus (strain PCC 7942) GN=ccsB PE=3 SV=1	0.715288	0.290346	-0.483403	1	1	1	21.0852	21.2618	21.9104	20.4275	20.8892	21.4906	0.434528	0.533077		2.6	2.6	2.6	50.46	0.0071023	1.9996	19982000	3
Q31NF1	tr|Q31NF1|Q31NF1_SYNE7	tr|Q31NF1|Q31NF1_SYNE7 Carbonate dehydratase OS=Synechococcus elongatus (strain PCC 7942) GN=Synpcc7942_1388 PE=4 SV=1	1.58399	0.290717	0.66356	6	6	6	24.4819	22.8044	23.3359	24.4824	24.3813	23.7493	0.857314	0.397279		39.2	39.2	39.2	26.937	0	63.182	188550000	18
3xFLAG	3xFLAG	sp|3xFLAG|3xFLAG	0.46846	0.291647	-1.094	7	7	7	34.5523	37.1434	37.3214	35.0276	35.3502	35.3573	1.54992	0.188354	+	100	100	100	2.7307	0	323.31	502500000000	909
Q31LB7	sp|Q31LB7|CARA_SYNE7	sp|Q31LB7|CARA_SYNE7 Carbamoyl-phosphate synthase small chain OS=Synechococcus elongatus (strain PCC 7942) GN=carA PE=3 SV=1	1.57623	0.291829	0.656477	1	1	1	21.3515	19.5172	20.1105	21.0397	20.9574	20.9516	0.936012	0.0493051		3.8	3.8	3.8	42.448	0	3.4647	14515000	3
Q8GMT0	sp|Q8GMT0|Y464_SYNE7	sp|Q8GMT0|Y464_SYNE7 Nucleoid-associated protein Synpcc7942_0464 OS=Synechococcus elongatus (strain PCC 7942) GN=Synpcc7942_0464 PE=3 SV=2	0.877984	0.291835	-0.187733	10	10	10	27.3026	26.8894	26.8024	26.7867	26.8259	26.8186	0.267235	0.0208545		83.2	83.2	83.2	11.937	0	168.22	1123800000	45
Q31QY0	sp|Q31QY0|RRF_SYNE7	sp|Q31QY0|RRF_SYNE7 Ribosome-recycling factor OS=Synechococcus elongatus (strain PCC 7942) GN=frr PE=3 SV=1	1.31279	0.29386	0.39264	5	5	5	24.7013	24.962	24.4298	24.9008	25.6537	24.7165	0.266134	0.496524		36.8	36.8	36.8	20.17	0	111.17	277840000	22
Q31P74	tr|Q31P74|Q31P74_SYNE7	tr|Q31P74|Q31P74_SYNE7 Uncharacterized protein OS=Synechococcus elongatus (strain PCC 7942) GN=Synpcc7942_1115 PE=4 SV=1	1.1275	0.298476	0.173123	7	7	7	26.7783	26.7222	26.7618	26.9072	27.1861	26.6883	0.0288304	0.249496		83.3	83.3	83.3	13.404	0	188.45	1059800000	45
Q31LX8	tr|Q31LX8|Q31LX8_SYNE7	tr|Q31LX8|Q31LX8_SYNE7 Cold shock protein OS=Synechococcus elongatus (strain PCC 7942) GN=Synpcc7942_1911 PE=4 SV=1	1.46753	0.299431	0.553393	8	8	8	23.6667	22.7076	23.5118	23.6812	23.3314	24.5336	0.51489	0.618364		11.3	11.3	11.3	82.455	0	38.412	130940000	21
Q31MJ5	tr|Q31MJ5|Q31MJ5_SYNE7	tr|Q31MJ5|Q31MJ5_SYNE7 DNA topoisomerase (ATP-hydrolyzing) OS=Synechococcus elongatus (strain PCC 7942) GN=Synpcc7942_1694 PE=4 SV=1	0.744309	0.303395	-0.426027	3	3	3	21.2537	21.2632	21.0187	21.0077	21.1933	20.0566	0.13851	0.609825		10.3	10.3	10.3	94.589	0	10.701	14492000	4
Q31LV5	tr|Q31LV5|Q31LV5_SYNE7	tr|Q31LV5|Q31LV5_SYNE7 D-alanyl-D-alanine carboxypeptidase/D-alanyl-D-alanine-endopeptidase OS=Synechococcus elongatus (strain PCC 7942) GN=Synpcc7942_1934 PE=4 SV=1	2.58363	0.306626	1.3694	6	6	6	19.0208	20.9461	20.6617	22.4962	19.5736	22.6669	1.03924	1.73874		20	20	20	48.984	0	22.738	30410000	3
Q31MH9	sp|Q31MH9|RPOZ_SYNE7	sp|Q31MH9|RPOZ_SYNE7 DNA-directed RNA polymerase subunit omega OS=Synechococcus elongatus (strain PCC 7942) GN=rpoZ PE=3 SV=1	0.847471	0.309562	-0.238763	3	3	3	24.4852	24.634	24.1527	23.9709	24.1154	24.4693	0.246436	0.256439		60.5	60.5	60.5	8.7779	0	58.064	179900000	14
Q31QC8	tr|Q31QC8|Q31QC8_SYNE7	tr|Q31QC8|Q31QC8_SYNE7 Uncharacterized protein OS=Synechococcus elongatus (strain PCC 7942) GN=Synpcc7942_0709 PE=4 SV=1	0.627333	0.310796	-0.672697	1	1	1	20.4349	20.0691	20.6793	20.8135	19.0288	19.3228	0.307137	0.956893		15.6	15.6	15.6	12.296	0	6.7325	5592300	4
Q31L04	sp|Q31L04|TRMD_SYNE7	sp|Q31L04|TRMD_SYNE7 tRNA (guanine-N(1)-)-methyltransferase OS=Synechococcus elongatus (strain PCC 7942) GN=trmD PE=3 SV=1	1.48821	0.310932	0.573577	2	2	2	21.1443	20.1715	19.9626	21.6653	20.7365	20.5974	0.630629	0.58056		23.8	23.8	23.8	26.313	0	10.65	10862000	2
Q31PH9	tr|Q31PH9|Q31PH9_SYNE7	tr|Q31PH9|Q31PH9_SYNE7 Ribosomal large subunit pseudouridine synthase B OS=Synechococcus elongatus (strain PCC 7942) GN=Synpcc7942_1010 PE=4 SV=1	2.00128	0.311324	1.00092	5	5	5	22.6511	20.1407	22.3732	23.0943	23.0308	22.0427	1.37619	0.589672		34.2	34.2	34.2	27.844	0	51.049	66240000	10
Q31JZ7	tr|Q31JZ7|Q31JZ7_SYNE7	tr|Q31JZ7|Q31JZ7_SYNE7 Orotate phosphoribosyltransferase OS=Synechococcus elongatus (strain PCC 7942) GN=pyrE PE=3 SV=1	2.05488	0.31539	1.03906	1	1	1	20.4893	20.6022	21.0741	22.8683	22.4102	20.0045	0.310217	1.53832		5.9	5.9	5.9	21.651	0	6.8941	34309000	5
Q31PI2	tr|Q31PI2|Q31PI2_SYNE7	tr|Q31PI2|Q31PI2_SYNE7 Fumarate hydratase class II OS=Synechococcus elongatus (strain PCC 7942) GN=fumC PE=3 SV=1	1.13383	0.31646	0.18121	3	3	3	21.4974	21.6742	21.8253	21.9919	21.5939	21.9548	0.164122	0.219877		11.9	11.9	11.9	49.953	0	12.629	36057000	8
Q55041	sp|Q55041|PURL_SYNE7	sp|Q55041|PURL_SYNE7 Phosphoribosylformylglycinamidine synthase subunit PurL OS=Synechococcus elongatus (strain PCC 7942) GN=purL PE=3 SV=3	0.749429	0.328239	-0.416137	3	3	3	20.1681	21.1688	21.2582	20.4403	20.6842	20.2222	0.6052	0.231121		7.1	7.1	7.1	82.447	0	4.7471	10913000	2
Q31S89	tr|Q31S89|Q31S89_SYNE7;tr|Q31S88|Q31S88_SYNE7	tr|Q31S89|Q31S89_SYNE7 Pilin polypeptide PilA-like OS=Synechococcus elongatus (strain PCC 7942) GN=Synpcc7942_0048 PE=4 SV=1;tr|Q31S88|Q31S88_SYNE7 Pilin polypeptide PilA-like OS=Synechococcus elongatus (strain PCC 7942) GN=Synpcc7942_0049 PE=4 SV=1	0.60933	0.329561	-0.714703	1	1	1	21.0804	20.9761	22.0617	19.7542	20.5862	21.6336	0.598933	0.941777		5.6	5.6	5.6	14.755	0	4.727	13617000	5
Q31R88	tr|Q31R88|Q31R88_SYNE7	tr|Q31R88|Q31R88_SYNE7 Uncharacterized protein OS=Synechococcus elongatus (strain PCC 7942) GN=Synpcc7942_0399 PE=4 SV=1	0.810329	0.332515	-0.30342	6	6	6	23.1428	22.3288	22.9882	22.7185	22.5163	22.3148	0.432318	0.201865		39.6	39.6	39.6	26.463	0	11.163	51372000	5
Q31PW9	tr|Q31PW9|Q31PW9_SYNE7	tr|Q31PW9|Q31PW9_SYNE7 Uncharacterized protein OS=Synechococcus elongatus (strain PCC 7942) GN=Synpcc7942_0870 PE=4 SV=1	0.55437	0.33319	-0.85108	1	1	1	19.0842	21.6903	20.9022	19.7441	19.7867	19.5926	1.33655	0.101991		9.3	9.3	9.3	8.3468	0.0068493	1.64	6079300	1
Q31QE2	sp|Q31QE2|NRDR_SYNE7	sp|Q31QE2|NRDR_SYNE7 Transcriptional repressor NrdR OS=Synechococcus elongatus (strain PCC 7942) GN=nrdR PE=3 SV=1	1.30451	0.337692	0.38351	2	2	2	20.3689	19.8649	20.2198	21.0223	19.9342	20.6475	0.258913	0.552805		16.7	16.7	16.7	19.105	0.0042796	2.0539	13493000	2
Q31KE5	tr|Q31KE5|Q31KE5_SYNE7	tr|Q31KE5|Q31KE5_SYNE7 Phosphate binding protein OS=Synechococcus elongatus (strain PCC 7942) GN=Synpcc7942_2444 PE=4 SV=1	1.4257	0.341792	0.511673	8	8	8	23.5656	24.2954	24.1106	23.683	24.7417	25.0818	0.379425	0.729514		38	38	38	35.44	0	71.829	214040000	34
Q31NS6	tr|Q31NS6|Q31NS6_SYNE7	tr|Q31NS6|Q31NS6_SYNE7 N6-adenine-specific DNA methylase-like OS=Synechococcus elongatus (strain PCC 7942) GN=Synpcc7942_1263 PE=4 SV=1	0.750103	0.344254	-0.41484	2	2	2	20.1554	21.3153	20.5501	20.627	20.0855	20.0638	0.589725	0.319095		11.2	11.2	11.2	41.63	0.0042857	2.055	10447000	1
Q9Z3G6	tr|Q9Z3G6|Q9Z3G6_SYNE7	tr|Q9Z3G6|Q9Z3G6_SYNE7 Heme oxygenase OS=Synechococcus elongatus (strain PCC 7942) GN=Synpcc7942_1858 PE=4 SV=1	1.56962	0.352985	0.650413	7	7	7	23.2035	24.1968	24.0562	23.4012	25.0854	24.9212	0.537499	0.928608		35.3	35.3	35.3	26.818	0	60.431	221600000	19
Q31M42	sp|Q31M42|DAPA_SYNE7	sp|Q31M42|DAPA_SYNE7 4-hydroxy-tetrahydrodipicolinate synthase OS=Synechococcus elongatus (strain PCC 7942) GN=dapA PE=3 SV=1	0.847724	0.356172	-0.238333	4	4	4	22.5358	22.9448	22.2	22.3749	22.4205	22.1701	0.372965	0.133383		14.7	14.7	14.7	31.637	0	15.22	54206000	10
CON__Q32PI4	CON__Q32PI4	;	3.81359	0.356464	1.93115	2	2	2	20.5981	21.1588	20.1635	26.126	20.0265	21.5613	0.498972	3.17266	+	7.3	7.3	7.3	68.932	0.0093458	1.4416	185220000	1
Q31M29	tr|Q31M29|Q31M29_SYNE7	tr|Q31M29|Q31M29_SYNE7 Two component transcriptional regulator, LuxR family OS=Synechococcus elongatus (strain PCC 7942) GN=Synpcc7942_1860 PE=4 SV=1	0.366994	0.360417	-1.44617	13	13	13	25.8643	28.7056	29.1201	25.087	25.9675	28.2971	1.77223	1.65872		65.5	65.5	65.5	26.339	0	181.89	1399500000	72
Q31K41	tr|Q31K41|Q31K41_SYNE7	tr|Q31K41|Q31K41_SYNE7 3-isopropylmalate dehydratase OS=Synechococcus elongatus (strain PCC 7942) GN=Synpcc7942_2548 PE=4 SV=1	2.19041	0.360778	1.1312	6	6	6	23.6188	22.3742	19.8874	23.1268	23.0989	23.0483	1.89989	0.0397824		33.7	33.7	33.7	21.329	0	37.909	89017000	12
Q31RM8	tr|Q31RM8|Q31RM8_SYNE7	tr|Q31RM8|Q31RM8_SYNE7 Uncharacterized protein OS=Synechococcus elongatus (strain PCC 7942) GN=Synpcc7942_0259 PE=4 SV=1	0.794355	0.361406	-0.332143	4	4	4	24.1909	23.4658	24.5051	23.7088	23.561	23.8955	0.533053	0.167611		36.4	36.4	36.4	11.357	0	33.851	93335000	14
Q31KS8	tr|Q31KS8|Q31KS8_SYNE7	tr|Q31KS8|Q31KS8_SYNE7 Uncharacterized protein OS=Synechococcus elongatus (strain PCC 7942) GN=Synpcc7942_2311 PE=4 SV=1	1.14224	0.3657	0.19187	3	3	3	21.948	21.9282	21.5561	21.968	21.7819	22.258	0.220746	0.239944		21.6	21.6	21.6	28.59	0	9.5858	41404000	11
Q31MI6	tr|Q31MI6|Q31MI6_SYNE7	tr|Q31MI6|Q31MI6_SYNE7 Putative alpha-mannosidase OS=Synechococcus elongatus (strain PCC 7942) GN=Synpcc7942_1703 PE=4 SV=1	0.758153	0.366605	-0.39944	2	2	2	20.8224	20.4171	20.3227	19.4052	20.3924	20.5663	0.265494	0.626238		4.8	4.8	4.8	115.25	0.0081855	1.6071	6058200	1
Q31MS7	tr|Q31MS7|Q31MS7_SYNE7	tr|Q31MS7|Q31MS7_SYNE7 Pyridine nucleotide transhydrogenase alpha subunit OS=Synechococcus elongatus (strain PCC 7942) GN=Synpcc7942_1612 PE=4 SV=1	0.728742	0.367345	-0.45652	1	1	1	21.3002	20.9738	19.9076	20.3281	20.5132	19.9708	0.728306	0.275669		5.1	5.1	5.1	42.85	0	2.6616	9379200	1
Q31LZ4	tr|Q31LZ4|Q31LZ4_SYNE7	tr|Q31LZ4|Q31LZ4_SYNE7 Uncharacterized protein OS=Synechococcus elongatus (strain PCC 7942) GN=Synpcc7942_1895 PE=4 SV=1	1.36755	0.369323	0.451593	1	1	1	19.1998	20.6284	20.2233	20.3478	20.7434	20.3152	0.736261	0.238368		7.8	7.8	7.8	30.486	0.0070028	1.8199	11092000	1
Q31PT0	tr|Q31PT0|Q31PT0_SYNE7	tr|Q31PT0|Q31PT0_SYNE7 HesB/YadR/YfhF OS=Synechococcus elongatus (strain PCC 7942) GN=Synpcc7942_0909 PE=4 SV=1	0.713544	0.37021	-0.486927	1	1	1	21.1802	20.6966	22.1576	20.5379	20.7562	21.2794	0.744285	0.381061		15.3	15.3	15.3	12.636	0	3.8913	8613500	2
Q31RQ5	sp|Q31RQ5|AROA_SYNE7	sp|Q31RQ5|AROA_SYNE7 3-phosphoshikimate 1-carboxyvinyltransferase OS=Synechococcus elongatus (strain PCC 7942) GN=aroA PE=3 SV=1	0.750553	0.370702	-0.413973	3	3	3	21.776	22.2702	20.9496	21.2394	21.5048	21.0098	0.667201	0.24771		12.5	12.5	12.5	47.454	0	7.1491	21769000	5
Q56207	sp|Q56207|MOEA_SYNE7	sp|Q56207|MOEA_SYNE7 Molybdopterin molybdenumtransferase OS=Synechococcus elongatus (strain PCC 7942) GN=moeA PE=3 SV=1	1.14129	0.371382	0.190663	3	3	3	20.6227	20.661	20.6373	20.6092	20.6764	21.2075	0.0193095	0.327738		11.7	11.7	11.7	43.218	0	4.1071	18422000	2
Q31QJ9	tr|Q31QJ9|Q31QJ9_SYNE7	tr|Q31QJ9|Q31QJ9_SYNE7 Glyoxalase I OS=Synechococcus elongatus (strain PCC 7942) GN=Synpcc7942_0638 PE=4 SV=1	1.34936	0.375037	0.43227	3	3	3	24.1712	23.3627	24.6942	24.8447	24.5092	24.171	0.670872	0.336866		48.9	48.9	48.9	15.116	0	37.241	213250000	15
Q31NP3	tr|Q31NP3|Q31NP3_SYNE7	tr|Q31NP3|Q31NP3_SYNE7 Uncharacterized protein OS=Synechococcus elongatus (strain PCC 7942) GN=Synpcc7942_1296 PE=4 SV=1	0.814818	0.376101	-0.29545	2	2	2	20.5515	21.5013	21.2176	20.7272	20.9815	20.6755	0.487585	0.163803		12.1	12.1	12.1	25.751	0	12.098	19967000	7
Q31KL4	sp|Q31KL4|DDL_SYNE7	sp|Q31KL4|DDL_SYNE7 D-alanine--D-alanine ligase OS=Synechococcus elongatus (strain PCC 7942) GN=ddl PE=3 SV=1	0.858986	0.379596	-0.219293	6	6	6	23.3184	23.4476	23.3106	23.5188	23.1353	22.7646	0.0769285	0.377133		24.8	24.8	24.8	37.901	0	13.819	106150000	4
Q31RJ2	sp|Q31RJ2|SAT_SYNE7	sp|Q31RJ2|SAT_SYNE7 Sulfate adenylyltransferase OS=Synechococcus elongatus (strain PCC 7942) GN=sat PE=3 SV=1	0.833995	0.379856	-0.26189	1	1	1	20.9767	21.7687	21.1031	21.0782	21.1598	20.8249	0.425488	0.174663		4.3	4.3	4.3	44.343	0.0069638	1.7441	21081000	1
Q31LT0	sp|Q31LT0|SYP_SYNE7	sp|Q31LT0|SYP_SYNE7 Proline--tRNA ligase OS=Synechococcus elongatus (strain PCC 7942) GN=proS PE=3 SV=2	0.863509	0.385967	-0.211717	6	6	6	24.1192	24.7405	24.2367	23.9539	24.1957	24.3115	0.330086	0.182461		15.7	15.7	15.7	66.284	0	38.384	149320000	18
Q31KE9	sp|Q31KE9|PNP_SYNE7	sp|Q31KE9|PNP_SYNE7 Polyribonucleotide nucleotidyltransferase OS=Synechococcus elongatus (strain PCC 7942) GN=pnp PE=3 SV=1	1.1031	0.386372	0.141563	40	40	40	29.5563	29.4513	29.0836	29.463	29.4988	29.554	0.248227	0.0458359		71.2	71.2	71.2	77.192	0	323.31	7250100000	236
Q31RJ9	sp|Q31RJ9|GLMU_SYNE7	sp|Q31RJ9|GLMU_SYNE7 Bifunctional protein GlmU OS=Synechococcus elongatus (strain PCC 7942) GN=glmU PE=3 SV=1	0.904904	0.386541	-0.144163	15	15	15	26.1571	26.2369	26.386	25.8537	26.28	26.2138	0.116146	0.229438		51.3	51.3	51.3	48.598	0	164.68	664510000	73
Q31KN9	tr|Q31KN9|Q31KN9_SYNE7	tr|Q31KN9|Q31KN9_SYNE7 Translation factor SUA5 OS=Synechococcus elongatus (strain PCC 7942) GN=Synpcc7942_2350 PE=4 SV=1	0.700658	0.386717	-0.513217	1	1	1	20.2308	20.8057	20.7289	20.6014	19.0816	20.5427	0.312125	0.861032		9.4	9.4	9.4	25.844	0	4.3837	6678200	1
Q31M62	tr|Q31M62|Q31M62_SYNE7	tr|Q31M62|Q31M62_SYNE7 Uncharacterized protein OS=Synechococcus elongatus (strain PCC 7942) GN=Synpcc7942_1827 PE=4 SV=1	0.6395	0.390236	-0.644983	1	1	1	19.4759	19.5471	21.3497	18.9428	19.6902	19.8047	1.06189	0.46811		10.6	10.6	10.6	22.133	0	4.3774	5912100	3
ALBU_HUMAN	sp|ALBU_HUMAN|;CON__P02768-1	sp|ALBU_HUMAN|;	3.95462	0.3904	1.98354	33	33	30	24.6042	24.7381	24.9738	29.4443	22.7112	28.1111	0.187134	3.56534	+	51.4	51.4	50.2	69.366	0	323.31	2271900000	83
Q31LY9	tr|Q31LY9|Q31LY9_SYNE7	tr|Q31LY9|Q31LY9_SYNE7 dCTP deaminase OS=Synechococcus elongatus (strain PCC 7942) GN=Synpcc7942_1900 PE=4 SV=1	1.10486	0.390516	0.143863	5	5	5	22.8971	22.9393	22.7839	23.1658	23.153	22.733	0.0803191	0.246247		57	57	57	21.555	0	17.332	78341000	7
Q31QK2	tr|Q31QK2|Q31QK2_SYNE7	tr|Q31QK2|Q31QK2_SYNE7 Transcription termination/antitermination protein NusG OS=Synechococcus elongatus (strain PCC 7942) GN=nusG PE=3 SV=1	0.76169	0.397912	-0.392723	9	9	9	27.3306	26.5606	27.0733	27.1741	25.9704	26.6418	0.391985	0.6032		49.3	49.3	49.3	23.085	0	178.87	1065300000	43
Q31QV0	tr|Q31QV0|Q31QV0_SYNE7	tr|Q31QV0|Q31QV0_SYNE7 3-oxoacyl-[acyl-carrier-protein] synthase 2 OS=Synechococcus elongatus (strain PCC 7942) GN=Synpcc7942_0537 PE=3 SV=1	1.70179	0.398832	0.76705	5	5	5	22.7827	23.135	20.5821	22.7475	23.2334	22.8201	1.38347	0.262085		25.2	25.2	25.2	43.667	0	29.985	66550000	9
Q31QY8	tr|Q31QY8|Q31QY8_SYNE7	tr|Q31QY8|Q31QY8_SYNE7 Hydroxyneurosporene-O-methyltransferase OS=Synechococcus elongatus (strain PCC 7942) GN=Synpcc7942_0499 PE=4 SV=1	0.876997	0.398875	-0.189357	4	4	4	21.9086	22.4766	22.2835	21.9096	21.9345	22.2565	0.288805	0.193503		12.7	12.7	12.7	35.639	0	13.605	40471000	6
Q31QS0	tr|Q31QS0|Q31QS0_SYNE7	tr|Q31QS0|Q31QS0_SYNE7 Uncharacterized protein OS=Synechococcus elongatus (strain PCC 7942) GN=Synpcc7942_0567 PE=4 SV=1	1.37125	0.399012	0.455497	3	3	3	20.6547	22.0325	21.8036	22.3281	21.5437	21.9854	0.738333	0.393206		11.4	11.4	11.4	50.042	0	10.434	30064000	6
Q9L790	sp|Q9L790|NADA_SYNE7	sp|Q9L790|NADA_SYNE7 Quinolinate synthase A OS=Synechococcus elongatus (strain PCC 7942) GN=nadA PE=3 SV=1	0.82211	0.404807	-0.282597	14	14	14	26.5807	26.0082	26.0023	26.3634	25.8133	25.5668	0.332293	0.407822		71.6	71.6	71.6	35.156	0	164.71	660770000	56
Q31QP0	tr|Q31QP0|Q31QP0_SYNE7	tr|Q31QP0|Q31QP0_SYNE7 1,4-Dihydroxy-2-naphthoate synthase OS=Synechococcus elongatus (strain PCC 7942) GN=Synpcc7942_0597 PE=3 SV=1	0.874183	0.405152	-0.193993	4	4	4	21.6074	22.036	21.3789	21.6406	21.3947	21.405	0.333579	0.139085		15.4	15.4	15.4	30.679	0	9.4688	26098000	7
Q31PD9	tr|Q31PD9|Q31PD9_SYNE7	tr|Q31PD9|Q31PD9_SYNE7 Phycobilisome rod linker polypeptide OS=Synechococcus elongatus (strain PCC 7942) GN=Synpcc7942_1050 PE=4 SV=1	1.03988	0.408032	0.05642	16	16	16	28.1322	27.9821	27.9503	28.0722	28.1224	28.0391	0.0971501	0.0419547		66.4	66.4	66.4	31.698	0	242.84	2482300000	97
Q31LI1	tr|Q31LI1|Q31LI1_SYNE7	tr|Q31LI1|Q31LI1_SYNE7 Pyrroline-5-carboxylate reductase OS=Synechococcus elongatus (strain PCC 7942) GN=Synpcc7942_2058 PE=3 SV=1	0.809719	0.408421	-0.304507	4	4	4	22.3212	22.8784	22.9378	22.0634	22.2308	22.9296	0.34013	0.459461		28	28	28	26.896	0	8.1098	59858000	5
Q31PE5	tr|Q31PE5|Q31PE5_SYNE7	tr|Q31PE5|Q31PE5_SYNE7 Thymidylate synthase complementing protein ThyX OS=Synechococcus elongatus (strain PCC 7942) GN=Synpcc7942_1044 PE=4 SV=1	1.70366	0.414789	0.76864	3	3	3	21.567	18.8267	20.8467	21.5597	20.851	21.1356	1.42059	0.356677		16.2	16.2	16.2	27.829	0	3.0493	19737000	4
Q31LS6	tr|Q31LS6|Q31LS6_SYNE7	tr|Q31LS6|Q31LS6_SYNE7 Uncharacterized protein OS=Synechococcus elongatus (strain PCC 7942) GN=Synpcc7942_1963 PE=4 SV=1	0.63431	0.415404	-0.65674	2	2	2	19.7993	20.2317	21.7893	20.7415	19.6276	19.4811	1.04667	0.689294		11.1	11.1	11.1	32.711	0	8.2665	9424000	4
Q31R64	tr|Q31R64|Q31R64_SYNE7	tr|Q31R64|Q31R64_SYNE7 Uncharacterized protein OS=Synechococcus elongatus (strain PCC 7942) GN=Synpcc7942_0423 PE=4 SV=1	1.24472	0.417431	0.315823	2	2	2	22.2374	22.8461	22.9867	23.5124	22.6275	22.8777	0.398257	0.456171		62.5	62.5	62.5	8.185	0	19.414	75895000	8
Q31NZ4	tr|Q31NZ4|Q31NZ4_SYNE7	tr|Q31NZ4|Q31NZ4_SYNE7 Uncharacterized protein OS=Synechococcus elongatus (strain PCC 7942) GN=Synpcc7942_1195 PE=4 SV=1	1.24781	0.420977	0.3194	4	4	4	22.8773	22.4265	23.638	23.2736	23.2364	23.3901	0.612312	0.0801841		38	38	38	18.046	0	23.223	93771000	13
Q31MF5	tr|Q31MF5|Q31MF5_SYNE7	tr|Q31MF5|Q31MF5_SYNE7 Ferredoxin-thioredoxin reductase, catalytic chain OS=Synechococcus elongatus (strain PCC 7942) GN=Synpcc7942_1734 PE=3 SV=1	1.09631	0.42716	0.13266	6	6	6	25.673	25.8807	26.1611	25.9419	26.056	26.1149	0.244923	0.0879948		70.8	70.8	70.8	13.375	0	83.487	483050000	29
Q31KM6	tr|Q31KM6|Q31KM6_SYNE7	tr|Q31KM6|Q31KM6_SYNE7 Uncharacterized protein OS=Synechococcus elongatus (strain PCC 7942) GN=Synpcc7942_2363 PE=4 SV=1	0.562553	0.430693	-0.82994	1	1	1	19.0039	22.0596	21.2889	19.6748	20.4278	19.7599	1.58915	0.412365		5.7	5.7	5.7	13.603	0	2.9149	7499100	3
Q31L56	tr|Q31L56|Q31L56_SYNE7	tr|Q31L56|Q31L56_SYNE7 Ribonuclease H OS=Synechococcus elongatus (strain PCC 7942) GN=rnhA PE=3 SV=1	0.682331	0.444019	-0.551457	2	2	2	21.6285	22.1083	22.0056	21.7323	20.1284	22.2273	0.252603	1.09717		6.9	6.9	6.9	29.448	0	4.4209	28964000	2
Q31NE7	tr|Q31NE7|Q31NE7_SYNE7	tr|Q31NE7|Q31NE7_SYNE7 Alkaline phosphatase OS=Synechococcus elongatus (strain PCC 7942) GN=Synpcc7942_1392 PE=4 SV=1	1.38071	0.453591	0.465407	6	6	6	21.879	23.5469	22.8572	22.8386	23.7807	23.06	0.838079	0.492578		8.2	8.2	8.2	144.16	0	26.076	79011000	7
Q31N19	sp|Q31N19|RS20_SYNE7	sp|Q31N19|RS20_SYNE7 30S ribosomal protein S20 OS=Synechococcus elongatus (strain PCC 7942) GN=rpsT PE=3 SV=1	0.639932	0.453649	-0.64401	1	1	1	23.8374	22.0132	21.2636	21.6313	22.0008	21.5502	1.32375	0.240185		18.4	18.4	18.4	10.892	0	6.3019	44153000	1
Q31MD9	tr|Q31MD9|Q31MD9_SYNE7	tr|Q31MD9|Q31MD9_SYNE7 Uncharacterized protein OS=Synechococcus elongatus (strain PCC 7942) GN=Synpcc7942_1750 PE=4 SV=1	3.20088	0.454789	1.67847	4	4	4	25.5961	19.1391	23.8852	25.7076	23.5628	24.3854	3.34531	1.08204		52.3	52.3	52.3	14.673	0	58.135	273150000	9
Q31N55	sp|Q31N55|MURE_SYNE7	sp|Q31N55|MURE_SYNE7 UDP-N-acetylmuramoyl-L-alanyl-D-glutamate--2,6-diaminopimelate ligase OS=Synechococcus elongatus (strain PCC 7942) GN=murE PE=3 SV=1	1.27896	0.456098	0.35497	4	4	4	21.4221	21.6357	21.4224	22.056	22.4579	21.0312	0.123233	0.735652		20.3	20.3	20.3	52.664	0	17.27	41631000	10
Q31PQ2	tr|Q31PQ2|Q31PQ2_SYNE7	tr|Q31PQ2|Q31PQ2_SYNE7 Uncharacterized protein OS=Synechococcus elongatus (strain PCC 7942) GN=Synpcc7942_0937 PE=4 SV=1	1.31949	0.457566	0.399983	4	4	4	21.6721	22.2222	22.2989	22.4994	23.2174	21.6765	0.341904	0.771045		29.6	29.6	29.6	25.594	0	19.326	72102000	4
Q8KPU9	sp|Q8KPU9|SYR_SYNE7	sp|Q8KPU9|SYR_SYNE7 Arginine--tRNA ligase OS=Synechococcus elongatus (strain PCC 7942) GN=argS PE=3 SV=2	0.602272	0.457941	-0.731513	1	1	1	18.959	21.8119	19.6477	19.8633	19.0698	19.2909	1.48865	0.409471		1.9	1.9	1.9	65.051	0	5.1213	3516800	2
Q31NL7	sp|Q31NL7|PSAE_SYNE7	sp|Q31NL7|PSAE_SYNE7 Photosystem I reaction center subunit IV OS=Synechococcus elongatus (strain PCC 7942) GN=psaE PE=3 SV=1	1.09781	0.459801	0.13463	4	4	4	25.9444	25.3851	25.6704	25.7649	25.8669	25.772	0.279684	0.0569457		82.7	82.7	82.7	8.1381	0	99.771	553550000	39
Q31S62	tr|Q31S62|Q31S62_SYNE7	tr|Q31S62|Q31S62_SYNE7 Aminopeptidase P. Metallo peptidase. MEROPS family M24B OS=Synechococcus elongatus (strain PCC 7942) GN=Synpcc7942_0075 PE=3 SV=1	1.45417	0.463275	0.540193	2	2	2	22.1443	20.4432	20.0298	21.0953	21.6177	21.5248	1.1207	0.278728		8.5	8.5	8.5	48.432	0	8.4934	20045000	3
Q99QJ5	tr|Q99QJ5|Q99QJ5_SYNE7	tr|Q99QJ5|Q99QJ5_SYNE7 A LysR family protein OS=Synechococcus elongatus (strain PCC 7942) GN=rbcR PE=4 SV=1	0.879417	0.463822	-0.18538	2	2	2	20.6088	21.354	20.942	20.8477	20.8728	20.6281	0.373287	0.134655		13.4	13.4	13.4	36.464	0	7.0478	11337000	1
Q31LZ3	tr|Q31LZ3|Q31LZ3_SYNE7	tr|Q31LZ3|Q31LZ3_SYNE7 Arginine biosynthesis bifunctional protein ArgJ OS=Synechococcus elongatus (strain PCC 7942) GN=argJ PE=3 SV=1	0.930641	0.464437	-0.103703	7	7	7	23.9056	23.7096	23.9689	23.9168	23.7884	23.5679	0.135234	0.17646		28.5	28.5	28.5	43.107	0	23.071	115020000	17
Q31KH4	sp|Q31KH4|SYK_SYNE7	sp|Q31KH4|SYK_SYNE7 Lysine--tRNA ligase OS=Synechococcus elongatus (strain PCC 7942) GN=lysS PE=3 SV=1	1.31562	0.469401	0.39574	4	4	4	20.7573	22.1643	20.8923	22.0685	21.5835	21.3492	0.776289	0.366868		9.5	9.5	9.5	56.166	0	10.083	27623000	6
Q31QK5	sp|Q31QK5|RL10_SYNE7	sp|Q31QK5|RL10_SYNE7 50S ribosomal protein L10 OS=Synechococcus elongatus (strain PCC 7942) GN=rplJ PE=3 SV=1	0.572158	0.474219	-0.805513	2	2	2	22.3891	21.112	21.8395	21.3465	19.1725	22.4051	0.640589	1.64806		23.4	23.4	23.4	18.809	0	17.681	25280000	4
Q31KW8	tr|Q31KW8|Q31KW8_SYNE7	tr|Q31KW8|Q31KW8_SYNE7 ADP-ribose pyrophosphatase OS=Synechococcus elongatus (strain PCC 7942) GN=Synpcc7942_2271 PE=3 SV=1	1.23777	0.476323	0.307743	5	5	5	23.2169	23.3773	22.364	23.0073	23.7577	23.1164	0.544682	0.405394		35.5	35.5	35.5	20.653	0	36.458	96350000	9
P43087	sp|P43087|HEM2_SYNE7	sp|P43087|HEM2_SYNE7 Delta-aminolevulinic acid dehydratase OS=Synechococcus elongatus (strain PCC 7942) GN=hemB PE=3 SV=2	0.931368	0.477017	-0.102577	16	16	16	27.9193	28.0619	28.1513	27.734	28.1188	27.972	0.116979	0.194189		64.1	64.1	64.1	35.574	0	226.26	2040600000	89
Q31RU8	tr|Q31RU8|Q31RU8_SYNE7	tr|Q31RU8|Q31RU8_SYNE7 GMP synthase [glutamine-hydrolyzing] OS=Synechococcus elongatus (strain PCC 7942) GN=guaA PE=3 SV=1	1.39011	0.483013	0.475197	6	6	6	22.2856	22.2028	20.424	21.9237	22.26	22.1543	1.05171	0.171988		19	19	19	64.724	0	23.662	45620000	8
Q31P47	tr|Q31P47|Q31P47_SYNE7	tr|Q31P47|Q31P47_SYNE7 Methionine--tRNA ligase OS=Synechococcus elongatus (strain PCC 7942) GN=metG PE=3 SV=1	1.31734	0.490567	0.397627	2	2	2	20.6694	19.7891	21.4671	21.1921	21.2844	20.642	0.839369	0.347321		7.6	7.6	7.6	59.882	0	10.04	19287000	3
Q31MT8	tr|Q31MT8|Q31MT8_SYNE7	tr|Q31MT8|Q31MT8_SYNE7 Uncharacterized protein OS=Synechococcus elongatus (strain PCC 7942) GN=Synpcc7942_1601 PE=4 SV=1	0.800716	0.494259	-0.320637	1	1	1	22.0806	22.2027	22.876	21.3864	22.5348	22.2763	0.428356	0.602432		21.1	21.1	21.1	6.9268	0	4.1754	43537000	7
Q31QE3	tr|Q31QE3|Q31QE3_SYNE7	tr|Q31QE3|Q31QE3_SYNE7 SSU ribosomal protein S1P OS=Synechococcus elongatus (strain PCC 7942) GN=Synpcc7942_0694 PE=4 SV=1	1.17389	0.499901	0.231293	22	22	22	28.6138	27.6796	27.7656	28.4362	28.1657	28.151	0.516336	0.160565		65.8	65.8	65.8	34.591	0	323.31	3192200000	111
Q8GJL5	tr|Q8GJL5|Q8GJL5_SYNE7	tr|Q8GJL5|Q8GJL5_SYNE7 CBS OS=Synechococcus elongatus (strain PCC 7942) GN=SEM0025 PE=4 SV=1	1.29843	0.506967	0.376773	1	1	1	21.5173	20.1948	19.8379	20.8323	20.7895	21.0585	0.884742	0.144552		18.2	18.2	18.2	16.895	0	13.897	17174000	4
Q31M96	tr|Q31M96|Q31M96_SYNE7	tr|Q31M96|Q31M96_SYNE7 Thioredoxin OS=Synechococcus elongatus (strain PCC 7942) GN=Synpcc7942_1793 PE=3 SV=1	0.800395	0.51339	-0.321217	4	4	4	24.1235	23.0885	23.74	23.8804	22.7349	23.373	0.523271	0.573974		54.2	54.2	54.2	11.925	0	94.844	107390000	10
Q54761	tr|Q54761|Q54761_SYNE7	tr|Q54761|Q54761_SYNE7 Biotin carboxyl carrier protein OS=Synechococcus elongatus (strain PCC 7942) GN=accB PE=4 SV=1	0.913823	0.51375	-0.130013	10	10	10	27.7206	27.7197	28.1207	27.7466	27.4997	27.9247	0.231206	0.213429		70.3	70.3	70.3	16.896	0	157.6	2183600000	82
Q31S32	tr|Q31S32|Q31S32_SYNE7	tr|Q31S32|Q31S32_SYNE7 NH(3)-dependent NAD(+) synthetase OS=Synechococcus elongatus (strain PCC 7942) GN=Synpcc7942_0105 PE=3 SV=1	0.748863	0.518751	-0.417227	1	1	1	20.7961	19.4798	19.6057	19.6814	20.1841	18.7645	0.726359	0.719794		4.4	4.4	4.4	62.65	0	13.384	6127200	3
TRFE_HUMAN	sp|TRFE_HUMAN|	sp|TRFE_HUMAN|	1.44074	0.519488	0.52681	2	2	2	19.9042	21.5791	19.8806	20.9272	21.8587	20.1584	0.973877	0.851432	+	3	3	3	77.049	0.005698	2.0445	7354900	2
Q31LQ7	sp|Q31LQ7|NDHM_SYNE7	sp|Q31LQ7|NDHM_SYNE7 NAD(P)H-quinone oxidoreductase subunit M OS=Synechococcus elongatus (strain PCC 7942) GN=ndhM PE=3 SV=1	1.53696	0.51987	0.62008	2	2	2	18.7294	20.5219	21.7337	20.8057	21.1717	20.8679	1.51145	0.195848		27.3	27.3	27.3	12.697	0	4.1505	14452000	2
Q31P65	tr|Q31P65|Q31P65_SYNE7	tr|Q31P65|Q31P65_SYNE7 Exoribonuclease II OS=Synechococcus elongatus (strain PCC 7942) GN=Synpcc7942_1124 PE=4 SV=1	0.846026	0.523247	-0.241227	4	4	4	21.0698	20.0688	20.6232	20.6981	20.285	20.0551	0.501442	0.325853		9	9	9	75.994	0	8.8921	11167000	4
Q935Y2	sp|Q935Y2|RIMO_SYNE7	sp|Q935Y2|RIMO_SYNE7 Ribosomal protein S12 methylthiotransferase RimO OS=Synechococcus elongatus (strain PCC 7942) GN=rimO PE=3 SV=1	0.636387	0.523809	-0.652023	1	1	1	18.8048	21.9494	20.1847	19.4699	20.0857	19.4271	1.57622	0.368517		4	4	4	50.009	0.0069348	1.7219	3061900	1
Q31KM3	tr|Q31KM3|Q31KM3_SYNE7	tr|Q31KM3|Q31KM3_SYNE7 Uncharacterized protein OS=Synechococcus elongatus (strain PCC 7942) GN=Synpcc7942_2366 PE=4 SV=1	0.830388	0.529159	-0.268143	4	4	4	25.6804	24.9316	25.3078	25.4059	25.3174	24.3921	0.374372	0.561496		56.5	56.5	56.5	10.609	0	88.203	357870000	29
Q31PL1	tr|Q31PL1|Q31PL1_SYNE7	tr|Q31PL1|Q31PL1_SYNE7 Ferredoxin-NADP oxidoreductase OS=Synechococcus elongatus (strain PCC 7942) GN=Synpcc7942_0978 PE=4 SV=1	0.88683	0.53109	-0.17327	10	10	10	25.0829	24.6479	24.9427	24.949	24.9228	24.2818	0.222027	0.377843		50.6	50.6	50.6	44.428	0	142	265050000	38
Q31KK1	tr|Q31KK1|Q31KK1_SYNE7	tr|Q31KK1|Q31KK1_SYNE7 Oxalate decarboxylase OS=Synechococcus elongatus (strain PCC 7942) GN=Synpcc7942_2388 PE=4 SV=1	0.908709	0.535025	-0.13811	7	7	7	26.0057	25.9014	25.7915	25.7786	26.0887	25.4169	0.107137	0.336219		27	27	27	43.389	0	51.714	518500000	26
Q31QR9	tr|Q31QR9|Q31QR9_SYNE7	tr|Q31QR9|Q31QR9_SYNE7 Cytosine deaminase OS=Synechococcus elongatus (strain PCC 7942) GN=Synpcc7942_0568 PE=4 SV=1	1.24518	0.536274	0.31635	2	2	2	19.3986	19.5201	20.6795	19.915	20.6386	19.9937	0.707073	0.396993		5	5	5	47.915	0	2.9438	6807200	2
Q31P50	tr|Q31P50|Q31P50_SYNE7	tr|Q31P50|Q31P50_SYNE7 Uncharacterized protein OS=Synechococcus elongatus (strain PCC 7942) GN=Synpcc7942_1139 PE=4 SV=1	1.58253	0.537496	0.66223	3	3	3	20.9123	19.0538	22.4431	21.6088	21.3352	21.452	1.69732	0.137268		9	9	9	63.813	0	12.299	20754000	3
Q31KE3	tr|Q31KE3|Q31KE3_SYNE7	tr|Q31KE3|Q31KE3_SYNE7 Methionine aminopeptidase OS=Synechococcus elongatus (strain PCC 7942) GN=map PE=3 SV=1	1.24557	0.539576	0.316803	3	3	3	21.2738	19.986	20.064	21.1515	20.3788	20.7439	0.72207	0.386569		18.8	18.8	18.8	30.571	0	14.143	14760000	4
Q31N25	tr|Q31N25|Q31N25_SYNE7	tr|Q31N25|Q31N25_SYNE7 Pseudouridine synthase OS=Synechococcus elongatus (strain PCC 7942) GN=Synpcc7942_1514 PE=3 SV=1	1.1977	0.544278	0.26027	3	3	3	21.4473	21.6937	21.2914	21.9618	21.0051	22.2463	0.202849	0.650266		31.2	31.2	31.2	23.128	0	10.502	31181000	4
P29686	sp|P29686|G6PD_SYNE7	sp|P29686|G6PD_SYNE7 Glucose-6-phosphate 1-dehydrogenase OS=Synechococcus elongatus (strain PCC 7942) GN=zwf PE=3 SV=2	1.13269	0.544776	0.179753	24	24	24	26.1057	26.1845	25.6286	26.2429	26.4615	25.7536	0.300792	0.362518		52.4	52.4	52.4	58.094	0	134.29	740650000	68
Q8GIT3	sp|Q8GIT3|NDHO_SYNE7	sp|Q8GIT3|NDHO_SYNE7 NAD(P)H-quinone oxidoreductase subunit O OS=Synechococcus elongatus (strain PCC 7942) GN=ndhO PE=3 SV=1	1.07624	0.547254	0.105993	1	1	1	21.3153	21.0439	21.391	21.2426	21.2252	21.6004	0.1825	0.211788		15.3	15.3	15.3	7.8259	0	3.4711	22380000	2
Q31R68	sp|Q31R68|BIOB_SYNE7	sp|Q31R68|BIOB_SYNE7 Biotin synthase OS=Synechococcus elongatus (strain PCC 7942) GN=bioB PE=3 SV=1	0.724193	0.547565	-0.465553	1	1	1	20.5533	19.8495	21.9861	19.6739	20.693	20.6254	1.08884	0.569901		8.4	8.4	8.4	34.815	0	8.871	7481800	2
Q31MY4	sp|Q31MY4|THF1_SYNE7	sp|Q31MY4|THF1_SYNE7 Protein Thf1 OS=Synechococcus elongatus (strain PCC 7942) GN=thf1 PE=3 SV=2	0.873399	0.560335	-0.195287	1	1	1	20.6683	19.9656	20.9718	20.4078	20.1856	20.4265	0.516116	0.134049		2.4	2.4	2.4	28.306	0	3.6216	11529000	3
Q31NV7	sp|Q31NV7|UCRI_SYNE7	sp|Q31NV7|UCRI_SYNE7 Cytochrome b6-f complex iron-sulfur subunit OS=Synechococcus elongatus (strain PCC 7942) GN=petC PE=3 SV=1	1.48717	0.565078	0.572573	1	1	1	19.6365	21.5118	21.3987	21.0401	20.4755	22.7491	1.05156	1.18386		16.8	16.8	16.8	18.834	0	10.416	21552000	1
Q31QX1	tr|Q31QX1|Q31QX1_SYNE7	tr|Q31QX1|Q31QX1_SYNE7 C-terminal processing peptidase-2. Serine peptidase. MEROPS family S41A OS=Synechococcus elongatus (strain PCC 7942) GN=Synpcc7942_0516 PE=3 SV=1	0.756672	0.565117	-0.40226	8	8	8	24.0389	23.6672	21.989	22.9123	22.9878	22.5883	1.09214	0.212212		38.4	38.4	38.4	48.306	0	47.539	87281000	17
Q31RD2	sp|Q31RD2|RBFA_SYNE7	sp|Q31RD2|RBFA_SYNE7 Ribosome-binding factor A OS=Synechococcus elongatus (strain PCC 7942) GN=rbfA PE=3 SV=1	0.597714	0.566343	-0.742473	3	3	3	22.5771	22.0725	22.9332	22.3523	19.5479	23.4551	0.432491	2.0144		19	19	19	15.007	0	10.241	32505000	4
Q31RC7	tr|Q31RC7|Q31RC7_SYNE7	tr|Q31RC7|Q31RC7_SYNE7 Uncharacterized protein OS=Synechococcus elongatus (strain PCC 7942) GN=Synpcc7942_0360 PE=4 SV=1	0.802886	0.569638	-0.316733	2	2	2	23.1013	21.6303	21.5604	21.977	21.6674	21.6974	0.870167	0.17078		6.5	6.5	6.5	42.662	0	14.915	42148000	7
Q31QF2	tr|Q31QF2|Q31QF2_SYNE7	tr|Q31QF2|Q31QF2_SYNE7 60 kDa chaperonin OS=Synechococcus elongatus (strain PCC 7942) GN=groL PE=3 SV=1	1.214	0.571205	0.279763	16	16	16	25.1471	23.7325	24.4112	24.9449	24.3155	24.8698	0.707497	0.343776		40.4	40.4	40.4	58.184	0	86.285	281620000	33
Q31KU0	sp|Q31KU0|RS15_SYNE7	sp|Q31KU0|RS15_SYNE7 30S ribosomal protein S15 OS=Synechococcus elongatus (strain PCC 7942) GN=rpsO PE=3 SV=2	0.832341	0.577026	-0.264753	6	6	6	27.494	26.6859	26.0413	26.6886	26.2786	26.4597	0.72787	0.205436		46.1	46.1	46.1	10.308	0	83.192	961300000	22
Q31NJ7	tr|Q31NJ7|Q31NJ7_SYNE7	tr|Q31NJ7|Q31NJ7_SYNE7 GDP-mannose 4,6-dehydratase OS=Synechococcus elongatus (strain PCC 7942) GN=gmd PE=3 SV=1	0.521587	0.579636	-0.93902	9	9	9	25.9226	21.6836	21.694	22.4052	23.1701	20.9079	2.44443	1.15071		43.5	43.5	43.5	41.487	0	79.241	106770000	15
Q31NA6	sp|Q31NA6|ARGC_SYNE7	sp|Q31NA6|ARGC_SYNE7 N-acetyl-gamma-glutamyl-phosphate reductase OS=Synechococcus elongatus (strain PCC 7942) GN=argC PE=3 SV=1	0.895352	0.580012	-0.159473	3	3	3	21.1691	21.9425	21.5403	21.502	21.5641	21.1074	0.386784	0.247717		13.9	13.9	13.9	38.118	0	14.337	25341000	4
Q31PN8	tr|Q31PN8|Q31PN8_SYNE7	tr|Q31PN8|Q31PN8_SYNE7 Nicotinate-nucleotide pyrophosphorylase (Carboxylating) OS=Synechococcus elongatus (strain PCC 7942) GN=Synpcc7942_0951 PE=3 SV=1	1.1934	0.585185	0.255083	2	2	2	21.889	20.5847	20.6372	21.3529	21.3484	21.1748	0.738312	0.101561		10.6	10.6	10.6	30.095	0	7.9254	24818000	6
Q31PK1	tr|Q31PK1|Q31PK1_SYNE7	tr|Q31PK1|Q31PK1_SYNE7 Uncharacterized protein OS=Synechococcus elongatus (strain PCC 7942) GN=Synpcc7942_0988 PE=4 SV=1	1.19503	0.585857	0.25705	2	2	2	19.4616	20.6464	20.8544	20.6083	20.5929	20.5323	0.751339	0.0401777		23.1	23.1	23.1	12.171	0	3.5153	11181000	2
Q31MJ3	tr|Q31MJ3|Q31MJ3_SYNE7	tr|Q31MJ3|Q31MJ3_SYNE7 Uncharacterized protein OS=Synechococcus elongatus (strain PCC 7942) GN=Synpcc7942_1696 PE=3 SV=1	1.11573	0.586674	0.157993	4	4	4	21.9681	22.3431	22.7286	22.7145	22.5925	22.2067	0.380257	0.265049		36.6	36.6	36.6	26.913	0	16.529	54472000	7
Q31MM2	sp|Q31MM2|MURD_SYNE7	sp|Q31MM2|MURD_SYNE7 UDP-N-acetylmuramoylalanine--D-glutamate ligase OS=Synechococcus elongatus (strain PCC 7942) GN=murD PE=3 SV=1	0.782453	0.590789	-0.353923	1	1	1	19.3708	19.5861	21.2561	19.6911	19.5357	19.9244	1.03194	0.195655		3	3	3	50.224	0	6.5981	7087900	4
Q31QT5	tr|Q31QT5|Q31QT5_SYNE7	tr|Q31QT5|Q31QT5_SYNE7 UDP-N-Acetylglucosamine 2-epimerase OS=Synechococcus elongatus (strain PCC 7942) GN=Synpcc7942_0552 PE=3 SV=1	1.08566	0.591768	0.118573	5	5	5	24.2202	24.3639	23.8634	24.2563	24.5143	24.0326	0.257654	0.241083		26.1	26.1	26.1	40.494	0	74.089	185720000	28
Q31QS8	sp|Q31QS8|HSLO_SYNE7	sp|Q31QS8|HSLO_SYNE7 33 kDa chaperonin OS=Synechococcus elongatus (strain PCC 7942) GN=hslO PE=3 SV=1	1.28147	0.594496	0.357797	2	2	2	19.422	21.2104	21.1289	20.9454	20.5821	21.3072	1.00983	0.362565		11.1	11.1	11.1	31.633	0	8.4802	12530000	2
Q31R91	sp|Q31R91|PUR9_SYNE7	sp|Q31R91|PUR9_SYNE7 Bifunctional purine biosynthesis protein PurH OS=Synechococcus elongatus (strain PCC 7942) GN=purH PE=3 SV=1	1.08612	0.606236	0.11918	12	12	12	24.4262	24.9629	24.2554	24.6705	24.6817	24.6499	0.369199	0.0161363		38.4	38.4	38.4	54.414	0	171.64	260730000	42
Q31JY3	sp|Q31JY3|SYT_SYNE7	sp|Q31JY3|SYT_SYNE7 Threonine--tRNA ligase OS=Synechococcus elongatus (strain PCC 7942) GN=thrS PE=3 SV=1	1.33757	0.608347	0.41961	1	1	1	18.5066	21.0537	19.6239	19.8334	20.4023	20.2074	1.27674	0.289129		3.3	3.3	3.3	68.734	0	4.8167	8116100	1
Q8GMR3	tr|Q8GMR3|Q8GMR3_SYNE7	tr|Q8GMR3|Q8GMR3_SYNE7 Phosphoribosylaminoimidazole carboxylase OS=Synechococcus elongatus (strain PCC 7942) GN=pur6 PE=4 SV=1	1.20234	0.614319	0.26585	1	1	1	21.3812	20.7809	20.2444	21.7878	20.6928	20.7235	0.568699	0.623508		9.9	9.9	9.9	23.083	0.0028736	2.1366	19823000	2
Q31QQ3	tr|Q31QQ3|Q31QQ3_SYNE7	tr|Q31QQ3|Q31QQ3_SYNE7 Ribose-5-phosphate isomerase A OS=Synechococcus elongatus (strain PCC 7942) GN=rpiA PE=3 SV=1	0.784187	0.615129	-0.35073	3	3	3	22.475	22.4167	23.9315	22.2078	22.1498	23.4134	0.858222	0.713369		23.2	23.2	23.2	25.878	0	16.308	76447000	6
Q31QL2	tr|Q31QL2|Q31QL2_SYNE7	tr|Q31QL2|Q31QL2_SYNE7 Single-stranded nucleic acid binding R3H OS=Synechococcus elongatus (strain PCC 7942) GN=Synpcc7942_0625 PE=4 SV=1	1.25314	0.616509	0.325547	3	3	3	22.1838	20.379	22.1619	21.9273	21.9793	21.7948	1.03571	0.0951027		8	8	8	65.553	0	5.4132	44653000	4
Q31LX1	tr|Q31LX1|Q31LX1_SYNE7	tr|Q31LX1|Q31LX1_SYNE7 UDP-glucose:tetrahydrobiopterin glucosyltransferase OS=Synechococcus elongatus (strain PCC 7942) GN=Synpcc7942_1918 PE=4 SV=1	1.30903	0.620612	0.3885	1	1	1	18.9357	19.1705	20.9213	20.3225	20.5279	19.3426	1.08492	0.63341		4.2	4.2	4.2	38.737	0	4.7216	4921300	1
Q31K31	tr|Q31K31|Q31K31_SYNE7	tr|Q31K31|Q31K31_SYNE7 Cysteine desulfurase NifS OS=Synechococcus elongatus (strain PCC 7942) GN=Synpcc7942_2558 PE=4 SV=1	1.19434	0.631792	0.256213	3	3	3	22.0111	21.9401	20.5022	21.6505	21.8403	21.7312	0.8514	0.0952614		12.1	12.1	12.1	41.367	0	3.0522	41043000	7
Q31MX7	tr|Q31MX7|Q31MX7_SYNE7	tr|Q31MX7|Q31MX7_SYNE7 ADP-ribosylglycohydrolase-like OS=Synechococcus elongatus (strain PCC 7942) GN=Synpcc7942_1562 PE=4 SV=1	1.32048	0.631896	0.401067	1	1	1	17.9113	19.7054	20.4884	19.9614	19.836	19.5108	1.32117	0.232571		6.4	6.4	6.4	32.053	0	19.499	5091100	1
Q31KP0	tr|Q31KP0|Q31KP0_SYNE7	tr|Q31KP0|Q31KP0_SYNE7 Twitching motility protein OS=Synechococcus elongatus (strain PCC 7942) GN=Synpcc7942_2349 PE=4 SV=1	1.08456	0.632418	0.117107	3	3	3	21.5363	22.2003	21.88	21.8064	21.9445	22.217	0.332043	0.208951		13.1	13.1	13.1	43.976	0	11.687	38205000	5
Q31PI1	tr|Q31PI1|Q31PI1_SYNE7	tr|Q31PI1|Q31PI1_SYNE7 Formyltetrahydrofolate deformylase OS=Synechococcus elongatus (strain PCC 7942) GN=Synpcc7942_1008 PE=4 SV=1	1.12431	0.638906	0.16904	2	2	2	20.8906	20.2164	21.0232	20.5447	20.7961	21.2965	0.432661	0.382695		15.5	15.5	15.5	32.2	0	19.826	13524000	3
Q31KP3	tr|Q31KP3|Q31KP3_SYNE7	tr|Q31KP3|Q31KP3_SYNE7 HAD-superfamily subfamily IA OS=Synechococcus elongatus (strain PCC 7942) GN=Synpcc7942_2346 PE=4 SV=1	1.08431	0.641721	0.116773	5	5	5	24.5005	23.8645	24.1361	24.3776	24.0055	24.4683	0.319141	0.245271		30.3	30.3	30.3	28.942	0	69.602	197250000	18
O32463	sp|O32463|GSHB_SYNE7	sp|O32463|GSHB_SYNE7 Glutathione synthetase OS=Synechococcus elongatus (strain PCC 7942) GN=gshB PE=3 SV=1	1.1385	0.643396	0.18714	3	3	3	21.9131	21.6579	21.135	21.6957	22.2961	21.2755	0.396653	0.512929		15.5	15.5	15.5	35.417	0	9.4715	35239000	6
Q31RX5	tr|Q31RX5|Q31RX5_SYNE7	tr|Q31RX5|Q31RX5_SYNE7 Uncharacterized protein OS=Synechococcus elongatus (strain PCC 7942) GN=Synpcc7942_0162 PE=4 SV=1	0.771945	0.64394	-0.37343	1	1	1	18.6362	20.9658	20.376	19.3319	19.3744	20.1513	1.21119	0.461261		16.4	16.4	16.4	12.757	0	4.5259	5604400	1
Q31NM6	sp|Q31NM6|SYDND_SYNE7	sp|Q31NM6|SYDND_SYNE7 Aspartate--tRNA(Asp/Asn) ligase OS=Synechococcus elongatus (strain PCC 7942) GN=aspS PE=3 SV=1	1.14704	0.646023	0.197913	5	5	5	21.8348	22.6068	21.6636	22.6943	22.2589	21.7457	0.502496	0.474847		13	13	13	68.094	0	10.793	54157000	13
Q31K06	tr|Q31K06|Q31K06_SYNE7	tr|Q31K06|Q31K06_SYNE7 Uncharacterized protein OS=Synechococcus elongatus (strain PCC 7942) GN=Synpcc7942_2583 PE=4 SV=1	1.15207	0.66031	0.204223	11	11	11	25.4717	26.6351	25.8893	25.7203	26.6319	26.2566	0.589335	0.458177		71.9	71.9	71.9	23.638	0	192.38	763650000	60
Q31QG3	tr|Q31QG3|Q31QG3_SYNE7	tr|Q31QG3|Q31QG3_SYNE7 Oxygen-dependent coproporphyrinogen-III oxidase OS=Synechococcus elongatus (strain PCC 7942) GN=hemF PE=3 SV=1	1.37847	0.66036	0.46307	1	1	1	18.9311	22.0886	20.5864	20.4803	21.67	20.8451	1.57938	0.609492		3.8	3.8	3.8	36.344	0	3.3246	12418000	1
Q31RH4	tr|Q31RH4|Q31RH4_SYNE7	tr|Q31RH4|Q31RH4_SYNE7 Uncharacterized protein OS=Synechococcus elongatus (strain PCC 7942) GN=Synpcc7942_0313 PE=4 SV=1	1.2235	0.661365	0.29101	2	2	2	20.2625	19.0508	20.9174	20.244	19.9493	20.9103	0.947019	0.492313		21.8	21.8	21.8	18.499	0	5.1176	8241300	2
Q31LC9	sp|Q31LC9|FMT_SYNE7	sp|Q31LC9|FMT_SYNE7 Methionyl-tRNA formyltransferase OS=Synechococcus elongatus (strain PCC 7942) GN=fmt PE=3 SV=1	0.861285	0.662999	-0.215437	1	1	1	19.7905	20.2373	21.0089	20.1713	20.6094	19.6098	0.616378	0.501079		4.6	4.6	4.6	35.608	0	6.018	5188200	1
Q31MP6	tr|Q31MP6|Q31MP6_SYNE7	tr|Q31MP6|Q31MP6_SYNE7 Diguanylate cyclase with GAF sensor OS=Synechococcus elongatus (strain PCC 7942) GN=Synpcc7942_1643 PE=4 SV=1	0.824842	0.665643	-0.27781	2	2	2	20.4124	19.4596	20.6073	20.074	20.6	18.9719	0.614138	0.83086		6.9	6.9	6.9	57.552	0.002907	2.3004	2198100	2
Q31L49	tr|Q31L49|Q31L49_SYNE7	tr|Q31L49|Q31L49_SYNE7 Peptide methionine sulfoxide reductase MsrB OS=Synechococcus elongatus (strain PCC 7942) GN=msrB PE=3 SV=1	0.891181	0.666751	-0.16621	8	8	8	25.7075	24.758	25.0987	25.4471	24.6754	24.9431	0.481004	0.391817		59.3	59.3	59.3	15.895	0	72.978	336140000	29
Q31N33	tr|Q31N33|Q31N33_SYNE7	tr|Q31N33|Q31N33_SYNE7 Uncharacterized protein OS=Synechococcus elongatus (strain PCC 7942) GN=Synpcc7942_1506 PE=4 SV=1	1.29207	0.671953	0.36968	1	1	1	18.897	19.7416	20.5361	21.3982	19.2878	19.5976	0.819687	1.13954		13.8	13.8	13.8	16.098	0	10.138	9159200	1
Q31JX7	tr|Q31JX7|Q31JX7_SYNE7	tr|Q31JX7|Q31JX7_SYNE7 Threonine synthase OS=Synechococcus elongatus (strain PCC 7942) GN=Synpcc7942_2612 PE=3 SV=1	0.867984	0.67263	-0.20426	6	6	6	22.0361	23.3551	23.0981	22.2335	22.8139	22.8292	0.699238	0.339615		36.6	36.6	36.6	38.93	0	33.102	62169000	13
Q31QQ2	tr|Q31QQ2|Q31QQ2_SYNE7	tr|Q31QQ2|Q31QQ2_SYNE7 PDZ/DHR/GLGF OS=Synechococcus elongatus (strain PCC 7942) GN=Synpcc7942_0585 PE=4 SV=1	0.881437	0.67319	-0.18207	3	3	3	21.7464	20.756	20.4887	20.9917	20.866	20.5873	0.662624	0.206965		14.3	14.3	14.3	42.926	0	6.4792	19556000	3
Q31S36	tr|Q31S36|Q31S36_SYNE7	tr|Q31S36|Q31S36_SYNE7 Type 2 NADH dehydrogenase OS=Synechococcus elongatus (strain PCC 7942) GN=Synpcc7942_0101 PE=4 SV=1	1.20987	0.675705	0.274847	1	1	1	20.6367	21.5517	19.6964	20.9942	20.3577	21.3575	0.927694	0.506107		3.8	3.8	3.8	48.947	0	2.689	13632000	2
Q31L34	tr|Q31L34|Q31L34_SYNE7	tr|Q31L34|Q31L34_SYNE7 30S ribosomal protein S9 OS=Synechococcus elongatus (strain PCC 7942) GN=rpsI PE=3 SV=1	1.26884	0.679101	0.34351	4	4	4	24.0682	22.8361	21.9058	22.5331	24.0891	23.2185	1.08471	0.779845		49.6	49.6	49.6	14.937	0	71.117	113660000	17
Q31NY1	tr|Q31NY1|Q31NY1_SYNE7	tr|Q31NY1|Q31NY1_SYNE7 Prevent-host-death protein OS=Synechococcus elongatus (strain PCC 7942) GN=Synpcc7942_1208 PE=4 SV=1	0.891405	0.682884	-0.165847	2	2	2	24.5465	23.353	23.9691	24.0625	23.5315	23.7771	0.59684	0.265759		21.4	21.4	21.4	9.4786	0	10.022	143890000	8
Q31PU2	sp|Q31PU2|MINE_SYNE7	sp|Q31PU2|MINE_SYNE7 Cell division topological specificity factor OS=Synechococcus elongatus (strain PCC 7942) GN=minE PE=3 SV=1	1.06821	0.68341	0.0951967	3	3	3	21.707	21.506	21.7648	21.5551	22.1589	21.5494	0.135866	0.350264		31.9	31.9	31.9	10.457	0	8.0529	33652000	6
Q31P96	sp|Q31P96|ANMK_SYNE7	sp|Q31P96|ANMK_SYNE7 Anhydro-N-acetylmuramic acid kinase OS=Synechococcus elongatus (strain PCC 7942) GN=anmK PE=3 SV=1	0.790805	0.683474	-0.338607	1	1	1	20.987	19.6044	18.3337	19.2667	19.4778	19.1647	1.32702	0.159686		5.8	5.8	5.8	40.609	0.0080972	1.4932	4610200	2
Q31KT5	tr|Q31KT5|Q31KT5_SYNE7	tr|Q31KT5|Q31KT5_SYNE7 NAD kinase OS=Synechococcus elongatus (strain PCC 7942) GN=nadK PE=3 SV=1	1.39718	0.691779	0.482517	2	2	2	18.6304	21.8356	22.1836	21.2824	21.424	21.3908	1.95871	0.0740955		12.5	12.5	12.5	33.435	0	11.416	18382000	4
Q31P22	tr|Q31P22|Q31P22_SYNE7	tr|Q31P22|Q31P22_SYNE7 Chromophore lyase CpcS/CpeS OS=Synechococcus elongatus (strain PCC 7942) GN=cpcS PE=3 SV=1	0.968191	0.696621	-0.0466367	7	7	7	32.176	31.9374	32.0427	32.084	32.1011	31.8312	0.119564	0.151128		48.1	48.1	48.1	21.222	0	60.798	26068000000	37
Q31QS5	tr|Q31QS5|Q31QS5_SYNE7	tr|Q31QS5|Q31QS5_SYNE7 Uncharacterized protein OS=Synechococcus elongatus (strain PCC 7942) GN=Synpcc7942_0562 PE=4 SV=1	0.771419	0.697021	-0.374413	2	2	2	20.3268	20.1025	22.8087	20.3585	20.644	21.1122	1.50184	0.380485		15.9	15.9	15.9	17.392	0	13.58	14260000	4
Q31Q09	tr|Q31Q09|Q31Q09_SYNE7	tr|Q31Q09|Q31Q09_SYNE7 Uncharacterized protein OS=Synechococcus elongatus (strain PCC 7942) GN=Synpcc7942_0828 PE=4 SV=1	0.95472	0.697877	-0.06685	6	6	6	24.6112	24.8688	25.058	24.8137	24.6013	24.9224	0.22429	0.163338		77.9	77.9	77.9	13.576	0	34.859	231450000	21
Q31R81	tr|Q31R81|Q31R81_SYNE7	tr|Q31R81|Q31R81_SYNE7 Uncharacterized protein OS=Synechococcus elongatus (strain PCC 7942) GN=Synpcc7942_0406 PE=4 SV=1	0.875068	0.699795	-0.192533	1	1	1	19.991	21.2472	21.2983	20.5097	20.4352	21.0139	0.740442	0.31483		6.8	6.8	6.8	15.664	0	2.8594	10896000	1
Q31NI3	tr|Q31NI3|Q31NI3_SYNE7	tr|Q31NI3|Q31NI3_SYNE7 Response regulator receiver domain protein (CheY-like) OS=Synechococcus elongatus (strain PCC 7942) GN=Synpcc7942_1356 PE=4 SV=1	0.859498	0.700697	-0.218433	1	1	1	19.2609	20.5843	20.7774	20.2104	20.2257	19.5313	0.825466	0.396557		12.6	12.6	12.6	17.048	0	3.855	7704800	2
XP_585019	CON__REFSEQ:XP_585019	;	0.674355	0.704849	-0.56842	2	2	2	25.9121	28.6657	23.8522	25.6168	25.4208	25.6871	2.41509	0.138017	+	4.6	4.6	4.6	69.561	0.002886	2.1702	823380000	2
Q54734	tr|Q54734|Q54734_SYNE7	tr|Q54734|Q54734_SYNE7 SqdB OS=Synechococcus elongatus (strain PCC 7942) GN=sqdB PE=4 SV=1	1.41825	0.70487	0.504113	3	3	3	20.6909	20.2628	20.8834	18.6755	22.1538	22.5202	0.317653	2.12188		13.4	13.4	13.4	44.637	0	4.3995	29883000	1
Q31M89	tr|Q31M89|Q31M89_SYNE7	tr|Q31M89|Q31M89_SYNE7 Uncharacterized protein OS=Synechococcus elongatus (strain PCC 7942) GN=Synpcc7942_1800 PE=4 SV=1	0.523085	0.712712	-0.934883	3	3	3	20.0398	26.0186	25.6573	20.2572	24.4259	24.2279	3.35241	2.3517		22.4	22.4	22.4	19.751	0	56.864	180560000	7
Q31PU1	tr|Q31PU1|Q31PU1_SYNE7	tr|Q31PU1|Q31PU1_SYNE7 Ferredoxin like protein OS=Synechococcus elongatus (strain PCC 7942) GN=Synpcc7942_0898 PE=4 SV=1	0.952889	0.718126	-0.06962	8	8	8	27.0225	26.4562	26.6664	26.5064	26.6954	26.7345	0.286276	0.122011		83.8	83.8	83.8	14.98	0	100.05	978070000	38
Q31L33	sp|Q31L33|RL13_SYNE7	sp|Q31L33|RL13_SYNE7 50S ribosomal protein L13 OS=Synechococcus elongatus (strain PCC 7942) GN=rplM PE=3 SV=1	1.0853	0.721376	0.118093	6	6	6	27.8477	27.1884	26.8401	27.2453	27.5505	27.4348	0.511715	0.154079		55.6	55.6	55.6	17.071	0	138	1555100000	36
O85785	tr|O85785|O85785_SYNE7	tr|O85785|O85785_SYNE7 Cell division protein FtsZ OS=Synechococcus elongatus (strain PCC 7942) GN=ftsZ PE=3 SV=1	0.8671	0.725324	-0.20573	3	3	3	21.2733	21.3583	22.463	21.3027	20.9348	22.24	0.663719	0.672958		22.9	22.9	22.9	40.616	0	4.6325	30777000	6
Q31PZ2	tr|Q31PZ2|Q31PZ2_SYNE7	tr|Q31PZ2|Q31PZ2_SYNE7 Uncharacterized protein OS=Synechococcus elongatus (strain PCC 7942) GN=Synpcc7942_0846 PE=4 SV=1	1.07655	0.727629	0.10642	6	6	6	24.9815	25.2581	24.7112	25.5238	25.0387	24.7075	0.273461	0.410584		29	29	29	30.493	0	67.254	339410000	22
Q79PF9	tr|Q79PF9|Q79PF9_SYNE7	tr|Q79PF9|Q79PF9_SYNE7 CheY OS=Synechococcus elongatus (strain PCC 7942) GN=cheY PE=4 SV=1	0.927458	0.730283	-0.108647	2	2	2	20.5567	21.3642	21.1012	20.6637	21.2351	20.7972	0.411857	0.29889		25.6	25.6	25.6	13.842	0	11.95	16887000	4
Q8GAA4	tr|Q8GAA4|Q8GAA4_SYNE7	tr|Q8GAA4|Q8GAA4_SYNE7 Uncharacterized protein OS=Synechococcus elongatus (strain PCC 7942) GN=sek0026 PE=4 SV=1	1.11925	0.732721	0.162527	1	1	1	19.731	20.8147	20.2787	20.0573	20.1927	21.0619	0.541815	0.545132		5.3	5.3	5.3	25.311	0	3.7966	11346000	3
Q31PL8	tr|Q31PL8|Q31PL8_SYNE7	tr|Q31PL8|Q31PL8_SYNE7 Uncharacterized protein OS=Synechococcus elongatus (strain PCC 7942) GN=Synpcc7942_0971 PE=4 SV=1	0.941596	0.73675	-0.08682	8	8	8	24.3215	23.7594	23.6873	23.9144	23.5755	24.0178	0.347206	0.231329		28.8	28.8	28.8	50.226	0	44.664	155690000	24
Q31LU7	tr|Q31LU7|Q31LU7_SYNE7	tr|Q31LU7|Q31LU7_SYNE7 Bacterioferritin comigratory protein-like OS=Synechococcus elongatus (strain PCC 7942) GN=Synpcc7942_1942 PE=4 SV=1	1.04178	0.738589	0.05905	4	4	4	23.1985	23.0877	23.4594	23.08	23.5017	23.3411	0.19083	0.212849		42	42	42	16.545	0	35.231	104310000	17
Q31L97	tr|Q31L97|Q31L97_SYNE7	tr|Q31L97|Q31L97_SYNE7 Translation initiation factor 1 (EIF-1/SUI1) OS=Synechococcus elongatus (strain PCC 7942) GN=Synpcc7942_2142 PE=4 SV=1	0.88103	0.739144	-0.182737	5	5	5	26.4243	25.2885	26.1693	26.4948	25.2062	25.6328	0.595961	0.656466		53.2	53.2	53.2	12.099	0	63.361	563090000	19
Q31QI4	tr|Q31QI4|Q31QI4_SYNE7	tr|Q31QI4|Q31QI4_SYNE7 Peptidyl-prolyl cis-trans isomerase (Rotamase)-cyclophilin family-like OS=Synechococcus elongatus (strain PCC 7942) GN=Synpcc7942_0653 PE=3 SV=1	1.0552	0.741636	0.07752	3	3	3	21.7487	21.8562	21.7709	21.4923	22.2437	21.8725	0.0567564	0.375684		16.5	16.5	16.5	26.064	0	9.5698	38011000	10
Q31KD2	sp|Q31KD2|SYGA_SYNE7	sp|Q31KD2|SYGA_SYNE7 Glycine--tRNA ligase alpha subunit OS=Synechococcus elongatus (strain PCC 7942) GN=glyQ PE=3 SV=1	0.884297	0.758803	-0.177397	1	1	1	18.7382	20.31	19.9567	19.9947	19.2935	19.1846	0.824622	0.439641		3.8	3.8	3.8	33.757	0	2.7083	2805300	2
EbfG1	orf|ORF3	orf|ORF3 53 Frame 1; EbfG1	1.50454	0.76764	0.589327	4	4	4	20.4152	21.2484	19.8147	18.6786	19.9242	24.6435	0.719995	3.14649		91.8	91.8	91.8	7.5393	0	46.065	47486000	4
Q31R87	tr|Q31R87|Q31R87_SYNE7	tr|Q31R87|Q31R87_SYNE7 Anthranilate synthase, component II OS=Synechococcus elongatus (strain PCC 7942) GN=Synpcc7942_0400 PE=4 SV=1	1.06153	0.77113	0.0861467	1	1	1	22.2691	22.7084	22.8672	23.1234	22.4853	22.4945	0.309792	0.365769		11.5	11.5	11.5	21.581	0	8.2463	64434000	6
Q31S48	tr|Q31S48|Q31S48_SYNE7	tr|Q31S48|Q31S48_SYNE7 Carboxymethylenebutenolidase OS=Synechococcus elongatus (strain PCC 7942) GN=Synpcc7942_0089 PE=4 SV=1	0.970332	0.773615	-0.04345	3	3	3	22.6707	22.9274	23.1436	22.8002	22.8982	22.9128	0.236736	0.0612169		15.6	15.6	15.6	26.059	0	15.135	61838000	8
Q31Q11	tr|Q31Q11|Q31Q11_SYNE7	tr|Q31Q11|Q31Q11_SYNE7 Uncharacterized protein OS=Synechococcus elongatus (strain PCC 7942) GN=Synpcc7942_0826 PE=4 SV=1	0.943807	0.788768	-0.0834367	2	2	2	21.587	22.0933	21.5966	21.8164	21.9998	21.2103	0.289555	0.413174		9.3	9.3	9.3	34.711	0	2.7286	28226000	5
P21577	sp|P21577|6PGD_SYNE7	sp|P21577|6PGD_SYNE7 6-phosphogluconate dehydrogenase, decarboxylating OS=Synechococcus elongatus (strain PCC 7942) GN=gnd PE=1 SV=4	0.957373	0.79277	-0.0628467	8	8	8	24.9968	25.0807	24.578	24.8623	25.079	24.5258	0.269317	0.278776		22.7	22.7	22.7	51.073	0	83.009	292990000	27
Q31QJ4	tr|Q31QJ4|Q31QJ4_SYNE7	tr|Q31QJ4|Q31QJ4_SYNE7 Uncharacterized protein OS=Synechococcus elongatus (strain PCC 7942) GN=Synpcc7942_0643 PE=4 SV=1	0.83564	0.793027	-0.259047	1	1	1	18.716	20.4991	21.9017	20.2154	20.0155	20.1088	1.59663	0.100009		40.3	40.3	40.3	6.7777	0	27.346	8355900	3
Q31LY1	tr|Q31LY1|Q31LY1_SYNE7	tr|Q31LY1|Q31LY1_SYNE7 Uncharacterized protein OS=Synechococcus elongatus (strain PCC 7942) GN=Synpcc7942_1908 PE=4 SV=1	0.959315	0.79326	-0.0599233	2	2	2	20.2847	20.8002	20.3318	20.523	20.5734	20.1406	0.285046	0.236672		16.7	16.7	16.7	15.924	0	6.9577	13758000	6
Q31S56	tr|Q31S56|Q31S56_SYNE7	tr|Q31S56|Q31S56_SYNE7 RNA-binding S4 OS=Synechococcus elongatus (strain PCC 7942) GN=Synpcc7942_0081 PE=4 SV=1	0.955466	0.796803	-0.0657233	4	4	4	23.5764	23.3213	23.9568	23.7454	23.6582	23.2536	0.319803	0.262389		60.9	60.9	60.9	7.6867	0	38.749	130830000	26
Q31Q32	tr|Q31Q32|Q31Q32_SYNE7	tr|Q31Q32|Q31Q32_SYNE7 Uncharacterized protein OS=Synechococcus elongatus (strain PCC 7942) GN=Synpcc7942_0805 PE=4 SV=1	1.10057	0.799056	0.138247	2	2	2	21.5554	20.5699	22.2703	21.7752	21.3636	21.6716	0.853771	0.214087		16.5	16.5	16.5	26.523	0	12.218	30977000	6
P12608	sp|P12608|IRPA_SYNE7	sp|P12608|IRPA_SYNE7 Iron-regulated protein A OS=Synechococcus elongatus (strain PCC 7942) GN=irpA PE=2 SV=1	1.09604	0.809873	0.132297	1	1	1	19.784	19.8988	19.2081	20.6953	19.2212	19.3712	0.370126	0.811246		5.3	5.3	5.3	38.614	0	6.784	6798900	2
Q31KC2	tr|Q31KC2|Q31KC2_SYNE7	tr|Q31KC2|Q31KC2_SYNE7 Shikimate dehydrogenase (NADP(+)) OS=Synechococcus elongatus (strain PCC 7942) GN=aroE PE=3 SV=1	0.898464	0.813504	-0.154467	1	1	1	20.0336	21.8498	20.0105	20.3914	20.6118	20.4273	1.05534	0.118256		9.7	9.7	9.7	30.313	0	36.718	10291000	3
Q31QK4	sp|Q31QK4|RL1_SYNE7	sp|Q31QK4|RL1_SYNE7 50S ribosomal protein L1 OS=Synechococcus elongatus (strain PCC 7942) GN=rplA PE=3 SV=1	1.05242	0.815257	0.07371	12	12	12	29.501	28.7437	28.7464	29.349	29.0468	28.8165	0.436473	0.267045		46.8	46.8	46.8	25.854	0	200.91	5373400000	99
Q31MH0	tr|Q31MH0|Q31MH0_SYNE7	tr|Q31MH0|Q31MH0_SYNE7 Isocitrate dehydrogenase [NADP] OS=Synechococcus elongatus (strain PCC 7942) GN=Synpcc7942_1719 PE=3 SV=1	1.02414	0.818878	0.0344167	14	14	14	25.649	25.2043	25.2973	25.4941	25.3877	25.372	0.234592	0.0664277		40.4	40.4	40.4	52.293	0	111.46	431910000	46
Q31NH5	tr|Q31NH5|Q31NH5_SYNE7	tr|Q31NH5|Q31NH5_SYNE7 Uncharacterized protein OS=Synechococcus elongatus (strain PCC 7942) GN=Synpcc7942_1364 PE=4 SV=1	0.948055	0.819541	-0.0769567	6	6	6	23.5183	22.979	23.739	23.7649	23.0303	23.2103	0.390999	0.382861		37.7	37.7	37.7	15.973	0	18.04	111890000	15
Q31MS1	tr|Q31MS1|Q31MS1_SYNE7	tr|Q31MS1|Q31MS1_SYNE7 Single-stranded nucleic acid binding R3H OS=Synechococcus elongatus (strain PCC 7942) GN=Synpcc7942_1618 PE=4 SV=1	1.11988	0.82348	0.163343	1	1	1	20.4722	21.0388	19.1108	20.4573	20.9783	19.6761	0.990938	0.655409		14.3	14.3	14.3	18.831	0	8.0768	5076900	2
Q31NE5	tr|Q31NE5|Q31NE5_SYNE7	tr|Q31NE5|Q31NE5_SYNE7 PDZ/DHR/GLGF OS=Synechococcus elongatus (strain PCC 7942) GN=Synpcc7942_1394 PE=4 SV=1	1.11663	0.825728	0.159153	1	1	1	20.7832	18.89	20.6393	20.3401	19.7146	20.7352	1.05395	0.514626		2.6	2.6	2.6	66.772	0.0068399	1.632	5649900	1
Q31RJ7	sp|Q31RJ7|PYRD_SYNE7	sp|Q31RJ7|PYRD_SYNE7 Dihydroorotate dehydrogenase (quinone) OS=Synechococcus elongatus (strain PCC 7942) GN=pyrD PE=3 SV=1	0.823981	0.827131	-0.279317	1	1	1	19.8017	20.1019	21.7918	20.3277	18.4885	22.0412	1.07287	1.77673		5	5	5	40.601	0	6.8268	11761000	1
Q31N73	tr|Q31N73|Q31N73_SYNE7	tr|Q31N73|Q31N73_SYNE7 Cysteine synthase OS=Synechococcus elongatus (strain PCC 7942) GN=Synpcc7942_1466 PE=3 SV=1	1.09646	0.827752	0.132857	3	3	3	20.1205	20.7256	20.6108	19.8422	21.6597	20.3536	0.321392	0.937287		12	12	12	35.515	0	7.1894	17195000	4
Q31R18	sp|Q31R18|GPMI_SYNE7	sp|Q31R18|GPMI_SYNE7 2,3-bisphosphoglycerate-independent phosphoglycerate mutase OS=Synechococcus elongatus (strain PCC 7942) GN=gpmI PE=3 SV=1	0.928942	0.827828	-0.10634	5	5	5	22.5164	22.5216	22.8235	22.433	23.3253	21.7842	0.175839	0.773725		20.5	20.5	20.5	57.742	0	38	64933000	16
Q31LA3	sp|Q31LA3|DAPB_SYNE7	sp|Q31LA3|DAPB_SYNE7 4-hydroxy-tetrahydrodipicolinate reductase OS=Synechococcus elongatus (strain PCC 7942) GN=dapB PE=3 SV=1	0.973593	0.831899	-0.03861	11	11	11	25.9687	25.467	25.7492	25.8599	25.5581	25.6511	0.251522	0.154568		51.6	51.6	51.6	29.299	0	106.19	567940000	46
Q31QW5	tr|Q31QW5|Q31QW5_SYNE7	tr|Q31QW5|Q31QW5_SYNE7 Uncharacterized protein OS=Synechococcus elongatus (strain PCC 7942) GN=Synpcc7942_0522 PE=4 SV=1	0.891251	0.837502	-0.166097	1	1	1	18.8942	20.4061	21.1454	20.0911	19.2933	20.5629	1.14747	0.641725		13	13	13	13.136	0.0071124	2.0032	4496800	1
Q31PN1	tr|Q31PN1|Q31PN1_SYNE7	tr|Q31PN1|Q31PN1_SYNE7 Phosphoribosylglycinamide formyltransferase OS=Synechococcus elongatus (strain PCC 7942) GN=Synpcc7942_0958 PE=4 SV=1	0.845143	0.840452	-0.242733	1	1	1	18.6302	19.7834	22.3964	20.3889	19.9479	19.745	1.92969	0.329186		5.3	5.3	5.3	22.727	0.0014815	2.5726	8140100	3
Q31RW7	tr|Q31RW7|Q31RW7_SYNE7	tr|Q31RW7|Q31RW7_SYNE7 Uncharacterized protein OS=Synechococcus elongatus (strain PCC 7942) GN=Synpcc7942_0170 PE=4 SV=1	1.02995	0.844652	0.04258	3	3	3	22.1151	22.4681	22.4969	22.2187	22.7268	22.2624	0.212626	0.281596		56	56	56	9.7329	0	4.6251	50349000	3
Q31K01	tr|Q31K01|Q31K01_SYNE7	tr|Q31K01|Q31K01_SYNE7 3-octaprenyl-4hydroxybenzoate decarboxylase OS=Synechococcus elongatus (strain PCC 7942) GN=Synpcc7942_2588 PE=4 SV=1	0.920683	0.850074	-0.119223	2	2	2	21.9733	20.5454	21.591	20.4501	21.502	21.8	0.73918	0.709174		4.3	4.3	4.3	56.349	0	10.526	18320000	3
Q31PA8	tr|Q31PA8|Q31PA8_SYNE7	tr|Q31PA8|Q31PA8_SYNE7 Uncharacterized protein OS=Synechococcus elongatus (strain PCC 7942) GN=Synpcc7942_1081 PE=4 SV=1	0.9285	0.857055	-0.107027	1	1	1	19.9519	21.1306	20.9466	20.8222	21.1368	19.7489	0.634101	0.727715		12.4	12.4	12.4	25.238	0	6.0989	10894000	2
Q31LW4	tr|Q31LW4|Q31LW4_SYNE7	tr|Q31LW4|Q31LW4_SYNE7 Probable peptidase OS=Synechococcus elongatus (strain PCC 7942) GN=Synpcc7942_1925 PE=4 SV=1	0.964895	0.860369	-0.0515567	2	2	2	21.6921	21.3355	21.3976	21.8799	21.3803	21.0103	0.190504	0.4364		13.4	13.4	13.4	30.682	0	8.129	21341000	6
Q31S37	tr|Q31S37|Q31S37_SYNE7	tr|Q31S37|Q31S37_SYNE7 Uncharacterized protein OS=Synechococcus elongatus (strain PCC 7942) GN=Synpcc7942_0100 PE=4 SV=1	1.10408	0.868028	0.14285	5	5	5	21.9737	21.6333	23.7652	22.3974	21.9213	23.4821	1.14528	0.799954		41.3	41.3	41.3	20.271	0	64.841	58692000	10
Q31RG9	tr|Q31RG9|Q31RG9_SYNE7;tr|Q31RH0|Q31RH0_SYNE7	tr|Q31RG9|Q31RG9_SYNE7 Uncharacterized protein OS=Synechococcus elongatus (strain PCC 7942) GN=Synpcc7942_0318 PE=4 SV=1;tr|Q31RH0|Q31RH0_SYNE7 Uncharacterized protein OS=Synechococcus elongatus (strain PCC 7942) GN=Synpcc7942_0317 PE=4 SV=1	1.03682	0.868722	0.0521667	1	1	1	20.8748	20.7578	21.5518	20.807	21.1732	21.3608	0.428631	0.281668		7.9	7.9	7.9	15.834	0	3.5014	19396000	1
Q31PH0	tr|Q31PH0|Q31PH0_SYNE7	tr|Q31PH0|Q31PH0_SYNE7 4-alpha-glucanotransferase OS=Synechococcus elongatus (strain PCC 7942) GN=Synpcc7942_1019 PE=3 SV=1	0.961232	0.873236	-0.0570433	7	7	7	23.2447	23.7539	22.7335	23.1876	23.4648	22.9086	0.5102	0.278096		19.4	19.4	19.4	56.626	0	21.302	87462000	10
Q31R58	tr|Q31R58|Q31R58_SYNE7	tr|Q31R58|Q31R58_SYNE7 Uncharacterized protein OS=Synechococcus elongatus (strain PCC 7942) GN=Synpcc7942_0429 PE=4 SV=1	1.03569	0.877763	0.0505867	2	2	2	19.4383	19.8761	20.0201	19.9122	19.3526	20.2215	0.303006	0.440447		12.8	12.8	12.8	18.243	0	2.8105	4417200	3
Q31QC3	tr|Q31QC3|Q31QC3_SYNE7	tr|Q31QC3|Q31QC3_SYNE7 Cell wall hydrolase/autolysin OS=Synechococcus elongatus (strain PCC 7942) GN=Synpcc7942_0714 PE=4 SV=1	0.97094	0.880622	-0.0425467	4	4	4	23.1617	22.3112	22.6915	22.7733	22.4772	22.7863	0.426062	0.174811		11.8	11.8	11.8	62.724	0	17.643	54764000	12
Q31S35	tr|Q31S35|Q31S35_SYNE7	tr|Q31S35|Q31S35_SYNE7 Uncharacterized protein OS=Synechococcus elongatus (strain PCC 7942) GN=Synpcc7942_0102 PE=4 SV=1	1.01589	0.883066	0.0227467	7	7	7	24.1349	24.0663	23.8481	24.2311	24.058	23.8285	0.149748	0.20195		57.8	57.8	57.8	21.128	0	70.43	152410000	23
Q31MB3	tr|Q31MB3|Q31MB3_SYNE7	tr|Q31MB3|Q31MB3_SYNE7 Uncharacterized protein OS=Synechococcus elongatus (strain PCC 7942) GN=Synpcc7942_1776 PE=4 SV=1	0.985472	0.892894	-0.0211133	3	3	3	22.5407	22.3828	22.5711	22.7409	22.3963	22.2941	0.101086	0.234088		49.4	49.4	49.4	9.1353	0	32.9	43988000	7
P39661	sp|P39661|NIR_SYNE7	sp|P39661|NIR_SYNE7 Ferredoxin--nitrite reductase OS=Synechococcus elongatus (strain PCC 7942) GN=nirA PE=3 SV=1	1.08525	0.894956	0.11803	14	14	14	23.329	25.3959	25.1489	23.6855	25.296	25.2464	1.12885	0.91586		42	42	42	56.541	0	89.023	275590000	38
Q935Y0	tr|Q935Y0|Q935Y0_SYNE7	tr|Q935Y0|Q935Y0_SYNE7 Bacterial translation initiation factor 1 (BIF-1) OS=Synechococcus elongatus (strain PCC 7942) GN=SEB0016 PE=4 SV=1	0.983209	0.903172	-0.02443	6	6	6	26.3965	25.8284	26.1291	26.2548	26.0931	25.9328	0.284187	0.160976		74.3	74.3	74.3	7.782	0	56.665	669580000	22
Q31QW2	tr|Q31QW2|Q31QW2_SYNE7	tr|Q31QW2|Q31QW2_SYNE7 3-dehydroquinate synthase OS=Synechococcus elongatus (strain PCC 7942) GN=aroB PE=3 SV=1	1.01291	0.903382	0.0185033	4	4	4	22.1891	22.0676	22.0171	21.8527	22.3023	22.1743	0.0884324	0.231607		17.7	17.7	17.7	39.574	0	11.226	47248000	7
Q31LC0	tr|Q31LC0|Q31LC0_SYNE7	tr|Q31LC0|Q31LC0_SYNE7 RNA methyltransferase TrmH, group 3 OS=Synechococcus elongatus (strain PCC 7942) GN=Synpcc7942_2119 PE=4 SV=1	0.943554	0.905431	-0.0838233	9	9	9	24.1223	24.905	24.3191	23.1526	25.1922	24.7502	0.40716	1.07295		27	27	27	56.743	0	62.385	169040000	20
P11005	sp|P11005|PSBD_SYNE7	sp|P11005|PSBD_SYNE7 Photosystem II D2 protein OS=Synechococcus elongatus (strain PCC 7942) GN=psbD1 PE=3 SV=2	1.16702	0.90896	0.22283	2	2	2	24.1946	20.2544	21.5696	19.4128	23.3636	23.9107	2.00604	2.45419		6.2	6.2	6.2	39.446	0	3.4012	132500000	4
P74893	sp|P74893|DNAG_SYNE7	sp|P74893|DNAG_SYNE7 DNA primase OS=Synechococcus elongatus (strain PCC 7942) GN=dnaG PE=1 SV=3	1.04975	0.912521	0.0700433	2	2	2	21.6638	21.6937	21.8788	22.5055	20.6308	22.3101	0.116437	1.03061		2.4	2.4	2.4	78.523	0	5.8895	41706000	3
Q31RG7	tr|Q31RG7|Q31RG7_SYNE7	tr|Q31RG7|Q31RG7_SYNE7 UDP-galactose 4-epimerase OS=Synechococcus elongatus (strain PCC 7942) GN=Synpcc7942_0320 PE=3 SV=1	1.03558	0.924084	0.0504433	1	1	1	18.7504	19.8536	20.2307	19.2464	20.013	19.7266	0.769273	0.387395		5.1	5.1	5.1	35.892	0.0028818	2.1596	5968500	2
Q31NS1	tr|Q31NS1|Q31NS1_SYNE7	tr|Q31NS1|Q31NS1_SYNE7 Phosphoglucomutase OS=Synechococcus elongatus (strain PCC 7942) GN=Synpcc7942_1268 PE=3 SV=1	0.922252	0.927152	-0.116767	3	3	3	20.5143	20.6163	19.452	17.9318	21.821	20.4795	0.644783	1.97556		9.1	9.1	9.1	51.857	0	4.2676	19538000	2
Q31QD9	tr|Q31QD9|Q31QD9_SYNE7	tr|Q31QD9|Q31QD9_SYNE7 Probable ferredoxin OS=Synechococcus elongatus (strain PCC 7942) GN=Synpcc7942_0698 PE=4 SV=1	0.977158	0.92727	-0.0333367	3	3	3	23.4227	23.6653	23.2391	23.0973	24.0492	23.0805	0.213765	0.554484		52.8	52.8	52.8	15.652	0	15.03	109600000	12
Q31M15	tr|Q31M15|Q31M15_SYNE7	tr|Q31M15|Q31M15_SYNE7 Putative tRNA (cytidine(34)-2-O)-methyltransferase OS=Synechococcus elongatus (strain PCC 7942) GN=Synpcc7942_1874 PE=3 SV=1	1.03058	0.935152	0.0434633	2	2	2	19.5614	21.1643	20.2524	20.0047	20.4544	20.6494	0.803966	0.330629		18.6	18.6	18.6	17.579	0	8.9418	9450400	4
Q31QK6	sp|Q31QK6|RL7_SYNE7	sp|Q31QK6|RL7_SYNE7 50S ribosomal protein L7/L12 OS=Synechococcus elongatus (strain PCC 7942) GN=rplL PE=3 SV=1	0.979617	0.939012	-0.02971	6	6	6	25.7892	24.6106	24.8316	25.0037	24.9954	25.1432	0.626469	0.0830648		44.5	44.5	44.5	13.151	0	46.462	336490000	22
Q8KUT3	tr|Q8KUT3|Q8KUT3_SYNE7	tr|Q8KUT3|Q8KUT3_SYNE7 ANL58 OS=Synechococcus elongatus (strain PCC 7942) GN=Synpcc7942_B2655 PE=4 SV=2	1.04324	0.940562	0.0610767	3	3	3	20.0033	21.8275	22.3183	21.6227	21.8697	20.8398	1.21984	0.537727		19.4	19.4	19.4	31.296	0	12.946	22056000	3
Q31RS5	sp|Q31RS5|AROC_SYNE7	sp|Q31RS5|AROC_SYNE7 Chorismate synthase OS=Synechococcus elongatus (strain PCC 7942) GN=aroC PE=3 SV=1	1.01191	0.940849	0.01708	6	6	6	23.0633	22.3446	22.6474	22.7547	22.5861	22.7658	0.360814	0.100733		25.7	25.7	25.7	38.979	0	34.011	65334000	17
Q54769	sp|Q54769|GCH1_SYNE7	sp|Q54769|GCH1_SYNE7 GTP cyclohydrolase 1 OS=Synechococcus elongatus (strain PCC 7942) GN=folE PE=3 SV=2	0.980571	0.942659	-0.0283067	7	7	7	23.9876	24.9059	23.7072	24.3086	24.1597	24.0475	0.626959	0.130981		51.6	51.6	51.6	23.715	0	29.49	199760000	17
Q31RM2	tr|Q31RM2|Q31RM2_SYNE7	tr|Q31RM2|Q31RM2_SYNE7 Uncharacterized protein OS=Synechococcus elongatus (strain PCC 7942) GN=Synpcc7942_0265 PE=4 SV=1	0.965002	0.942676	-0.0513967	1	1	1	19.8398	20.3822	21.8931	20.1257	21.0273	20.808	1.06404	0.470212		12.1	12.1	12.1	10.118	0	2.6633	13671000	4
Q31QH2	tr|Q31QH2|Q31QH2_SYNE7	tr|Q31QH2|Q31QH2_SYNE7 Uncharacterized protein OS=Synechococcus elongatus (strain PCC 7942) GN=Synpcc7942_0665 PE=4 SV=1	0.978405	0.946355	-0.0314967	6	6	6	26.9333	28.1397	27.8487	27.1991	28.055	27.5731	0.629582	0.429066		31.5	31.5	31.5	26.996	0	106.02	1951200000	46
Q56210	sp|Q56210|MOAE_SYNE7	sp|Q56210|MOAE_SYNE7 Molybdopterin synthase catalytic subunit OS=Synechococcus elongatus (strain PCC 7942) GN=moaE PE=3 SV=1	1.05028	0.94921	0.0707767	3	3	3	18.8183	22.0496	21.8272	20.911	20.894	21.1025	1.80481	0.115754		30.9	30.9	30.9	18.712	0	9.0839	13643000	3
Q31LD2	tr|Q31LD2|Q31LD2_SYNE7	tr|Q31LD2|Q31LD2_SYNE7 ABC-type nitrate/sulfonate/bicarbonate transport systems periplasmic components-like OS=Synechococcus elongatus (strain PCC 7942) GN=Synpcc7942_2107 PE=4 SV=1	0.977158	0.955702	-0.0333367	1	1	1	19.6824	20.903	20.4474	19.9732	19.7809	21.1786	0.616769	0.75755		2.6	2.6	2.6	58.128	0	3.1172	10071000	3
Q31LS0	tr|Q31LS0|Q31LS0_SYNE7	tr|Q31LS0|Q31LS0_SYNE7 Transcriptional regulator AbrB OS=Synechococcus elongatus (strain PCC 7942) GN=Synpcc7942_1969 PE=4 SV=1	1.01555	0.956348	0.0222667	6	6	6	26.6614	26.1506	26.6316	25.8169	26.8997	26.7938	0.28669	0.596888		50.4	50.4	50.4	13.71	0	109.95	894930000	29
Q31KX4	sp|Q31KX4|PROA_SYNE7	sp|Q31KX4|PROA_SYNE7 Gamma-glutamyl phosphate reductase OS=Synechococcus elongatus (strain PCC 7942) GN=proA PE=3 SV=1	1.02508	0.959231	0.0357367	2	2	2	21.0796	21.1628	20.0165	21.2563	21.405	19.7049	0.639134	0.941548		7.4	7.4	7.4	45.745	0	8.6245	13791000	4
Q31S59	tr|Q31S59|Q31S59_SYNE7	tr|Q31S59|Q31S59_SYNE7 Uncharacterized protein OS=Synechococcus elongatus (strain PCC 7942) GN=Synpcc7942_0078 PE=4 SV=1	1.01772	0.960988	0.0253467	4	4	4	23.7876	22.9851	24.5259	24.0939	23.8619	23.4188	0.770627	0.343027		41.6	41.6	41.6	16.685	0	34.578	148670000	12
Q31QL7	tr|Q31QL7|Q31QL7_SYNE7	tr|Q31QL7|Q31QL7_SYNE7 Uncharacterized protein OS=Synechococcus elongatus (strain PCC 7942) GN=Synpcc7942_0620 PE=4 SV=1	0.953556	0.961298	-0.06861	4	4	4	22.2153	22.4167	18.8155	22.3458	20.496	20.3999	2.02353	1.09675		35.5	35.5	35.5	24.998	0	22.821	25734000	5
Q31QE9	tr|Q31QE9|Q31QE9_SYNE7	tr|Q31QE9|Q31QE9_SYNE7 Transcriptional regulator, ArsR family OS=Synechococcus elongatus (strain PCC 7942) GN=Synpcc7942_0688 PE=4 SV=1	0.992838	0.984164	-0.01037	2	2	2	21.0028	22.0173	21.4604	22.0561	21.6648	20.7285	0.508035	0.682195		17	17	17	12.671	0	7.3396	31140000	4
Q54777	tr|Q54777|Q54777_SYNE7	tr|Q54777|Q54777_SYNE7 Cyclic nucleotide-binding domain (CNMP-BD) protein OS=Synechococcus elongatus (strain PCC 7942) GN=Synpcc7942_1957 PE=4 SV=1	0.9947	0.986233	-0.00766667	2	2	2	23.8801	24.3475	23.5931	23.2802	24.5019	24.0156	0.380763	0.615026		21.4	21.4	21.4	15.865	0	76.267	159300000	7
Q31PS0	tr|Q31PS0|Q31PS0_SYNE7	tr|Q31PS0|Q31PS0_SYNE7 Uncharacterized protein OS=Synechococcus elongatus (strain PCC 7942) GN=Synpcc7942_0919 PE=4 SV=1	0.999734	0.998749	-0.000383333	6	6	6	24.5245	24.041	24.5076	24.2655	24.126	24.6805	0.274397	0.28845		57.4	57.4	57.4	16.659	0	77.409	208490000	19

## Sheet: Hfq co-IP
Protein ID	Complete Protein ID	Fasta Header and Protein Description	Fold Enrichment	Student's T-test P-value Hfq vs Flag_Hfq	Log2(Ratio Flag_Hfq / Hfq)	Number of Peptides	Razor + Unique Peptides	Unique Peptides	LFQ Log2 Intensity Hfq 1	LFQ Log2 Intensity Hfq 2	LFQ Log2 Intensity Hfq 3	LFQ Log2 Intensity Flag_Hfq 1	LFQ Log2 Intensity Flag_Hfq 2	LFQ Log2 Intensity Flag_Hfq 3	Hfq Standard Deviation	Flag_Hfq Standard Deviation	Potential Contaminant	Sequence Coverage [%]	Unique + Razor Sequence Coverage [%]	Unique Sequence Coverage [%]	Protein Mol. Weight [kDa]	Q-value	Score	MS/MS Count
Q31LG8	tr|Q31LG8|Q31LG8_SYNE7	tr|Q31LG8|Q31LG8_SYNE7 ATPase OS=Synechococcus elongatus (strain PCC 7942) GN=Synpcc7942_2071 PE=4 SV=1	136.01	2.49135e-05	7.08757	57	57	57	23.7122	24.6555	24.4728	31.6202	31.3468	31.1363	0.500301	0.242656		82.9	82.9	82.9	74.23	0	323.31	281
CON__Q2KIG3	CON__Q2KIG3	;	9.86751	7.91579e-05	3.30269	2	2	2	17.7611	18.2618	18.3714	21.5728	21.3666	21.363	0.325412	0.120085	+	7.8	7.8	7.8	48.821	0	11.544	3
Q31PU4	tr|Q31PU4|Q31PU4_SYNE7	tr|Q31PU4|Q31PU4_SYNE7 Uncharacterized protein OS=Synechococcus elongatus (strain PCC 7942) GN=Synpcc7942_0895 PE=4 SV=1	42.0328	0.000210676	5.39344	1	1	1	18.198	18.8995	17.8942	23.7763	24.2074	23.1883	0.515605	0.511536		2.8	2.8	2.8	43.35	0.0080863	6.1361	2
Q31MB4	tr|Q31MB4|Q31MB4_SYNE7	tr|Q31MB4|Q31MB4_SYNE7 Phosphate starvation-induced protein OS=Synechococcus elongatus (strain PCC 7942) GN=Synpcc7942_1775 PE=4 SV=1	505.048	0.000238872	8.98028	1	1	1	17.8898	19.7371	18.999	28.5229	28.1225	26.9214	0.929866	0.833445		3.4	3.4	3.4	35.407	0.0054645	6.33	3
Q31LM6	tr|Q31LM6|Q31LM6_SYNE7	tr|Q31LM6|Q31LM6_SYNE7 Uncharacterized protein OS=Synechococcus elongatus (strain PCC 7942) GN=Synpcc7942_2013 PE=4 SV=1	98.7277	0.00110923	6.62538	1	1	1	19.4505	17.3943	18.0976	25.5326	25.3635	23.9224	1.04509	0.884867		6.3	6.3	6.3	19.453	0.0057471	6.8775	2
Q31S37	tr|Q31S37|Q31S37_SYNE7	tr|Q31S37|Q31S37_SYNE7 Uncharacterized protein OS=Synechococcus elongatus (strain PCC 7942) GN=Synpcc7942_0100 PE=4 SV=1	3.58572	0.00111632	1.84226	1	1	1	18.7619	18.2975	19.0407	20.5975	20.4677	20.5617	0.375471	0.0670353		13.6	13.6	13.6	20.271	0	28.633	2
Q31LG5	tr|Q31LG5|Q31LG5_SYNE7	tr|Q31LG5|Q31LG5_SYNE7 Chaperone protein DnaJ OS=Synechococcus elongatus (strain PCC 7942) GN=dnaJ PE=3 SV=1	0.178726	0.00255648	-2.48418	2	2	2	20.2395	20.1368	20.0084	18.0201	16.9168	17.9952	0.11577	0.629937		6.1	6.1	6.1	40.362	0	14.926	3
Q31P67	sp|Q31P67|RL33_SYNE7	sp|Q31P67|RL33_SYNE7 50S ribosomal protein L33 OS=Synechococcus elongatus (strain PCC 7942) GN=rpmG PE=3 SV=1	0.678954	0.00258467	-0.558613	1	1	1	22.0903	22.2853	22.2094	21.7576	21.589	21.5624	0.0982813	0.105861		17.2	17.2	17.2	7.3715	0	46.023	4
Q31LW3	tr|Q31LW3|Q31LW3_SYNE7	tr|Q31LW3|Q31LW3_SYNE7 Uncharacterized protein OS=Synechococcus elongatus (strain PCC 7942) GN=Synpcc7942_1926 PE=4 SV=1	427.537	0.00305671	8.73991	6	6	6	18.3481	22.6898	20.2864	29.7878	29.6424	28.1139	2.17499	0.927324		49.5	49.5	49.5	11.066	0	148.07	24
Q31LH1	tr|Q31LH1|Q31LH1_SYNE7	tr|Q31LH1|Q31LH1_SYNE7 Uncharacterized protein OS=Synechococcus elongatus (strain PCC 7942) GN=Synpcc7942_2068 PE=4 SV=1	75.5329	0.00388894	6.23903	6	6	6	19.2458	20.3224	18.8034	26.8288	26.4239	23.836	0.781225	1.6237		44	44	44	20.776	0	221.52	20
Q31PX7	tr|Q31PX7|Q31PX7_SYNE7	tr|Q31PX7|Q31PX7_SYNE7 Uncharacterized protein OS=Synechococcus elongatus (strain PCC 7942) GN=Synpcc7942_0862 PE=4 SV=1	155.799	0.00443501	7.28354	13	13	13	19.7094	23.7342	21.1859	29.2154	29.3365	27.9281	2.03605	0.780567		72	72	72	14.412	0	304.21	58
Q31QW8	tr|Q31QW8|Q31QW8_SYNE7	tr|Q31QW8|Q31QW8_SYNE7 Uncharacterized protein OS=Synechococcus elongatus (strain PCC 7942) GN=Synpcc7942_0519 PE=4 SV=1	1.81011	0.00854865	0.856077	3	3	3	23.5938	23.4349	23.7395	24.191	24.4211	24.7244	0.152357	0.267553		27.9	27.9	27.9	18.77	0	58.921	14
P38043	sp|P38043|NRTA_SYNE7	sp|P38043|NRTA_SYNE7 Nitrate transport protein NrtA OS=Synechococcus elongatus (strain PCC 7942) GN=nrtA PE=2 SV=2	5.1035	0.0119461	2.35149	2	2	2	17.9054	19.4822	17.8972	20.7519	20.609	20.9783	0.912705	0.186234		9.9	9.9	9.9	48.425	0	11.334	1
Q31KZ1	tr|Q31KZ1|Q31KZ1_SYNE7	tr|Q31KZ1|Q31KZ1_SYNE7 Bacterial nucleoid protein Hbs OS=Synechococcus elongatus (strain PCC 7942) GN=Synpcc7942_2248 PE=3 SV=1	0.408633	0.0203434	-1.29112	4	4	4	23.7083	23.2615	23.3803	22.0284	21.6823	22.7661	0.231392	0.553548		40.7	40.7	40.7	9.7342	0	65.094	7
P22880	sp|P22880|CH10_SYNE7	sp|P22880|CH10_SYNE7 10 kDa chaperonin OS=Synechococcus elongatus (strain PCC 7942) GN=groS PE=3 SV=2	0.709421	0.0257938	-0.495287	6	6	6	25.09	25.2699	25.4109	24.549	24.9087	24.8272	0.16086	0.188575		74.8	74.8	74.8	10.811	0	103.35	20
Q31PD8	tr|Q31PD8|Q31PD8_SYNE7	tr|Q31PD8|Q31PD8_SYNE7 Phycocyanin linker protein 9K OS=Synechococcus elongatus (strain PCC 7942) GN=Synpcc7942_1051 PE=4 SV=1	0.536571	0.0302385	-0.89816	4	4	4	25.3164	25.8705	25.2235	24.7053	24.802	24.2087	0.349792	0.318336		74.1	74.1	74.1	9.0181	0	150.58	15
Q31MP6	tr|Q31MP6|Q31MP6_SYNE7	tr|Q31MP6|Q31MP6_SYNE7 Diguanylate cyclase with GAF sensor OS=Synechococcus elongatus (strain PCC 7942) GN=Synpcc7942_1643 PE=4 SV=1	2.71878	0.0338957	1.44296	7	7	7	23.157	24.5848	24.0026	25.5559	25.5365	24.9809	0.71793	0.32655		26.3	26.3	26.3	57.552	0	289.86	27
Q31NT3	tr|Q31NT3|Q31NT3_SYNE7	tr|Q31NT3|Q31NT3_SYNE7 Glutathione S-transferase OS=Synechococcus elongatus (strain PCC 7942) GN=Synpcc7942_1256 PE=3 SV=1	0.307018	0.036562	-1.70361	2	2	2	21.1624	20.532	21.6668	18.7504	20.2553	19.2447	0.568565	0.767085		13	13	13	20.551	0	19.553	4
Q31M83	tr|Q31M83|Q31M83_SYNE7	tr|Q31M83|Q31M83_SYNE7 Bacterioferritin comigratory protein OS=Synechococcus elongatus (strain PCC 7942) GN=Synpcc7942_1806 PE=4 SV=1	0.674375	0.0458663	-0.568377	3	3	3	23.2507	23.6257	23.3198	22.7826	22.577	23.1314	0.199574	0.280253		31.8	31.8	31.8	17.516	0	61.075	16
Q31KV0	sp|Q31KV0|KDSA_SYNE7	sp|Q31KV0|KDSA_SYNE7 2-dehydro-3-deoxyphosphooctonate aldolase OS=Synechococcus elongatus (strain PCC 7942) GN=kdsA PE=3 SV=1	1.34503	0.0539483	0.42764	5	5	5	21.5878	21.4213	21.8893	22.0527	22.2014	21.9271	0.237193	0.137301		18.7	18.7	18.7	30.586	0	43.805	10
P50590	sp|P50590|NDK_SYNE7	sp|P50590|NDK_SYNE7 Nucleoside diphosphate kinase OS=Synechococcus elongatus (strain PCC 7942) GN=ndk PE=3 SV=2	0.675752	0.0547854	-0.565433	4	4	4	24.5717	24.4169	24.034	23.8446	23.5116	23.9701	0.276816	0.236948		30.9	30.9	30.9	16.393	0	48.607	15
P25935	sp|P25935|CYC6_SYNE7	sp|P25935|CYC6_SYNE7 Cytochrome c6 OS=Synechococcus elongatus (strain PCC 7942) GN=petJ PE=3 SV=1	0.374421	0.0554943	-1.41727	4	4	4	22.2568	23.7879	22.3554	21.6227	21.0091	21.5163	0.85694	0.32793		48.6	48.6	48.6	11.388	0	89.906	11
Q31ML0	sp|Q31ML0|PSB28_SYNE7	sp|Q31ML0|PSB28_SYNE7 Photosystem II reaction center Psb28 protein OS=Synechococcus elongatus (strain PCC 7942) GN=psb28 PE=3 SV=1	0.619174	0.0731119	-0.691583	7	7	7	24.8466	24.7452	24.6053	23.9993	23.582	24.541	0.121142	0.480864		77.7	77.7	77.7	12.672	0	114.38	43
Q7X4K8	tr|Q7X4K8|Q7X4K8_SYNE7	tr|Q7X4K8|Q7X4K8_SYNE7 Thioredoxin peroxidase OS=Synechococcus elongatus (strain PCC 7942) GN=tpxA PE=4 SV=1	0.796261	0.0738388	-0.328687	8	8	8	24.8347	25.1193	24.9791	24.602	24.8571	24.4879	0.142305	0.188988		57.6	57.6	57.6	21.856	0	120.98	48
Q31NA5	tr|Q31NA5|Q31NA5_SYNE7	tr|Q31NA5|Q31NA5_SYNE7 Uncharacterized protein OS=Synechococcus elongatus (strain PCC 7942) GN=Synpcc7942_1434 PE=4 SV=1	0.656318	0.0855177	-0.607533	2	2	2	22.5643	22.1598	22.0415	21.4114	21.4536	22.078	0.274117	0.373265		19.6	19.6	19.6	20.795	0	14.257	6
Q9Z3H5	sp|Q9Z3H5|RL21_SYNE7	sp|Q9Z3H5|RL21_SYNE7 50S ribosomal protein L21 OS=Synechococcus elongatus (strain PCC 7942) GN=rplU PE=3 SV=1	0.571289	0.0958821	-0.807707	4	4	4	27.3624	26.284	26.7632	26.2096	26.1877	25.5891	0.540306	0.352078		32.3	32.3	32.3	13.87	0	103.7	27
ALBU_HUMAN	sp|ALBU_HUMAN|;CON__P02768-1	sp|ALBU_HUMAN|;	0.0709566	0.113724	-3.81692	3	3	3	24.1008	22.9902	23.3861	23.3888	18.0865	17.5511	0.562832	3.22694	+	7.1	7.1	7.1	69.366	0	19.518	7
Q31NF6	tr|Q31NF6|Q31NF6_SYNE7	tr|Q31NF6|Q31NF6_SYNE7 Inorganic pyrophosphatase OS=Synechococcus elongatus (strain PCC 7942) GN=ppa PE=3 SV=1	0.622641	0.117162	-0.683527	4	4	4	25.9813	25.0185	25.6844	24.9003	24.5355	25.1978	0.493083	0.331725		30.6	30.6	30.6	18.952	0	55.212	17
Q31MA8	tr|Q31MA8|Q31MA8_SYNE7	tr|Q31MA8|Q31MA8_SYNE7 Uncharacterized protein OS=Synechococcus elongatus (strain PCC 7942) GN=Synpcc7942_1781 PE=4 SV=1	0.508734	0.121116	-0.975017	3	3	3	21.9604	23.4441	21.9952	21.351	21.4709	21.6527	0.846713	0.151935		52.7	52.7	52.7	9.8521	0	29.053	3
K1C15_SHEEP	sp|K1C15_SHEEP|	sp|K1C15_SHEEP|	6.54483	0.122639	2.71036	5	1	1	17.2489	17.8819	19.0117	22.0631	18.1799	22.0307	0.893005	2.23268	+	8.6	2.4	2.4	48.769	0.005618	6.6399	1
Q31LP0	tr|Q31LP0|Q31LP0_SYNE7	tr|Q31LP0|Q31LP0_SYNE7 RNA-binding region RNP-1 OS=Synechococcus elongatus (strain PCC 7942) GN=Synpcc7942_1999 PE=4 SV=1	0.762351	0.124831	-0.391473	6	6	6	27.2323	26.869	27.2322	26.6324	26.4934	27.0333	0.209699	0.280329		43.2	43.2	43.2	10.709	0	173.83	37
Q31QB4	tr|Q31QB4|Q31QB4_SYNE7	tr|Q31QB4|Q31QB4_SYNE7 Uncharacterized protein OS=Synechococcus elongatus (strain PCC 7942) GN=Synpcc7942_0723 PE=4 SV=1	3.8913	0.127159	1.96025	2	2	2	17.9308	19.8	18.3564	22.1155	20.6793	19.1731	0.979699	1.47132		11.3	11.3	11.3	23.99	0	32.054	3
Q31KM3	tr|Q31KM3|Q31KM3_SYNE7	tr|Q31KM3|Q31KM3_SYNE7 Uncharacterized protein OS=Synechococcus elongatus (strain PCC 7942) GN=Synpcc7942_2366 PE=4 SV=1	1.82029	0.129551	0.864167	2	2	2	20.4334	20.3203	21.5492	21.3065	22.0717	21.5173	0.679257	0.395246		45.7	45.7	45.7	10.609	0	51.912	8
Q31QY0	sp|Q31QY0|RRF_SYNE7	sp|Q31QY0|RRF_SYNE7 Ribosome-recycling factor OS=Synechococcus elongatus (strain PCC 7942) GN=frr PE=3 SV=1	0.728865	0.131422	-0.456277	2	2	2	21.3794	21.4133	21.5252	21.1226	20.5208	21.3056	0.0762862	0.410641		21.4	21.4	21.4	20.17	0	30.848	8
Q31RY4	tr|Q31RY4|Q31RY4_SYNE7	tr|Q31RY4|Q31RY4_SYNE7 Uncharacterized protein OS=Synechococcus elongatus (strain PCC 7942) GN=Synpcc7942_0153 PE=4 SV=1	1.63752	0.135144	0.711517	1	1	1	23.5108	22.634	23.8931	24.0222	24.2078	23.9424	0.645536	0.13614		25.8	25.8	25.8	10.407	0	28.943	4
Q31LT0	sp|Q31LT0|SYP_SYNE7	sp|Q31LT0|SYP_SYNE7 Proline--tRNA ligase OS=Synechococcus elongatus (strain PCC 7942) GN=proS PE=3 SV=2	2.50671	0.135889	1.32579	1	1	1	18.2506	20.1865	18.3908	20.3689	20.8064	19.63	1.07952	0.594606		3.2	3.2	3.2	66.284	0	14.236	2
P34185	sp|P34185|TOP1_SYNE7	sp|P34185|TOP1_SYNE7 DNA topoisomerase 1 OS=Synechococcus elongatus (strain PCC 7942) GN=topA PE=3 SV=2	0.682548	0.136308	-0.550997	4	4	4	21.4599	21.5145	21.534	20.696	21.5407	20.6186	0.0384019	0.511493		9.4	9.4	9.4	98.294	0	28.439	9
Q31S12	sp|Q31S12|HIS7_SYNE7	sp|Q31S12|HIS7_SYNE7 Imidazoleglycerol-phosphate dehydratase OS=Synechococcus elongatus (strain PCC 7942) GN=hisB PE=3 SV=1	0.478909	0.151181	-1.06218	1	1	1	23.7165	22.3298	23.8393	21.879	21.8792	22.9409	0.838328	0.613007		7.7	7.7	7.7	22.873	0	21.191	8
P12243	sp|P12243|THIO1_SYNE7	sp|P12243|THIO1_SYNE7 Thioredoxin-1 OS=Synechococcus elongatus (strain PCC 7942) GN=trxA PE=3 SV=2	0.774962	0.163153	-0.367803	10	10	10	28.1805	28.2359	28.1552	27.5688	27.6508	28.2486	0.0412847	0.371072		77.6	77.6	77.6	11.648	0	310.76	80
Q31NS8	tr|Q31NS8|Q31NS8_SYNE7	tr|Q31NS8|Q31NS8_SYNE7 Triosephosphate isomerase OS=Synechococcus elongatus (strain PCC 7942) GN=tpiA PE=3 SV=1	0.605864	0.164896	-0.722933	2	2	2	23.4156	23.5961	24.2565	23.1404	22.3967	23.5623	0.442713	0.590191		10.3	10.3	10.3	28.727	0	40.015	18
Q9L790	sp|Q9L790|NADA_SYNE7	sp|Q9L790|NADA_SYNE7 Quinolinate synthase A OS=Synechococcus elongatus (strain PCC 7942) GN=nadA PE=3 SV=1	0.327291	0.168929	-1.61135	7	7	7	24.0527	22.7075	22.9197	22.9644	21.8804	20.0011	0.72325	1.49933		36.6	36.6	36.6	35.156	0	71.425	18
Q31RH6	sp|Q31RH6|RSMA_SYNE7	sp|Q31RH6|RSMA_SYNE7 Ribosomal RNA small subunit methyltransferase A OS=Synechococcus elongatus (strain PCC 7942) GN=rsmA PE=3 SV=1	2.32812	0.175589	1.21917	1	1	1	19.0535	18.5105	18.2898	20.5905	20.4949	18.4258	0.393012	1.22313		7.9	7.9	7.9	30.688	0	14.329	2
Q31L07	sp|Q31L07|RL3_SYNE7	sp|Q31L07|RL3_SYNE7 50S ribosomal protein L3 OS=Synechococcus elongatus (strain PCC 7942) GN=rplC PE=3 SV=1	0.687458	0.178671	-0.540657	7	7	7	24.6179	23.8845	23.896	23.9146	23.7065	23.1552	0.42014	0.392424		42.3	42.3	42.3	22.452	0	90.019	36
Q31NE2	tr|Q31NE2|Q31NE2_SYNE7	tr|Q31NE2|Q31NE2_SYNE7 Uncharacterized protein OS=Synechococcus elongatus (strain PCC 7942) GN=Synpcc7942_1397 PE=4 SV=1	4.50293	0.180086	2.17086	4	4	4	18.5783	21.9642	19.2136	22.861	23.0028	20.4048	1.79972	1.46072		32.1	32.1	32.1	45.947	0	60.254	8
CON__P02533	CON__P02533;CON__A2A4G1;CON__P08779;CON__P08727;CON__Q04695;CON__Q9QWL7;CON__Q6IFX2;CON__Q99456	;	0.619318	0.18378	-0.691247	5	2	1	20.9195	21.9561	20.5815	20.6378	20.5144	20.2312	0.716277	0.208479	+	10.2	4.9	3	51.621	0	15.224	3
Q31S35	tr|Q31S35|Q31S35_SYNE7	tr|Q31S35|Q31S35_SYNE7 Uncharacterized protein OS=Synechococcus elongatus (strain PCC 7942) GN=Synpcc7942_0102 PE=4 SV=1	0.54226	0.184991	-0.882943	3	3	3	21.8202	21.3189	22.0067	21.6442	20.9681	19.8847	0.355697	0.887583		32.6	32.6	32.6	21.128	0	32.039	6
Q31P64	tr|Q31P64|Q31P64_SYNE7	tr|Q31P64|Q31P64_SYNE7 Putative CheA signal transduction histidine kinases, no good domain identification OS=Synechococcus elongatus (strain PCC 7942) GN=Synpcc7942_1125 PE=4 SV=1	3.94726	0.191813	1.98085	4	4	4	18.7169	21.8693	18.1626	21.5002	22.4807	20.7105	1.99937	0.886841		18.3	18.3	18.3	34.255	0	36.027	8
Q31MN6	tr|Q31MN6|Q31MN6_SYNE7	tr|Q31MN6|Q31MN6_SYNE7 Glycerol dehydrogenase OS=Synechococcus elongatus (strain PCC 7942) GN=Synpcc7942_1653 PE=4 SV=1	0.368699	0.192669	-1.43948	1	1	1	19.703	20.0205	21.1453	20.466	17.9654	18.1189	0.757829	1.40152		6	6	6	41.517	0	10.909	3
K1C10_HUMAN	sp|K1C10_HUMAN|;CON__P13645;CON__P08730-1;CON__Q7Z3Y7;CON__P02535-1;CON__ENSEMBL:ENSP00000377550;CON__Q148H6;CON__Q7Z3Z0;CON__P13646-1;CON__Q7Z3Y8	sp|K1C10_HUMAN|;	0.673005	0.195966	-0.57131	17	17	11	26.5279	26.7233	25.8953	25.2692	26.0848	26.0785	0.432817	0.469033	+	31.5	31.5	23.8	59.518	0	323.31	63
Q54769	sp|Q54769|GCH1_SYNE7	sp|Q54769|GCH1_SYNE7 GTP cyclohydrolase 1 OS=Synechococcus elongatus (strain PCC 7942) GN=folE PE=3 SV=2	0.28398	0.200761	-1.81614	4	4	4	20.9193	21.6775	21.1902	20.7623	20.4556	17.1207	0.38422	2.01977		24.9	24.9	24.9	23.715	0	34.023	8
Q31MN0	tr|Q31MN0|Q31MN0_SYNE7	tr|Q31MN0|Q31MN0_SYNE7 Nitroreductase OS=Synechococcus elongatus (strain PCC 7942) GN=Synpcc7942_1659 PE=4 SV=1	1.38494	0.201064	0.469827	4	4	4	23.472	23.9862	24.3228	24.6687	24.4714	24.0503	0.428487	0.315854		30.7	30.7	30.7	23.696	0	212.76	30
Q31KU2	tr|Q31KU2|Q31KU2_SYNE7	tr|Q31KU2|Q31KU2_SYNE7 Transaldolase OS=Synechococcus elongatus (strain PCC 7942) GN=tal PE=3 SV=1	2.42781	0.201857	1.27965	2	2	2	18.1462	20.7745	18.5311	20.5075	20.695	20.0883	1.41945	0.310601		9.1	9.1	9.1	43.533	0	14.599	3
Q03511	sp|Q03511|CCMK_SYNE7	sp|Q03511|CCMK_SYNE7 Carbon dioxide-concentrating mechanism protein CcmK OS=Synechococcus elongatus (strain PCC 7942) GN=ccmK PE=1 SV=1	0.529631	0.202368	-0.91694	3	3	3	22.4237	23.0399	22.9021	21.9128	20.8605	22.8416	0.323378	0.991222		29.4	29.4	29.4	10.904	0	43.912	7
Q31L22	sp|Q31L22|RL18_SYNE7	sp|Q31L22|RL18_SYNE7 50S ribosomal protein L18 OS=Synechococcus elongatus (strain PCC 7942) GN=rplR PE=3 SV=1	0.433127	0.210502	-1.20714	1	1	1	22.2516	21.3847	21.6697	21.4254	21.2316	19.0276	0.441842	1.33198		7.5	7.5	7.5	13.047	0	7.685	4
Q31L59	tr|Q31L59|Q31L59_SYNE7	tr|Q31L59|Q31L59_SYNE7 Bacterioferritin comigratory protein OS=Synechococcus elongatus (strain PCC 7942) GN=Synpcc7942_2180 PE=4 SV=1	0.753316	0.217476	-0.408673	9	9	9	26.075	26.714	26.3244	25.7551	25.7525	26.3797	0.32205	0.361383		86.2	86.2	86.2	15.704	0	210.87	47
Q31RJ2	sp|Q31RJ2|SAT_SYNE7	sp|Q31RJ2|SAT_SYNE7 Sulfate adenylyltransferase OS=Synechococcus elongatus (strain PCC 7942) GN=sat PE=3 SV=1	2.82706	0.225701	1.4993	1	1	1	17.5452	20.6413	17.7445	20.4608	20.4478	19.5203	1.73286	0.539293		4.3	4.3	4.3	44.343	0	7.4246	3
Q31R14	tr|Q31R14|Q31R14_SYNE7	tr|Q31R14|Q31R14_SYNE7 NADH:flavin oxidoreductases Old Yellow Enzyme family-like OS=Synechococcus elongatus (strain PCC 7942) GN=Synpcc7942_0473 PE=4 SV=1	0.691957	0.234593	-0.531247	14	14	14	25.3112	25.8192	25.582	25.2828	24.3487	25.4873	0.25421	0.607001		59.8	59.8	59.8	40.475	0	164.75	40
Q31RM8	tr|Q31RM8|Q31RM8_SYNE7	tr|Q31RM8|Q31RM8_SYNE7 Uncharacterized protein OS=Synechococcus elongatus (strain PCC 7942) GN=Synpcc7942_0259 PE=4 SV=1	0.533832	0.249705	-0.905543	1	1	1	19.6241	20.5993	21.2987	19.4099	20.4878	18.9078	0.841039	0.80729		17.3	17.3	17.3	11.357	0	14.124	1
Q31QY4	tr|Q31QY4|Q31QY4_SYNE7	tr|Q31QY4|Q31QY4_SYNE7 Uncharacterized protein OS=Synechococcus elongatus (strain PCC 7942) GN=Synpcc7942_0503 PE=4 SV=1	0.467159	0.252695	-1.09801	2	2	2	20.1433	20.0573	19.6217	17.2924	20.002	19.234	0.279661	1.39651		24.5	24.5	24.5	11.904	0	11.488	2
Q31L08	sp|Q31L08|RL4_SYNE7	sp|Q31L08|RL4_SYNE7 50S ribosomal protein L4 OS=Synechococcus elongatus (strain PCC 7942) GN=rplD PE=3 SV=1	0.279839	0.254761	-1.83733	2	2	2	23.6907	22.4933	22.8465	22.6727	22.3395	18.5064	0.615273	2.31522		12.4	12.4	12.4	23.202	0	68.662	7
Q31L28	sp|Q31L28|RS13_SYNE7	sp|Q31L28|RS13_SYNE7 30S ribosomal protein S13 OS=Synechococcus elongatus (strain PCC 7942) GN=rpsM PE=3 SV=1	0.587089	0.256724	-0.76835	6	6	6	25.7133	24.3357	25.2146	24.7027	24.7736	23.4822	0.69747	0.72598		47.2	47.2	47.2	13.979	0	92.094	23
Q31L83	tr|Q31L83|Q31L83_SYNE7	tr|Q31L83|Q31L83_SYNE7 Glutamine synthetase OS=Synechococcus elongatus (strain PCC 7942) GN=Synpcc7942_2156 PE=3 SV=1	1.3201	0.258868	0.40065	22	22	22	28.8351	27.9724	28.8028	28.8478	29.1649	28.7996	0.48904	0.198433		57.7	57.7	57.7	53.073	0	323.31	156
Q31L13	sp|Q31L13|RS3_SYNE7	sp|Q31L13|RS3_SYNE7 30S ribosomal protein S3 OS=Synechococcus elongatus (strain PCC 7942) GN=rpsC PE=3 SV=1	0.450678	0.261759	-1.14983	1	1	1	20.7848	20.0837	21.4325	20.9468	18.2132	19.6916	0.674567	1.36832		2.9	2.9	2.9	27.718	0	9.8725	5
Q31RW7	tr|Q31RW7|Q31RW7_SYNE7	tr|Q31RW7|Q31RW7_SYNE7 Uncharacterized protein OS=Synechococcus elongatus (strain PCC 7942) GN=Synpcc7942_0170 PE=4 SV=1	1.1013	0.268521	0.139203	2	2	2	20.9755	21.0676	21.2216	21.0745	21.3515	21.2564	0.124342	0.140744		19	19	19	9.7329	0	15.771	4
Q31L09	sp|Q31L09|RL23_SYNE7	sp|Q31L09|RL23_SYNE7 50S ribosomal protein L23 OS=Synechococcus elongatus (strain PCC 7942) GN=rplW PE=3 SV=1	0.755088	0.273614	-0.405283	5	5	5	24.9431	24.5783	24.8001	24.9265	24.2877	23.8914	0.18386	0.522232		51	51	51	11.148	0	56.966	23
Q31PL1	tr|Q31PL1|Q31PL1_SYNE7	tr|Q31PL1|Q31PL1_SYNE7 Ferredoxin-NADP oxidoreductase OS=Synechococcus elongatus (strain PCC 7942) GN=Synpcc7942_0978 PE=4 SV=1	0.539486	0.27382	-0.890343	3	3	3	20.7861	21.5427	20.481	20.1536	21.0758	18.9093	0.546612	1.08722		17.4	17.4	17.4	44.428	0	54.966	8
Q31MZ1	tr|Q31MZ1|Q31MZ1_SYNE7	tr|Q31MZ1|Q31MZ1_SYNE7 Probable amidase OS=Synechococcus elongatus (strain PCC 7942) GN=Synpcc7942_1548 PE=4 SV=1	1.36015	0.27846	0.443763	6	6	6	21.8022	21.1494	21.9989	21.7572	22.5681	21.9565	0.444688	0.422554		22.1	22.1	22.1	48.421	0	49.328	11
Q31L18	sp|Q31L18|RL24_SYNE7	sp|Q31L18|RL24_SYNE7 50S ribosomal protein L24 OS=Synechococcus elongatus (strain PCC 7942) GN=rplX PE=3 SV=1	0.789494	0.280282	-0.341	4	4	4	26.7033	26.8627	26.9214	26.5751	26.8983	25.991	0.112837	0.459831		46.9	46.9	46.9	12.449	0	129.61	35
Q31L17	sp|Q31L17|RL14_SYNE7	sp|Q31L17|RL14_SYNE7 50S ribosomal protein L14 OS=Synechococcus elongatus (strain PCC 7942) GN=rplN PE=3 SV=1	0.695221	0.28189	-0.524457	2	2	2	22.2651	21.3736	21.9852	21.817	21.5208	20.7129	0.455914	0.571466		18.2	18.2	18.2	13.318	0	14.757	7
O06865	sp|O06865|AMPA_SYNE7	sp|O06865|AMPA_SYNE7 Probable cytosol aminopeptidase OS=Synechococcus elongatus (strain PCC 7942) GN=pepA PE=3 SV=2	2.18807	0.285771	1.12966	3	3	3	18.2395	21.0102	19.2079	21.0994	20.985	19.7622	1.40612	0.741208		8.4	8.4	8.4	51.005	0	24.363	7
Q31L15	sp|Q31L15|RL29_SYNE7	sp|Q31L15|RL29_SYNE7 50S ribosomal protein L29 OS=Synechococcus elongatus (strain PCC 7942) GN=rpmC PE=3 SV=1	0.344947	0.289897	-1.53555	3	3	3	22.5129	22.7878	22.6754	22.1071	22.6354	18.6269	0.138233	2.17789		48.4	48.4	48.4	7.6498	0	30.955	7
Q31L49	tr|Q31L49|Q31L49_SYNE7	tr|Q31L49|Q31L49_SYNE7 Peptide methionine sulfoxide reductase MsrB OS=Synechococcus elongatus (strain PCC 7942) GN=msrB PE=3 SV=1	0.238585	0.291143	-2.06742	5	5	5	22.9178	23.216	23.0452	22.7487	22.6335	17.5944	0.149624	2.94317		33.6	33.6	33.6	15.895	0	50.699	9
Q31N15	sp|Q31N15|RPOC2_SYNE7	sp|Q31N15|RPOC2_SYNE7 DNA-directed RNA polymerase subunit beta OS=Synechococcus elongatus (strain PCC 7942) GN=rpoC2 PE=3 SV=1	4.05245	0.296353	2.01879	7	7	7	17.7049	21.9582	19.9549	23.3619	22.6864	19.626	2.12784	1.99074		6.8	6.8	6.8	143.84	0	54.106	14
ENSBTAP00000038253	CON__ENSEMBL:ENSBTAP00000038253	;	0.420666	0.297467	-1.24925	6	2	2	21.4649	21.3529	21.5431	21.516	20.9519	18.1453	0.0955893	1.80544	+	13.2	6.9	6.9	63.165	0	10.804	2
Q31RM7	tr|Q31RM7|Q31RM7_SYNE7	tr|Q31RM7|Q31RM7_SYNE7 ATPase OS=Synechococcus elongatus (strain PCC 7942) GN=Synpcc7942_0260 PE=3 SV=1	1.61604	0.299216	0.692463	2	2	2	19.9769	19.6363	19.0467	20.134	19.4174	21.1859	0.470603	0.88955		3.9	3.9	3.9	91.269	0	14.384	3
Q31K30	sp|Q31K30|RL9_SYNE7	sp|Q31K30|RL9_SYNE7 50S ribosomal protein L9 OS=Synechococcus elongatus (strain PCC 7942) GN=rplI PE=3 SV=1	0.210092	0.299371	-2.25091	5	5	5	24.78	23.9817	23.8986	23.5872	24.0772	18.2432	0.486626	3.2361		48	48	48	16.679	0	59.486	17
Q31QU3	tr|Q31QU3|Q31QU3_SYNE7	tr|Q31QU3|Q31QU3_SYNE7 Uncharacterized protein OS=Synechococcus elongatus (strain PCC 7942) GN=Synpcc7942_0544 PE=4 SV=1	0.349564	0.301405	-1.51637	2	2	2	21.6856	21.4418	22.1867	21.3873	21.6386	17.739	0.379753	2.18252		12.1	12.1	12.1	11.477	0	12.5	4
P50022	sp|P50022|DNAK3_SYNE7	sp|P50022|DNAK3_SYNE7 Chaperone protein dnaK3 OS=Synechococcus elongatus (strain PCC 7942) GN=dnaK3 PE=3 SV=1	1.97887	0.301749	0.984673	2	2	2	19.9306	17.6409	17.5446	19.7073	19.577	18.7858	1.3506	0.498674		5.3	5.3	5.3	84.192	0	12.516	1
Q31N35	tr|Q31N35|Q31N35_SYNE7	tr|Q31N35|Q31N35_SYNE7 Uncharacterized protein OS=Synechococcus elongatus (strain PCC 7942) GN=Synpcc7942_1504 PE=4 SV=1	1.47306	0.302918	0.558817	2	2	2	19.2215	18.0537	19.4846	19.7077	19.5922	19.1364	0.761641	0.302045		7.4	7.4	7.4	52.626	0	16.471	3
Q31L11	sp|Q31L11|RS19_SYNE7	sp|Q31L11|RS19_SYNE7 30S ribosomal protein S19 OS=Synechococcus elongatus (strain PCC 7942) GN=rpsS PE=3 SV=1	0.85802	0.307582	-0.220917	4	4	4	22.8546	22.2727	22.5535	22.491	22.3367	22.1903	0.290974	0.150362		49.5	49.5	49.5	10.238	0	46.072	12
Q59948	sp|Q59948|CYNS_SYNE7	sp|Q59948|CYNS_SYNE7 Cyanate hydratase OS=Synechococcus elongatus (strain PCC 7942) GN=cynS PE=1 SV=1	0.760338	0.309085	-0.395287	3	3	3	23.3742	22.2717	22.616	22.3835	22.1812	22.5114	0.564089	0.166486		17.8	17.8	17.8	16.362	0	26.015	2
Q31NZ4	tr|Q31NZ4|Q31NZ4_SYNE7	tr|Q31NZ4|Q31NZ4_SYNE7 Uncharacterized protein OS=Synechococcus elongatus (strain PCC 7942) GN=Synpcc7942_1195 PE=4 SV=1	0.4198	0.315979	-1.25223	2	2	2	21.8427	22.3416	21.9072	21.8763	21.8444	18.614	0.271323	1.87434		17.5	17.5	17.5	18.046	0	30.063	11
P33171	sp|P33171|EFTU_SYNE7	sp|P33171|EFTU_SYNE7 Elongation factor Tu OS=Synechococcus elongatus (strain PCC 7942) GN=tuf PE=3 SV=2	0.735564	0.318299	-0.443077	11	11	11	24.5934	25.5709	24.5347	24.7536	24.5296	24.0866	0.582052	0.33944		35	35	35	44.19	0	147.52	43
Q9Z3G6	tr|Q9Z3G6|Q9Z3G6_SYNE7	tr|Q9Z3G6|Q9Z3G6_SYNE7 Heme oxygenase OS=Synechococcus elongatus (strain PCC 7942) GN=Synpcc7942_1858 PE=4 SV=1	2.25386	0.320814	1.1724	2	2	2	18.4732	20.9254	19.0354	21.7846	20.8589	19.3076	1.28459	1.25161		18.1	18.1	18.1	26.818	0	20.161	6
Q31L10	sp|Q31L10|RL2_SYNE7	sp|Q31L10|RL2_SYNE7 50S ribosomal protein L2 OS=Synechococcus elongatus (strain PCC 7942) GN=rplB PE=3 SV=1	0.290742	0.324316	-1.78219	4	4	4	24.2235	24.1193	23.4366	23.3868	24.0162	19.0298	0.427446	2.71553		14.6	14.6	14.6	31.706	0	42.151	12
P10340	sp|P10340|FLAV_SYNE7	sp|P10340|FLAV_SYNE7 Flavodoxin OS=Synechococcus elongatus (strain PCC 7942) GN=isiB PE=1 SV=3	4.87871	0.325025	2.2865	7	7	7	18.1591	24.7056	22.7769	23.1495	25.298	24.0536	3.36402	1.07871		47.1	47.1	47.1	18.777	0	112.46	32
Q31LP4	tr|Q31LP4|Q31LP4_SYNE7	tr|Q31LP4|Q31LP4_SYNE7 Histidine biosynthesis bifunctional protein HisIE OS=Synechococcus elongatus (strain PCC 7942) GN=hisI PE=3 SV=1	0.612213	0.329701	-0.707893	2	2	2	20.9295	21.2482	20.6532	21.2883	20.2602	19.1588	0.297748	1.06498		14.2	14.2	14.2	23.865	0	22.206	7
Q31NF1	tr|Q31NF1|Q31NF1_SYNE7	tr|Q31NF1|Q31NF1_SYNE7 Carbonate dehydratase OS=Synechococcus elongatus (strain PCC 7942) GN=Synpcc7942_1388 PE=4 SV=1	0.469682	0.335221	-1.09024	1	1	1	20.5476	21.271	20.5537	20.697	17.7674	20.6371	0.41596	1.67442		4.2	4.2	4.2	26.937	0	14.339	1
Q31MX8	tr|Q31MX8|Q31MX8_SYNE7	tr|Q31MX8|Q31MX8_SYNE7 Uncharacterized protein OS=Synechococcus elongatus (strain PCC 7942) GN=Synpcc7942_1561 PE=4 SV=1	3.75865	0.341397	1.91021	3	3	3	19.6817	22.1635	19.4456	23.2981	24.4017	19.3217	1.50562	2.67198		26.2	26.2	26.2	19.834	0	63.493	6
Q31LV2	tr|Q31LV2|Q31LV2_SYNE7	tr|Q31LV2|Q31LV2_SYNE7 Peptide methionine sulfoxide reductase MsrA OS=Synechococcus elongatus (strain PCC 7942) GN=msrA PE=3 SV=1	0.415202	0.343266	-1.26811	6	6	6	19.0623	22.221	21.2895	20.4428	20.1635	18.162	1.62303	1.24405		26.4	26.4	26.4	27.009	0	55.143	6
Q31K06	tr|Q31K06|Q31K06_SYNE7	tr|Q31K06|Q31K06_SYNE7 Uncharacterized protein OS=Synechococcus elongatus (strain PCC 7942) GN=Synpcc7942_2583 PE=4 SV=1	0.458209	0.34534	-1.12592	1	1	1	21.0831	20.59	20.8128	20.621	20.867	17.6202	0.246915	1.80771		3.8	3.8	3.8	23.638	0	9.5228	4
P06539	sp|P06539|PHCB_SYNE7	sp|P06539|PHCB_SYNE7 C-phycocyanin beta chain OS=Synechococcus elongatus (strain PCC 7942) GN=cpcB1 PE=1 SV=2	0.552859	0.354309	-0.855017	12	12	12	25.1294	27.3054	24.98	25.2999	25.2394	24.3104	1.30159	0.554627		65.3	65.3	65.3	18.27	0	306.93	32
Q31QY8	tr|Q31QY8|Q31QY8_SYNE7	tr|Q31QY8|Q31QY8_SYNE7 Hydroxyneurosporene-O-methyltransferase OS=Synechococcus elongatus (strain PCC 7942) GN=Synpcc7942_0499 PE=4 SV=1	0.792581	0.3545	-0.33537	1	1	1	19.9173	20.5028	20.3784	20.3427	20.0179	19.4318	0.308432	0.461644		2.7	2.7	2.7	35.639	0	9.7612	6
Q31P74	tr|Q31P74|Q31P74_SYNE7	tr|Q31P74|Q31P74_SYNE7 Uncharacterized protein OS=Synechococcus elongatus (strain PCC 7942) GN=Synpcc7942_1115 PE=4 SV=1	0.803582	0.355526	-0.315483	7	7	7	25.1244	26.0746	25.3293	25.3689	25.1392	25.0738	0.500061	0.154987		83.3	83.3	83.3	13.404	0	222.44	44
P54415	sp|P54415|CLPP1_SYNE7	sp|P54415|CLPP1_SYNE7 ATP-dependent Clp protease proteolytic subunit 1 OS=Synechococcus elongatus (strain PCC 7942) GN=clpP1 PE=3 SV=1	0.412918	0.356027	-1.27607	2	2	1	20.9661	20.9033	18.4805	19.9901	17.0432	19.4885	1.41729	1.57668		10.7	10.7	7.1	21.695	0	17.351	4
Q31K48	sp|Q31K48|RL19_SYNE7	sp|Q31K48|RL19_SYNE7 50S ribosomal protein L19 OS=Synechococcus elongatus (strain PCC 7942) GN=rplS PE=3 SV=2	0.686897	0.356652	-0.541833	7	7	7	25.5438	24.7699	24.835	25.0465	24.8792	23.5974	0.42925	0.792757		65.8	65.8	65.8	13.443	0	102.94	22
Q935Y0	tr|Q935Y0|Q935Y0_SYNE7	tr|Q935Y0|Q935Y0_SYNE7 Bacterial translation initiation factor 1 (BIF-1) OS=Synechococcus elongatus (strain PCC 7942) GN=SEB0016 PE=4 SV=1	2.99786	0.358927	1.58393	3	3	3	18.7054	22.6547	18.3484	21.3465	20.4198	22.694	2.38987	1.14358		71.4	71.4	71.4	7.782	0	36.967	9
Q54760	sp|Q54760|EFP_SYNE7	sp|Q54760|EFP_SYNE7 Elongation factor P OS=Synechococcus elongatus (strain PCC 7942) GN=efp PE=3 SV=1	0.722898	0.35901	-0.468137	3	3	3	22.6042	23.1991	22.0485	22.3064	22.5841	21.5569	0.575406	0.531309		20.5	20.5	20.5	20.368	0	28.047	6
Q31NH5	tr|Q31NH5|Q31NH5_SYNE7	tr|Q31NH5|Q31NH5_SYNE7 Uncharacterized protein OS=Synechococcus elongatus (strain PCC 7942) GN=Synpcc7942_1364 PE=4 SV=1	1.49889	0.369453	0.58389	4	4	4	20.1667	21.081	19.5205	21.3753	20.987	20.1575	0.784083	0.622109		31.2	31.2	31.2	15.973	0	31.293	8
Q8VW88	tr|Q8VW88|Q8VW88_SYNE7	tr|Q8VW88|Q8VW88_SYNE7 Fructose-bisphosphate aldolase OS=Synechococcus elongatus (strain PCC 7942) GN=cbbA PE=4 SV=1	0.705226	0.371875	-0.503843	7	7	7	23.0923	24.1158	22.8046	22.9709	23.2802	22.2499	0.689143	0.528679		19.9	19.9	19.9	38.93	0	84.122	14
Q31LJ5	tr|Q31LJ5|Q31LJ5_SYNE7	tr|Q31LJ5|Q31LJ5_SYNE7 Uncharacterized protein OS=Synechococcus elongatus (strain PCC 7942) GN=Synpcc7942_2044 PE=4 SV=1	1.78274	0.37284	0.834097	4	4	4	22.3692	21.4913	19.5607	22.1028	21.928	21.8927	1.43673	0.112491		20.5	20.5	20.5	37.883	0	31.269	9
Q935X4	tr|Q935X4|Q935X4_SYNE7	tr|Q935X4|Q935X4_SYNE7 ChlA OS=Synechococcus elongatus (strain PCC 7942) GN=SEA0022 PE=4 SV=1	2.19036	0.376556	1.13117	5	5	5	20.778	22.1178	18.2563	21.631	21.2782	21.6364	1.96068	0.205297		21.2	21.2	21.2	35.289	0	41.597	11
Q31R87	tr|Q31R87|Q31R87_SYNE7	tr|Q31R87|Q31R87_SYNE7 Anthranilate synthase, component II OS=Synechococcus elongatus (strain PCC 7942) GN=Synpcc7942_0400 PE=4 SV=1	1.69452	0.377184	0.760873	2	2	2	18.3681	20.6981	18.8153	20.6133	19.7517	19.7991	1.23651	0.484341		15.5	15.5	15.5	21.581	0	15.81	4
Q31PZ5	tr|Q31PZ5|Q31PZ5_SYNE7	tr|Q31PZ5|Q31PZ5_SYNE7 Uncharacterized protein OS=Synechococcus elongatus (strain PCC 7942) GN=Synpcc7942_0843 PE=4 SV=1	0.85661	0.381668	-0.22329	6	6	6	24.7889	24.6951	24.3473	24.0418	24.6671	24.4525	0.232618	0.317766		46.9	46.9	46.9	15.732	0	77.05	16
Q31MB3	tr|Q31MB3|Q31MB3_SYNE7	tr|Q31MB3|Q31MB3_SYNE7 Uncharacterized protein OS=Synechococcus elongatus (strain PCC 7942) GN=Synpcc7942_1776 PE=4 SV=1	1.90957	0.382623	0.933247	1	1	1	18.7685	20.5365	17.2456	19.78	19.6923	19.8781	1.64699	0.092943		11.8	11.8	11.8	9.1353	0	7.8677	1
Q9L4P4	sp|Q9L4P4|CLPR_SYNE7	sp|Q9L4P4|CLPR_SYNE7 Putative ATP-dependent Clp protease proteolytic subunit-like OS=Synechococcus elongatus (strain PCC 7942) GN=clpR PE=3 SV=1	0.595481	0.385276	-0.747873	4	4	4	21.0622	20.4823	20.7896	20.6679	20.8861	18.5365	0.290124	1.29811		21.9	21.9	21.9	25.326	0	30.607	5
Q31QJ2	sp|Q31QJ2|GSA_SYNE7	sp|Q31QJ2|GSA_SYNE7 Glutamate-1-semialdehyde 2,1-aminomutase OS=Synechococcus elongatus (strain PCC 7942) GN=hemL PE=1 SV=3	2.32652	0.389301	1.21817	4	4	4	18.6386	21.7494	18.9986	21.7673	21.8458	19.428	1.70167	1.37383		17.1	17.1	17.1	46.101	0	31.844	6
Q31Q37	tr|Q31Q37|Q31Q37_SYNE7	tr|Q31Q37|Q31Q37_SYNE7 Chromophore lyase CpcT/CpeT OS=Synechococcus elongatus (strain PCC 7942) GN=cpcT PE=3 SV=1	1.43715	0.39039	0.52321	1	1	1	18.6314	20.1795	19.6001	19.8775	20.5663	19.5368	0.782186	0.52443		6.1	6.1	6.1	22.399	0	9.6434	1
Q31KJ2	tr|Q31KJ2|Q31KJ2_SYNE7	tr|Q31KJ2|Q31KJ2_SYNE7 Uncharacterized protein OS=Synechococcus elongatus (strain PCC 7942) GN=Synpcc7942_2397 PE=4 SV=1	0.782383	0.402114	-0.354053	2	2	2	24.7264	24.5685	24.1073	24.6137	23.4922	24.2341	0.321739	0.570465		16	16	16	19.944	0	59.73	22
Q31NZ7	tr|Q31NZ7|Q31NZ7_SYNE7	tr|Q31NZ7|Q31NZ7_SYNE7 Uncharacterized protein OS=Synechococcus elongatus (strain PCC 7942) GN=Synpcc7942_1192 PE=4 SV=1	2.66048	0.403313	1.41169	3	3	3	18.5439	22.42	19.1739	22.1608	22.5759	19.6362	2.08	1.591		33	33	33	21.053	0	67.596	7
P13530	sp|P13530|PHCA_SYNE7	sp|P13530|PHCA_SYNE7 C-phycocyanin alpha chain OS=Synechococcus elongatus (strain PCC 7942) GN=cpcA1 PE=1 SV=2	0.485613	0.403439	-1.04212	8	8	8	25.7782	28.1334	25.4935	25.96	26.3536	23.9652	1.44895	1.28056		60.1	60.1	60.1	17.288	0	258.78	42
K1C9_HUMAN	sp|K1C9_HUMAN|;CON__P35527	sp|K1C9_HUMAN|;	1.58757	0.410808	0.666823	13	13	13	26.2192	24.0046	24.4376	25.05	25.6772	25.9347	1.17375	0.455021	+	31.9	31.9	31.9	62.129	0	182.66	39
Q31KS4	sp|Q31KS4|ATPB_SYNE7	sp|Q31KS4|ATPB_SYNE7 ATP synthase subunit beta OS=Synechococcus elongatus (strain PCC 7942) GN=atpD PE=3 SV=1	0.577117	0.412736	-0.793063	5	5	5	21.0667	21.9896	21.4724	21.5155	21.5697	19.0644	0.462572	1.43106		21.7	21.7	21.7	52.213	0	53.553	15
Q31L30	sp|Q31L30|RPOA_SYNE7	sp|Q31L30|RPOA_SYNE7 DNA-directed RNA polymerase subunit alpha OS=Synechococcus elongatus (strain PCC 7942) GN=rpoA PE=3 SV=1	1.61635	0.415514	0.692737	5	5	5	22.7717	23.6242	23.3761	24.5048	24.8239	22.5215	0.43852	1.24746		17.8	17.8	17.8	33.783	0	168.21	17
Q31KF2	tr|Q31KF2|Q31KF2_SYNE7	tr|Q31KF2|Q31KF2_SYNE7 Isoleucine--tRNA ligase OS=Synechococcus elongatus (strain PCC 7942) GN=ileS PE=3 SV=1	0.842799	0.419547	-0.24674	4	4	4	22.7989	22.4441	23.0022	22.3698	22.2026	22.9326	0.282496	0.382432		7.2	7.2	7.2	107.41	0	42.707	10
Q31JX7	tr|Q31JX7|Q31JX7_SYNE7	tr|Q31JX7|Q31JX7_SYNE7 Threonine synthase OS=Synechococcus elongatus (strain PCC 7942) GN=Synpcc7942_2612 PE=3 SV=1	1.88509	0.421249	0.914637	2	2	2	18.3647	21.2283	18.0829	20.1412	19.8195	20.4593	1.74037	0.319892		12.3	12.3	12.3	38.93	0	13.238	2
Q31L64	sp|Q31L64|IDIA_SYNE7	sp|Q31L64|IDIA_SYNE7 Iron deficiency-induced protein A OS=Synechococcus elongatus (strain PCC 7942) GN=idiA PE=1 SV=2	1.4824	0.430062	0.56793	22	22	22	27.0391	28.6608	28.324	27.7384	28.9901	28.9993	0.85578	0.72532		72.8	72.8	72.8	39.242	0	323.31	138
Q31PD9	tr|Q31PD9|Q31PD9_SYNE7	tr|Q31PD9|Q31PD9_SYNE7 Phycobilisome rod linker polypeptide OS=Synechococcus elongatus (strain PCC 7942) GN=Synpcc7942_1050 PE=4 SV=1	0.836011	0.430473	-0.258407	10	10	10	25.4113	26.1304	25.2308	25.5126	25.3435	25.1413	0.47589	0.185911		49.8	49.8	49.8	31.698	0	278.7	49
Q31LD7	tr|Q31LD7|Q31LD7_SYNE7	tr|Q31LD7|Q31LD7_SYNE7 NAD-reducing hydrogenase gamma OS=Synechococcus elongatus (strain PCC 7942) GN=Synpcc7942_2102 PE=4 SV=1	1.12834	0.439807	0.1742	2	2	2	21.4341	21.9138	21.2656	21.5923	21.761	21.7827	0.336331	0.104236		34.2	34.2	34.2	8.1522	0	14.68	8
P39665	sp|P39665|SPHX_SYNE7	sp|P39665|SPHX_SYNE7 Protein SphX OS=Synechococcus elongatus (strain PCC 7942) GN=sphX PE=1 SV=1	0.803504	0.441314	-0.315623	16	16	16	26.2982	27.0427	26.7603	26.9528	25.9374	26.2641	0.375824	0.518351		58.5	58.5	58.5	36.374	0	263.73	76
Q31KE0	tr|Q31KE0|Q31KE0_SYNE7	tr|Q31KE0|Q31KE0_SYNE7 1-Cys peroxiredoxin OS=Synechococcus elongatus (strain PCC 7942) GN=Synpcc7942_2449 PE=4 SV=1	0.689168	0.46133	-0.537073	2	2	2	22.8054	23.5509	22.2426	23.1462	22.533	21.3085	0.656247	0.935604		8.1	8.1	8.1	23.663	0	23.648	9
Q31SC5	sp|Q31SC5|RS6_SYNE7	sp|Q31SC5|RS6_SYNE7 30S ribosomal protein S6 OS=Synechococcus elongatus (strain PCC 7942) GN=rpsF PE=3 SV=1	1.89023	0.461926	0.918563	3	3	3	22.134	23.7299	22.1633	24.2712	24.8849	21.6268	0.913079	1.73135		36.4	36.4	36.4	12.346	0	154.41	12
Q31QE3	tr|Q31QE3|Q31QE3_SYNE7	tr|Q31QE3|Q31QE3_SYNE7 SSU ribosomal protein S1P OS=Synechococcus elongatus (strain PCC 7942) GN=Synpcc7942_0694 PE=4 SV=1	1.76906	0.465166	0.82298	5	5	5	19.0601	21.117	20.9202	21.0934	22.5887	19.8841	1.13504	1.35478		24.8	24.8	24.8	34.591	0	49.146	9
ANXA5_HUMAN	sp|ANXA5_HUMAN|	sp|ANXA5_HUMAN|	0.511609	0.469157	-0.966887	2	2	2	19.246	20.2112	20.7901	16.9676	19.6178	20.7613	0.780079	1.94603	+	5.6	5.6	5.6	35.805	0	11.958	1
Q31N34	sp|Q31N34|LEU3_SYNE7	sp|Q31N34|LEU3_SYNE7 3-isopropylmalate dehydrogenase OS=Synechococcus elongatus (strain PCC 7942) GN=leuB PE=3 SV=1	0.801701	0.470057	-0.318863	14	14	14	26.6457	26.4132	26.9208	26.183	25.7901	27.05	0.254123	0.644635		39.7	39.7	39.7	39.193	0	292.88	76
Q31KK1	tr|Q31KK1|Q31KK1_SYNE7	tr|Q31KK1|Q31KK1_SYNE7 Oxalate decarboxylase OS=Synechococcus elongatus (strain PCC 7942) GN=Synpcc7942_2388 PE=4 SV=1	0.855115	0.472037	-0.22581	3	3	3	22.9367	22.6302	22.9055	23.0687	22.5839	22.1424	0.168673	0.463313		9.8	9.8	9.8	43.389	0	38.249	7
Q31M58	tr|Q31M58|Q31M58_SYNE7	tr|Q31M58|Q31M58_SYNE7 IMP dehydrogenase related 2 OS=Synechococcus elongatus (strain PCC 7942) GN=Synpcc7942_1831 PE=3 SV=1	0.838719	0.476248	-0.25374	19	19	19	26.169	25.6429	26.3489	25.7994	25.3774	26.2229	0.36686	0.42275		61.8	61.8	61.8	40.223	0	290.31	73
Q31RG1	tr|Q31RG1|Q31RG1_SYNE7	tr|Q31RG1|Q31RG1_SYNE7 Allophycocyanin, beta subunit OS=Synechococcus elongatus (strain PCC 7942) GN=Synpcc7942_0326 PE=1 SV=1	0.749238	0.479257	-0.416503	6	6	6	24.3691	25.5071	24.2752	24.3458	24.8984	23.6578	0.685783	0.621541		45.3	45.3	45.3	17.393	0	138.55	30
P55020	sp|P55020|PLAS_SYNE7	sp|P55020|PLAS_SYNE7 Plastocyanin OS=Synechococcus elongatus (strain PCC 7942) GN=petE PE=1 SV=1	2.35845	0.487302	1.23784	3	3	3	18.817	23.9155	23.1662	22.8882	22.897	23.827	2.75293	0.539471		59.2	59.2	59.2	13.308	0	37.08	10
Q31L21	sp|Q31L21|RL6_SYNE7	sp|Q31L21|RL6_SYNE7 50S ribosomal protein L6 OS=Synechococcus elongatus (strain PCC 7942) GN=rplF PE=3 SV=1	0.864166	0.49161	-0.21062	4	4	4	24.4246	23.7463	23.6261	23.9712	23.6237	23.5703	0.430512	0.217655		29.6	29.6	29.6	19.198	0	57.608	21
K2C1_HUMAN	sp|K2C1_HUMAN|;CON__P04264	sp|K2C1_HUMAN|;	0.842916	0.491711	-0.24654	18	18	13	27.2474	26.3544	26.4532	26.1131	26.5999	26.6023	0.489531	0.281738	+	30	30	24.1	65.886	0	278.15	60
Q31M04	tr|Q31M04|Q31M04_SYNE7	tr|Q31M04|Q31M04_SYNE7 HAD-superfamily hydrolase subfamily IA, variant 3 OS=Synechococcus elongatus (strain PCC 7942) GN=Synpcc7942_1885 PE=4 SV=1	0.486426	0.495301	-1.03971	1	1	1	19.9317	17.968	22.2782	19.3756	17.83	19.8532	2.15794	1.0575		7.5	7.5	7.5	27.782	0	10.628	1
Q31MR3	tr|Q31MR3|Q31MR3_SYNE7	tr|Q31MR3|Q31MR3_SYNE7 Uncharacterized protein OS=Synechococcus elongatus (strain PCC 7942) GN=Synpcc7942_1626 PE=4 SV=1	1.13637	0.495338	0.184427	2	2	2	22.5991	22.1714	22.8035	22.895	22.3886	22.8436	0.322588	0.278712		20.6	20.6	20.6	16.695	0	19.902	8
Q31LK8	tr|Q31LK8|Q31LK8_SYNE7	tr|Q31LK8|Q31LK8_SYNE7 Chromophore lyase CpcS/CpeS OS=Synechococcus elongatus (strain PCC 7942) GN=cpcS PE=3 SV=1	1.59343	0.510892	0.67214	1	1	1	20.9341	21.2266	18.3542	20.9964	20.4637	21.0711	1.58072	0.33122		4.1	4.1	4.1	21.459	0	7.3936	3
P43087	sp|P43087|HEM2_SYNE7	sp|P43087|HEM2_SYNE7 Delta-aminolevulinic acid dehydratase OS=Synechococcus elongatus (strain PCC 7942) GN=hemB PE=3 SV=2	0.93407	0.514954	-0.0983967	12	12	12	25.5618	25.7176	25.687	25.5121	25.8003	25.3588	0.082531	0.22415		48.2	48.2	48.2	35.574	0	187.9	47
Q31MH9	sp|Q31MH9|RPOZ_SYNE7	sp|Q31MH9|RPOZ_SYNE7 DNA-directed RNA polymerase subunit omega OS=Synechococcus elongatus (strain PCC 7942) GN=rpoZ PE=3 SV=1	0.670259	0.520783	-0.57721	1	1	1	20.5641	19.782	20.4905	20.5994	20.3624	18.1432	0.431864	1.35484		22.4	22.4	22.4	8.7779	0	10.666	4
Q54761	tr|Q54761|Q54761_SYNE7	tr|Q54761|Q54761_SYNE7 Biotin carboxyl carrier protein OS=Synechococcus elongatus (strain PCC 7942) GN=accB PE=4 SV=1	1.39258	0.52181	0.477757	4	4	4	24.6618	24.5191	24.4958	25.8436	25.5799	23.6866	0.0898802	1.17664		27.2	27.2	27.2	16.896	0	85.165	26
CON__P02662	CON__P02662;sp|CAS1_BOVIN|	;sp|CAS1_BOVIN|	3.17991	0.521993	1.66899	1	1	1	25.069	17.9749	24.6324	23.8231	23.3903	25.4699	3.97572	1.09723	+	6	6	6	22.975	0	18.033	6
Q31MJ3	tr|Q31MJ3|Q31MJ3_SYNE7	tr|Q31MJ3|Q31MJ3_SYNE7 Uncharacterized protein OS=Synechococcus elongatus (strain PCC 7942) GN=Synpcc7942_1696 PE=3 SV=1	1.11646	0.523819	0.15893	1	1	1	19.6093	19.9844	20.3842	20.07	20.1693	20.2154	0.387515	0.074291		6.5	6.5	6.5	26.913	0	13.696	5
Q31RR9	tr|Q31RR9|Q31RR9_SYNE7	tr|Q31RR9|Q31RR9_SYNE7 Uncharacterized protein OS=Synechococcus elongatus (strain PCC 7942) GN=Synpcc7942_0218 PE=4 SV=1	0.795674	0.525435	-0.32975	3	3	3	22.9164	23.8697	22.9736	22.7641	22.3941	23.6121	0.534634	0.624434		45.5	45.5	45.5	6.3312	0	32.048	13
CON__P19012	CON__P19012	;	0.601368	0.533588	-0.73368	4	1	1	18.013	19.0641	20.7106	18.4289	17.3015	19.8562	1.35974	1.28031	+	7.9	2.4	2.4	49.167	0.0056022	6.6286	2
Q31RP7	tr|Q31RP7|Q31RP7_SYNE7	tr|Q31RP7|Q31RP7_SYNE7 Uncharacterized protein OS=Synechococcus elongatus (strain PCC 7942) GN=Synpcc7942_0240 PE=3 SV=1	0.462008	0.533709	-1.11401	4	4	4	22.3876	24.0521	21.4712	22.8387	23.1093	18.6209	1.30841	2.51692		27.6	27.6	27.6	18.13	0	58.007	13
Q31L23	sp|Q31L23|RS5_SYNE7	sp|Q31L23|RS5_SYNE7 30S ribosomal protein S5 OS=Synechococcus elongatus (strain PCC 7942) GN=rpsE PE=3 SV=1	0.574718	0.541189	-0.799073	1	1	1	22.5197	21.2182	19.9603	21.2455	21.5013	18.5541	1.2798	1.63274		5.6	5.6	5.6	19.33	0	19.705	3
Q31PM8	tr|Q31PM8|Q31PM8_SYNE7	tr|Q31PM8|Q31PM8_SYNE7 Cell envelope-related function transcriptional attenuator common domain OS=Synechococcus elongatus (strain PCC 7942) GN=Synpcc7942_0961 PE=4 SV=1	0.790953	0.547567	-0.338337	1	1	1	30.0479	28.7642	29.6334	28.7404	28.8484	29.8417	0.655128	0.607051		2.4	2.4	2.4	36.909	0	8.1084	18
Q31RG2	tr|Q31RG2|Q31RG2_SYNE7	tr|Q31RG2|Q31RG2_SYNE7 Phycobilisome 7.8 kDa linker polypeptide, allophycocyanin-associated, core OS=Synechococcus elongatus (strain PCC 7942) GN=Synpcc7942_0325 PE=3 SV=1	0.771234	0.548676	-0.37476	2	2	2	22.3607	23.4302	21.8151	22.6255	22.3118	21.5444	0.821603	0.556227		35.8	35.8	35.8	7.8091	0	32.353	4
Q935Y4	sp|Q935Y4|OTC_SYNE7	sp|Q935Y4|OTC_SYNE7 Ornithine carbamoyltransferase OS=Synechococcus elongatus (strain PCC 7942) GN=argF PE=3 SV=5	0.88921	0.548768	-0.169403	3	3	3	22.6958	21.9644	22.7712	22.2499	22.348	22.3253	0.445656	0.051346		10.5	10.5	10.5	33.226	0	25.762	10
Q31M27	tr|Q31M27|Q31M27_SYNE7	tr|Q31M27|Q31M27_SYNE7 Uncharacterized protein OS=Synechococcus elongatus (strain PCC 7942) GN=Synpcc7942_1862 PE=4 SV=1	1.19085	0.548948	0.251993	3	3	3	20.3845	21.6504	21.0077	21.152	21.5111	21.1354	0.632985	0.21227		9.4	9.4	9.4	33.139	0	24.928	6
Q9R6W2	tr|Q9R6W2|Q9R6W2_SYNE7	tr|Q9R6W2|Q9R6W2_SYNE7 Glyceraldehyde-3-phosphate dehydrogenase OS=Synechococcus elongatus (strain PCC 7942) GN=gap2 PE=1 SV=1	1.90889	0.559804	0.932737	4	4	4	17.474	21.9404	19.9963	21.3678	21.4948	19.3463	2.23946	1.20543		13.6	13.6	13.6	36.99	0	39.688	8
Q31L97	tr|Q31L97|Q31L97_SYNE7	tr|Q31L97|Q31L97_SYNE7 Translation initiation factor 1 (EIF-1/SUI1) OS=Synechococcus elongatus (strain PCC 7942) GN=Synpcc7942_2142 PE=4 SV=1	0.619937	0.561318	-0.689807	1	1	1	19.9373	21.673	19.8973	21.077	20.338	18.0231	1.01386	1.59328		7.2	7.2	7.2	12.099	0	7.2961	2
Q31NR2	sp|Q31NR2|RL20_SYNE7	sp|Q31NR2|RL20_SYNE7 50S ribosomal protein L20 OS=Synechococcus elongatus (strain PCC 7942) GN=rplT PE=3 SV=1	1.34835	0.565821	0.43119	1	1	1	17.8196	19.8955	19.2084	19.9009	19.5122	18.804	1.0575	0.556172		7.8	7.8	7.8	13.316	0.0055866	6.6087	3
K22E_HUMAN	sp|K22E_HUMAN|;CON__P35908;CON__Q5XKE5;CON__Q8VED5;CON__O95678;CON__Q6IFZ6;CON__P12035;CON__Q01546;CON__Q9DCV7;CON__Q3KNV1;CON__P08729;CON__P05787;CON__Q9R0H5;CON__Q6NXH9;CON__Q7Z794;sp|KRHB4_HUMAN|;CON__Q9NSB2;CON__Q6ISB0;CON__Q6IME9;CON__Q3SY84;CON__Q7RTS7;CON__Q32MB2;CON__Q9H552;CON__P19013	sp|K22E_HUMAN|;	0.837575	0.566057	-0.25571	12	11	7	25.1818	25.3029	24.7149	24.0757	25.1468	25.21	0.310483	0.637433	+	21.1	19.2	15.2	65.865	0	114.82	23
Q31N52	sp|Q31N52|RS4_SYNE7	sp|Q31N52|RS4_SYNE7 30S ribosomal protein S4 OS=Synechococcus elongatus (strain PCC 7942) GN=rpsD PE=3 SV=1	1.23534	0.56938	0.30491	6	6	6	23.8272	23.6773	23.0356	24.2169	24.276	22.9619	0.420485	0.742242		34.2	34.2	34.2	23.206	0	87.594	18
Q03513	sp|Q03513|CCMM_SYNE7	sp|Q03513|CCMM_SYNE7 Carbon dioxide concentrating mechanism protein CcmM OS=Synechococcus elongatus (strain PCC 7942) GN=ccmM PE=3 SV=1	0.758454	0.572316	-0.398867	8	8	8	24.2578	23.0136	24.692	23.4979	22.9272	24.3417	0.871159	0.711622		18.9	18.9	18.9	57.832	0	67.903	8
Q31LK9	tr|Q31LK9|Q31LK9_SYNE7	tr|Q31LK9|Q31LK9_SYNE7 Phycobilisome rod-core linker polypeptide OS=Synechococcus elongatus (strain PCC 7942) GN=Synpcc7942_2030 PE=4 SV=1	1.14969	0.575205	0.201243	9	9	9	24.1882	24.554	24.5833	24.7795	25.0894	24.0603	0.220136	0.527969		46.4	46.4	46.4	28.339	0	123.57	30
Q31Q47	tr|Q31Q47|Q31Q47_SYNE7	tr|Q31Q47|Q31Q47_SYNE7 RNA-binding region RNP-1 OS=Synechococcus elongatus (strain PCC 7942) GN=Synpcc7942_0790 PE=4 SV=1	0.930114	0.576691	-0.10452	7	7	7	25.8936	26.069	25.8301	25.5816	26.1183	25.7792	0.123756	0.27142		61.3	61.3	61.3	15.401	0	240.43	38
Q31NP2	tr|Q31NP2|Q31NP2_SYNE7	tr|Q31NP2|Q31NP2_SYNE7 Malate dehydrogenase (Oxaloacetate decarboxylating) OS=Synechococcus elongatus (strain PCC 7942) GN=Synpcc7942_1297 PE=3 SV=1	0.73603	0.580298	-0.442163	3	3	3	19.8862	21.652	20.9592	21.2475	20.4925	19.431	0.889722	0.91256		16.2	16.2	16.2	49.178	0	43.111	5
Q31NL7	sp|Q31NL7|PSAE_SYNE7	sp|Q31NL7|PSAE_SYNE7 Photosystem I reaction center subunit IV OS=Synechococcus elongatus (strain PCC 7942) GN=psaE PE=3 SV=1	1.79702	0.58096	0.845603	4	4	4	19.223	22.8553	20.2578	22.7966	22.234	19.8423	1.87132	1.56868		82.7	82.7	82.7	8.1381	0	34.17	9
Q31S72	tr|Q31S72|Q31S72_SYNE7	tr|Q31S72|Q31S72_SYNE7 Translation initiation factor IF-3 OS=Synechococcus elongatus (strain PCC 7942) GN=infC PE=3 SV=1	0.737835	0.587211	-0.43863	13	13	13	27.6763	28.476	27.3289	28.0976	28.0022	26.0655	0.588239	1.14668		60.3	60.3	60.3	21.188	0	323.31	74
Q31QU4	tr|Q31QU4|Q31QU4_SYNE7	tr|Q31QU4|Q31QU4_SYNE7 Uncharacterized protein OS=Synechococcus elongatus (strain PCC 7942) GN=Synpcc7942_0543 PE=4 SV=1	1.27767	0.589874	0.35351	1	1	1	18.4639	20.3247	19.7018	20.0935	20.1203	19.3369	0.947192	0.444765		11.2	11.2	11.2	20.548	0	8.8894	3
Q31M07	sp|Q31M07|PSBU_SYNE7	sp|Q31M07|PSBU_SYNE7 Photosystem II 12 kDa extrinsic protein OS=Synechococcus elongatus (strain PCC 7942) GN=psbU PE=3 SV=1	0.821633	0.591983	-0.283433	9	9	9	24.6544	26.0282	24.518	24.8086	24.6523	24.8893	0.835315	0.120487		62.5	62.5	62.5	15.066	0	189.8	35
Q31NB2	tr|Q31NB2|Q31NB2_SYNE7	tr|Q31NB2|Q31NB2_SYNE7 Ribulose 1,5-bisphosphate carboxylase small subunit OS=Synechococcus elongatus (strain PCC 7942) GN=Synpcc7942_1427 PE=4 SV=1	1.82713	0.602269	0.869577	2	2	2	18.6038	22.0044	18.8697	21.9565	21.5939	18.5362	1.89126	1.8788		18.9	18.9	18.9	13.333	0	22.016	7
CON__P13647	CON__P13647	;	0.605678	0.604665	-0.723377	6	2	1	21.4534	20.8265	19.7169	17.5875	20.8865	21.3526	0.879324	2.0525	+	8	3.6	1.9	62.378	0	15.722	1
Q31LM4	tr|Q31LM4|Q31LM4_SYNE7	tr|Q31LM4|Q31LM4_SYNE7 Uncharacterized protein OS=Synechococcus elongatus (strain PCC 7942) GN=Synpcc7942_2015 PE=4 SV=1	1.16456	0.605705	0.21979	4	4	4	24.4732	23.1898	24.2077	24.1531	24.128	24.2489	0.677486	0.0637704		28.5	28.5	28.5	31.66	0	54.272	12
Q31QH2	tr|Q31QH2|Q31QH2_SYNE7	tr|Q31QH2|Q31QH2_SYNE7 Uncharacterized protein OS=Synechococcus elongatus (strain PCC 7942) GN=Synpcc7942_0665 PE=4 SV=1	1.17947	0.615237	0.238133	3	3	3	22.0858	22.3291	22.7592	22.8547	23.1652	21.8687	0.340977	0.67693		22.6	22.6	22.6	26.996	0	31.215	13
Q31KY6	tr|Q31KY6|Q31KY6_SYNE7	tr|Q31KY6|Q31KY6_SYNE7 Glutamate--cysteine ligase, putative OS=Synechococcus elongatus (strain PCC 7942) GN=Synpcc7942_2253 PE=4 SV=1	1.2401	0.615571	0.310457	2	2	2	18.5372	20.3597	19.4401	19.4795	19.5935	20.1953	0.911283	0.384621		7.3	7.3	7.3	42.966	0	13.786	4
Q31PM2	sp|Q31PM2|HEM3_SYNE7	sp|Q31PM2|HEM3_SYNE7 Porphobilinogen deaminase OS=Synechococcus elongatus (strain PCC 7942) GN=hemC PE=3 SV=1	1.24979	0.616742	0.321687	20	20	20	26.6033	27.8446	27.4795	28.3624	27.7644	26.7657	0.637948	0.806657		60.9	60.9	60.9	34.777	0	323.31	115
Q31NZ1	tr|Q31NZ1|Q31NZ1_SYNE7	tr|Q31NZ1|Q31NZ1_SYNE7 Dihydrolipoyl dehydrogenase OS=Synechococcus elongatus (strain PCC 7942) GN=Synpcc7942_1198 PE=3 SV=1	0.731884	0.61825	-0.450313	14	14	14	26.1976	24.7284	26.1502	26.15	25.6681	23.9071	0.834913	1.18067		31.1	31.1	31.1	50.82	0	233.4	55
Q31ND8	tr|Q31ND8|Q31ND8_SYNE7	tr|Q31ND8|Q31ND8_SYNE7 Uncharacterized protein OS=Synechococcus elongatus (strain PCC 7942) GN=Synpcc7942_1401 PE=4 SV=1	0.813565	0.622522	-0.29767	1	1	1	20.1672	19.599	18.5726	19.4823	18.5341	19.4294	0.808205	0.532832		11.2	11.2	11.2	13.982	0	12.516	1
Q31QK6	sp|Q31QK6|RL7_SYNE7	sp|Q31QK6|RL7_SYNE7 50S ribosomal protein L7/L12 OS=Synechococcus elongatus (strain PCC 7942) GN=rplL PE=3 SV=1	0.639892	0.624547	-0.6441	4	4	4	19.708	22.5807	19.7304	20.6896	20.8749	18.5222	1.65213	1.30815		31.2	31.2	31.2	13.151	0	45.323	4
Q31Q09	tr|Q31Q09|Q31Q09_SYNE7	tr|Q31Q09|Q31Q09_SYNE7 Uncharacterized protein OS=Synechococcus elongatus (strain PCC 7942) GN=Synpcc7942_0828 PE=4 SV=1	0.788812	0.628411	-0.342247	2	2	2	22.8028	21.9912	23.1869	22.3134	21.3661	23.2746	0.610439	0.954218		25.4	25.4	25.4	13.576	0	15.365	3
P39661	sp|P39661|NIR_SYNE7	sp|P39661|NIR_SYNE7 Ferredoxin--nitrite reductase OS=Synechococcus elongatus (strain PCC 7942) GN=nirA PE=3 SV=1	1.55001	0.634314	0.63228	4	4	4	19.2438	21.3311	19.7989	21.7859	21.8473	18.6374	1.0811	1.83575		10.9	10.9	10.9	56.541	0	56.666	11
Q31PM5	tr|Q31PM5|Q31PM5_SYNE7	tr|Q31PM5|Q31PM5_SYNE7 Uncharacterized protein OS=Synechococcus elongatus (strain PCC 7942) GN=Synpcc7942_0964 PE=4 SV=1	0.733594	0.639791	-0.446947	2	2	2	18.786	20.1801	19.7751	19.3636	20.3568	17.68	0.717129	1.35314		11.6	11.6	11.6	18.807	0	11.89	2
P22879	sp|P22879|CH60_SYNE7	sp|P22879|CH60_SYNE7 60 kDa chaperonin OS=Synechococcus elongatus (strain PCC 7942) GN=groL PE=3 SV=2	0.727813	0.639962	-0.45836	9	9	9	22.3768	23.7706	22.1878	22.8533	23.2816	20.8252	0.864479	1.31219		28.3	28.3	28.3	57.98	0	93.366	17
Q31RI3	tr|Q31RI3|Q31RI3_SYNE7	tr|Q31RI3|Q31RI3_SYNE7 Uncharacterized protein OS=Synechococcus elongatus (strain PCC 7942) GN=Synpcc7942_0304 PE=4 SV=1	0.872605	0.646475	-0.1966	1	1	1	19.9789	19.1549	20.3635	19.7318	19.8791	19.2965	0.617436	0.302929		6.5	6.5	6.5	23.706	0	20.288	4
Q31LL9	sp|Q31LL9|IF2_SYNE7	sp|Q31LL9|IF2_SYNE7 Translation initiation factor IF-2 OS=Synechococcus elongatus (strain PCC 7942) GN=infB PE=3 SV=1	0.518034	0.647893	-0.94888	9	9	9	23.4056	23.9677	23.1221	24.1466	24.7541	18.748	0.430404	3.30623		11.8	11.8	11.8	110.64	0	119.1	23
Q31R69	tr|Q31R69|Q31R69_SYNE7	tr|Q31R69|Q31R69_SYNE7 Uncharacterized protein OS=Synechococcus elongatus (strain PCC 7942) GN=Synpcc7942_0418 PE=4 SV=1	1.21575	0.65373	0.281843	10	10	10	25.2193	26.4891	25.1445	26.0161	26.5017	25.1806	0.755634	0.668258		73.3	73.3	73.3	12.838	0	247.93	46
Q31PG0	tr|Q31PG0|Q31PG0_SYNE7	tr|Q31PG0|Q31PG0_SYNE7 Branched chain amino acid aminotransferase OS=Synechococcus elongatus (strain PCC 7942) GN=Synpcc7942_1029 PE=3 SV=1	1.0482	0.655064	0.06792	9	9	9	26.0201	25.7857	26.2571	26.0155	26.1278	26.1234	0.235681	0.0636471		52	52	52	34.172	0	259.11	59
Q8GMR8	tr|Q8GMR8|Q8GMR8_SYNE7	tr|Q8GMR8|Q8GMR8_SYNE7 Putative NifU-like protein OS=Synechococcus elongatus (strain PCC 7942) GN=sek0020 PE=4 SV=1	0.879848	0.655761	-0.184673	4	4	4	22.8628	23.9723	23.0493	22.8392	23.0596	23.4315	0.594099	0.299328		39.5	39.5	39.5	8.8601	0	55.816	11
Q31KA6	tr|Q31KA6|Q31KA6_SYNE7	tr|Q31KA6|Q31KA6_SYNE7 Uncharacterized protein OS=Synechococcus elongatus (strain PCC 7942) GN=Synpcc7942_2483 PE=4 SV=1	0.921294	0.656285	-0.118267	7	7	7	23.3074	24.0686	24.0063	23.628	23.742	23.6575	0.422622	0.0591669		22.9	22.9	22.9	52.635	0	76.955	21
Q31R35	tr|Q31R35|Q31R35_SYNE7	tr|Q31R35|Q31R35_SYNE7 Uncharacterized protein OS=Synechococcus elongatus (strain PCC 7942) GN=Synpcc7942_0452 PE=4 SV=1	0.740877	0.656999	-0.432693	5	5	5	23.2529	24.4382	23.4655	24.0375	24.1857	21.6353	0.631922	1.4316		25.2	25.2	25.2	18.331	0	65.033	18
Q31RG0	tr|Q31RG0|Q31RG0_SYNE7	tr|Q31RG0|Q31RG0_SYNE7 Allophycocyanin alpha chain OS=Synechococcus elongatus (strain PCC 7942) GN=Synpcc7942_0327 PE=1 SV=1	1.16778	0.66393	0.22377	7	7	7	25.3582	26.875	25.6542	26.1938	26.3785	25.9865	0.804007	0.196127		52.2	52.2	52.2	17.422	0	210.07	32
Q31L19	sp|Q31L19|RL5_SYNE7	sp|Q31L19|RL5_SYNE7 50S ribosomal protein L5 OS=Synechococcus elongatus (strain PCC 7942) GN=rplE PE=3 SV=1	1.37154	0.665236	0.455797	2	2	2	17.9465	20.3461	20.1811	20.704	20.3684	18.7688	1.34035	1.03409		15.6	15.6	15.6	20.016	0	13.79	2
Q31LJ3	sp|Q31LJ3|GCSH_SYNE7	sp|Q31LJ3|GCSH_SYNE7 Glycine cleavage system H protein OS=Synechococcus elongatus (strain PCC 7942) GN=gcvH PE=3 SV=1	0.884222	0.674759	-0.17752	3	3	3	24.1374	24.3803	24.5624	24.1068	23.5776	24.8632	0.2132	0.64613		44.2	44.2	44.2	14.069	0	34.909	23
ENO1_YEAST	sp|P00924|ENO1_YEAST	sp|P00924|ENO1_YEAST	0.752523	0.674803	-0.410193	1	1	1	20.4704	18.9721	19.5148	17.8485	19.2756	20.6026	0.758574	1.37734	+	1.4	1.4	1.4	46.816	0.0081081	6.1496	6
P42079	sp|P42079|RPOC1_SYNE7	sp|P42079|RPOC1_SYNE7 DNA-directed RNA polymerase subunit gamma OS=Synechococcus elongatus (strain PCC 7942) GN=rpoC1 PE=3 SV=2	1.39355	0.674994	0.478767	3	3	3	18.9094	20.754	19.4321	20.968	21.196	18.3678	0.950726	1.5712		5.6	5.6	5.6	70.96	0	29.48	4
UBIQ_HUMAN	sp|UBIQ_HUMAN|	sp|UBIQ_HUMAN|	0.705548	0.680095	-0.503183	2	2	2	20.2026	19.287	17.9141	18.5451	20.2629	17.0861	1.15188	1.59017	+	28.9	28.9	28.9	8.5647	0	24.213	4
Q31L33	sp|Q31L33|RL13_SYNE7	sp|Q31L33|RL13_SYNE7 50S ribosomal protein L13 OS=Synechococcus elongatus (strain PCC 7942) GN=rplM PE=3 SV=1	0.935775	0.681674	-0.0957667	3	3	3	23.4294	22.9639	23.0424	23.3423	23.0244	22.7817	0.249222	0.281153		30.5	30.5	30.5	17.071	0	37.866	12
Q31NY1	tr|Q31NY1|Q31NY1_SYNE7	tr|Q31NY1|Q31NY1_SYNE7 Prevent-host-death protein OS=Synechococcus elongatus (strain PCC 7942) GN=Synpcc7942_1208 PE=4 SV=1	0.771897	0.700407	-0.37352	1	1	1	20.6448	19.7467	17.835	18.6118	19.7504	18.7439	1.43505	0.622752		21.4	21.4	21.4	9.4786	0	11.583	1
Q8KPT7	tr|Q8KPT7|Q8KPT7_SYNE7	tr|Q8KPT7|Q8KPT7_SYNE7 Integral membrane protein-like OS=Synechococcus elongatus (strain PCC 7942) GN=SED0021 PE=4 SV=1	1.09034	0.705112	0.12478	4	4	4	25.6026	24.6745	25.3126	25.1941	25.173	25.597	0.474794	0.238954		21.9	21.9	21.9	16.549	0	89.008	24
Q31KK9	tr|Q31KK9|Q31KK9_SYNE7	tr|Q31KK9|Q31KK9_SYNE7 Uncharacterized protein OS=Synechococcus elongatus (strain PCC 7942) GN=Synpcc7942_2380 PE=4 SV=1	1.52072	0.71306	0.604757	3	3	3	21.4178	21.5946	18.5611	21.9292	22.6414	18.8172	1.70266	2.03376		26.1	26.1	26.1	15.06	0	32.765	7
Q31MQ1	sp|Q31MQ1|Y1638_SYNE7	sp|Q31MQ1|Y1638_SYNE7 UPF0367 protein Synpcc7942_1638 OS=Synechococcus elongatus (strain PCC 7942) GN=Synpcc7942_1638 PE=3 SV=1	0.924082	0.714718	-0.113907	7	7	7	24.0949	24.5797	24.3618	24.1579	24.7039	23.8329	0.242802	0.440149		78.4	78.4	78.4	9.5829	0	123.6	24
Q31QK4	sp|Q31QK4|RL1_SYNE7	sp|Q31QK4|RL1_SYNE7 50S ribosomal protein L1 OS=Synechococcus elongatus (strain PCC 7942) GN=rplA PE=3 SV=1	0.755849	0.71742	-0.40383	5	5	5	22.2327	22.8914	21.6957	23.0124	22.6772	19.9186	0.59888	1.69774		27.4	27.4	27.4	25.854	0	101.63	10
Q31RK2	tr|Q31RK2|Q31RK2_SYNE7	tr|Q31RK2|Q31RK2_SYNE7 Carbon dioxide concentrating mechanism protein CcmK OS=Synechococcus elongatus (strain PCC 7942) GN=Synpcc7942_0285 PE=1 SV=1	0.861612	0.719251	-0.21489	1	1	1	18.4247	19.9399	18.3797	19.1346	18.4868	18.4782	0.888097	0.376543		12.4	12.4	12.4	11.945	0	7.3072	3
Q31PU1	tr|Q31PU1|Q31PU1_SYNE7	tr|Q31PU1|Q31PU1_SYNE7 Ferredoxin like protein OS=Synechococcus elongatus (strain PCC 7942) GN=Synpcc7942_0898 PE=4 SV=1	0.940281	0.719287	-0.0888367	5	5	5	22.677	23.3005	23.2651	23.1558	23.0377	22.7825	0.35022	0.190829		48.5	48.5	48.5	14.98	0	50.766	12
Q31QV6	tr|Q31QV6|Q31QV6_SYNE7	tr|Q31QV6|Q31QV6_SYNE7 TPR repeat OS=Synechococcus elongatus (strain PCC 7942) GN=Synpcc7942_0531 PE=4 SV=1	1.13159	0.729545	0.178353	2	2	2	19.7901	20.4311	19.1161	20.0109	20.44	19.4216	0.657579	0.511299		13.6	13.6	13.6	31.651	0	14.098	6
CON__Q8N1N4-2	CON__Q8N1N4-2;CON__Q7RTT2	;	0.769198	0.736894	-0.378573	1	1	1	21.3178	20.5614	18.2004	20.4972	18.8651	19.5816	1.6261	0.818042	+	2.3	2.3	2.3	56.964	0	12.344	2
Q31RU2	tr|Q31RU2|Q31RU2_SYNE7	tr|Q31RU2|Q31RU2_SYNE7 Uncharacterized protein OS=Synechococcus elongatus (strain PCC 7942) GN=Synpcc7942_0195 PE=4 SV=1	1.22893	0.741929	0.2974	1	1	1	18.3671	19.2424	20.1286	18.2579	19.8476	20.5248	0.880736	1.16366		20.4	20.4	20.4	14.165	0	12.662	2
Q31MQ7	tr|Q31MQ7|Q31MQ7_SYNE7	tr|Q31MQ7|Q31MQ7_SYNE7 Uncharacterized protein OS=Synechococcus elongatus (strain PCC 7942) GN=Synpcc7942_1632 PE=4 SV=1	1.31064	0.747865	0.39027	1	1	1	18.7313	20.6291	19.6766	21.0833	21.0387	18.0858	0.948892	1.71789		10.7	10.7	10.7	18.434	0	19.865	3
Q31NB3	sp|Q31NB3|RBL_SYNE7	sp|Q31NB3|RBL_SYNE7 Ribulose bisphosphate carboxylase large chain OS=Synechococcus elongatus (strain PCC 7942) GN=cbbL PE=3 SV=1	0.885792	0.754258	-0.17496	7	7	7	23.3013	23.7913	22.9933	23.8441	23.4339	22.2831	0.40246	0.809282		11.9	11.9	11.9	52.447	0	66.891	23
P18655	sp|P18655|SODF_SYNE7	sp|P18655|SODF_SYNE7 Superoxide dismutase [Fe] OS=Synechococcus elongatus (strain PCC 7942) GN=sodB PE=3 SV=1	0.897458	0.757236	-0.156083	3	3	3	24.3462	24.4596	25.139	24.7591	23.7032	25.0142	0.428769	0.695063		23.4	23.4	23.4	22.083	0	73.086	23
Q31M29	tr|Q31M29|Q31M29_SYNE7	tr|Q31M29|Q31M29_SYNE7 Two component transcriptional regulator, LuxR family OS=Synechococcus elongatus (strain PCC 7942) GN=Synpcc7942_1860 PE=4 SV=1	1.50292	0.758123	0.58777	8	8	8	23.7356	23.556	21.9065	25.7439	24.8974	20.3201	1.0082	2.9179		60.9	60.9	60.9	26.339	0	156.64	22
CAS2_BOVIN	CON__P02663;sp|CAS2_BOVIN|	;sp|CAS2_BOVIN|	1.12194	0.758672	0.165997	1	1	1	21.888	20.7743	22.0218	21.4108	21.4171	22.3543	0.68486	0.542912	+	3.9	3.9	3.9	24.348	0	7.1434	4
Q31RI6	tr|Q31RI6|Q31RI6_SYNE7	tr|Q31RI6|Q31RI6_SYNE7 Single-stranded DNA-binding protein OS=Synechococcus elongatus (strain PCC 7942) GN=Synpcc7942_0301 PE=4 SV=1	0.805217	0.759665	-0.31255	3	3	3	21.7126	21.9054	21.5464	22.3719	22.3429	19.512	0.179653	1.64284		21.7	21.7	21.7	13.556	0	27.663	10
P31160	sp|P31160|RL15_SYNE7	sp|P31160|RL15_SYNE7 50S ribosomal protein L15 OS=Synechococcus elongatus (strain PCC 7942) GN=rplO PE=3 SV=2	0.722841	0.771318	-0.46825	2	2	2	19.8467	21.6732	22.1832	21.9607	22.2232	18.1145	1.22849	2.30012		21.1	21.1	21.1	15.289	0	13.191	2
Q31LM9	sp|Q31LM9|CY550_SYNE7	sp|Q31LM9|CY550_SYNE7 Cytochrome c-550 OS=Synechococcus elongatus (strain PCC 7942) GN=psbV PE=3 SV=2	0.93471	0.771599	-0.09741	7	7	7	26.0195	26.4357	25.975	25.8958	25.659	26.5832	0.254116	0.480052		52.1	52.1	52.1	18.239	0	104.36	47
Q31P79	tr|Q31P79|Q31P79_SYNE7	tr|Q31P79|Q31P79_SYNE7 Response regulator receiver domain protein (CheY-like) OS=Synechococcus elongatus (strain PCC 7942) GN=Synpcc7942_1110 PE=4 SV=1	1.10233	0.771812	0.14055	1	1	1	20.046	20.4669	19.3987	20.4703	20.4101	19.4529	0.538102	0.570827		3.8	3.8	3.8	23.688	0	7.6816	1
Q54777	tr|Q54777|Q54777_SYNE7	tr|Q54777|Q54777_SYNE7 Cyclic nucleotide-binding domain (CNMP-BD) protein OS=Synechococcus elongatus (strain PCC 7942) GN=Synpcc7942_1957 PE=4 SV=1	1.25216	0.774634	0.32442	1	1	1	19.0258	21.6754	18.5812	20.6368	20.3907	19.2282	1.67294	0.752336		13.1	13.1	13.1	15.865	0	10.06	3
Q31N17	sp|Q31N17|RPOB_SYNE7	sp|Q31N17|RPOB_SYNE7 DNA-directed RNA polymerase subunit beta OS=Synechococcus elongatus (strain PCC 7942) GN=rpoB PE=3 SV=1	1.3269	0.777014	0.40806	4	4	4	21.9397	21.2762	18.6539	21.9004	21.9595	19.2342	1.73748	1.55668		4.6	4.6	4.6	123.28	0	42.31	7
Q31MF9	tr|Q31MF9|Q31MF9_SYNE7	tr|Q31MF9|Q31MF9_SYNE7 Uncharacterized protein OS=Synechococcus elongatus (strain PCC 7942) GN=Synpcc7942_1730 PE=4 SV=1	1.07862	0.779214	0.10919	8	8	8	25.8382	25.627	26.5196	25.7233	26.0275	26.5616	0.46652	0.424404		55.6	55.6	55.6	21.306	0	145.46	49
Q31RF1	sp|Q31RF1|ATPA_SYNE7	sp|Q31RF1|ATPA_SYNE7 ATP synthase subunit alpha OS=Synechococcus elongatus (strain PCC 7942) GN=atpA PE=3 SV=1	0.810464	0.78032	-0.30318	3	3	3	19.0135	20.9356	21.0284	20.8289	20.7673	18.4717	1.13744	1.34349		9.9	9.9	9.9	54.012	0	39.88	3
Q31R65	tr|Q31R65|Q31R65_SYNE7	tr|Q31R65|Q31R65_SYNE7 Uncharacterized protein OS=Synechococcus elongatus (strain PCC 7942) GN=Synpcc7942_0422 PE=4 SV=1	1.10616	0.784796	0.145557	8	8	8	24.6175	25.4366	24.8343	25.2558	25.7755	24.2937	0.424425	0.751832		35.8	35.8	35.8	42.081	0	215.49	45
Q31KY4	tr|Q31KY4|Q31KY4_SYNE7	tr|Q31KY4|Q31KY4_SYNE7 Uncharacterized protein OS=Synechococcus elongatus (strain PCC 7942) GN=Synpcc7942_2255 PE=4 SV=1	0.897013	0.788933	-0.1568	4	4	4	24.3228	23.502	22.5543	23.2278	23.0044	23.6765	0.885054	0.342252		44	44	44	14.67	0	73.996	16
Q31L31	sp|Q31L31|RL17_SYNE7	sp|Q31L31|RL17_SYNE7 50S ribosomal protein L17 OS=Synechococcus elongatus (strain PCC 7942) GN=rplQ PE=3 SV=1	1.21556	0.790017	0.281627	1	1	1	19.0605	20.9328	20.7527	21.3958	21.2409	18.9542	1.0329	1.36712		11.2	11.2	11.2	13.262	0	12.461	3
Q31QU9	tr|Q31QU9|Q31QU9_SYNE7	tr|Q31QU9|Q31QU9_SYNE7 Transketolase OS=Synechococcus elongatus (strain PCC 7942) GN=Synpcc7942_0538 PE=3 SV=1	0.912076	0.791446	-0.132773	7	7	7	22.0672	23.2273	22.0495	22.8325	22.1314	21.9818	0.674952	0.454175		16.8	16.8	16.8	71.668	0	68.498	11
Q31P22	tr|Q31P22|Q31P22_SYNE7	tr|Q31P22|Q31P22_SYNE7 Chromophore lyase CpcS/CpeS OS=Synechococcus elongatus (strain PCC 7942) GN=cpcS PE=3 SV=1	1.09164	0.792991	0.126503	4	4	4	31.2887	30.526	31.41	30.5561	31.263	31.7851	0.479227	0.616805		40	40	40	21.222	0	43.663	47
Q31MF5	tr|Q31MF5|Q31MF5_SYNE7	tr|Q31MF5|Q31MF5_SYNE7 Ferredoxin-thioredoxin reductase, catalytic chain OS=Synechococcus elongatus (strain PCC 7942) GN=Synpcc7942_1734 PE=3 SV=1	0.934824	0.793819	-0.0972333	2	2	2	22.9142	23.7958	22.9026	23.3133	22.7412	23.2664	0.512385	0.317643		40.8	40.8	40.8	13.375	0	129.28	13
Q31PZ2	tr|Q31PZ2|Q31PZ2_SYNE7	tr|Q31PZ2|Q31PZ2_SYNE7 Uncharacterized protein OS=Synechococcus elongatus (strain PCC 7942) GN=Synpcc7942_0846 PE=4 SV=1	0.901005	0.796536	-0.150393	5	5	5	23.7292	23.7243	24.6074	23.5792	23.2591	24.7714	0.508432	0.796938		25.4	25.4	25.4	30.493	0	77.164	29
Q31LF0	tr|Q31LF0|Q31LF0_SYNE7	tr|Q31LF0|Q31LF0_SYNE7 Thioredoxin domain 2 OS=Synechococcus elongatus (strain PCC 7942) GN=Synpcc7942_2089 PE=4 SV=1	0.92734	0.80056	-0.10883	3	3	3	22.9152	22.1745	22.8982	22.0921	22.3987	23.1706	0.422795	0.555756		15.1	15.1	15.1	33.249	0	40.276	9
Q31QD7	tr|Q31QD7|Q31QD7_SYNE7	tr|Q31QD7|Q31QD7_SYNE7 Uncharacterized protein OS=Synechococcus elongatus (strain PCC 7942) GN=Synpcc7942_0700 PE=4 SV=1	0.924238	0.806104	-0.113663	1	1	1	18.6448	19.7524	18.6287	19.1571	19.0757	18.4521	0.644168	0.385663		2.9	2.9	2.9	32.978	0	7.3085	3
Q31K82	tr|Q31K82|Q31K82_SYNE7	tr|Q31K82|Q31K82_SYNE7 Uncharacterized protein OS=Synechococcus elongatus (strain PCC 7942) GN=Synpcc7942_2507 PE=4 SV=1	0.951195	0.806542	-0.0721867	1	1	1	22.2303	21.9019	22.1817	22.0292	21.5902	22.4779	0.177198	0.443869		10.5	10.5	10.5	9.6878	0	9.5351	6
Q31PX4	sp|Q31PX4|Y865_SYNE7	sp|Q31PX4|Y865_SYNE7 UPF0234 protein Synpcc7942_0865 OS=Synechococcus elongatus (strain PCC 7942) GN=Synpcc7942_0865 PE=3 SV=1	0.805327	0.810783	-0.312353	4	4	4	20.9733	20.9642	17.7414	20.2725	20.0379	18.4314	1.86329	1.00215		33.1	33.1	33.1	18.302	0	43.434	6
Q31S66	tr|Q31S66|Q31S66_SYNE7	tr|Q31S66|Q31S66_SYNE7 Pleiotropic regulatory protein-like OS=Synechococcus elongatus (strain PCC 7942) GN=Synpcc7942_0071 PE=3 SV=1	0.974297	0.811795	-0.0375667	19	19	19	29.2609	29.7461	29.534	29.5437	29.4958	29.3887	0.243224	0.0794089		47.1	47.1	47.1	43.224	0	323.31	118
Q31ND9	tr|Q31ND9|Q31ND9_SYNE7	tr|Q31ND9|Q31ND9_SYNE7 Beta-xylanase OS=Synechococcus elongatus (strain PCC 7942) GN=Synpcc7942_1400 PE=3 SV=1	0.85776	0.815049	-0.221353	2	2	2	20.2902	19.7631	18.9821	18.9242	18.416	21.0311	0.658145	1.38656		9.1	9.1	9.1	42.127	0	15.25	3
P29820	sp|P29820|PPI_SYNE7	sp|P29820|PPI_SYNE7 Peptidyl-prolyl cis-trans isomerase OS=Synechococcus elongatus (strain PCC 7942) GN=rot PE=3 SV=1	1.08861	0.81943	0.122493	6	6	6	23.6995	25.336	24.6545	24.93	24.7569	24.3705	0.822012	0.286449		71	71	71	15.657	0	100.69	30
CON__Q2KIH2	CON__Q2KIH2	;	0.891661	0.822809	-0.165433	1	1	1	20.7691	19.8223	20.4764	20.3643	19.0178	21.1894	0.484786	1.0962	+	3.1	3.1	3.1	29.091	0.0054795	6.4458	4
TRYP_PIG	sp|TRYP_PIG|;CON__P00761	sp|TRYP_PIG|;	0.906379	0.824595	-0.141813	7	7	7	31.7005	30.2931	31.658	30.685	30.7026	31.8385	0.800595	0.660969	+	39.4	39.4	39.4	24.409	0	269.06	77
Q31QV8	tr|Q31QV8|Q31QV8_SYNE7	tr|Q31QV8|Q31QV8_SYNE7 6-phosphogluconolactonase OS=Synechococcus elongatus (strain PCC 7942) GN=Synpcc7942_0529 PE=4 SV=1	1.14836	0.825195	0.19958	1	1	1	18.2222	20.0006	18.6644	19.9841	19.6372	17.8646	0.925883	1.1369		5	5	5	26.046	0.0028902	7.0273	2
Q31KT8	tr|Q31KT8|Q31KT8_SYNE7	tr|Q31KT8|Q31KT8_SYNE7 Uncharacterized protein OS=Synechococcus elongatus (strain PCC 7942) GN=Synpcc7942_2301 PE=4 SV=1	0.812622	0.827882	-0.299343	2	2	2	20.4463	20.1782	21.0797	18.1429	20.1533	22.5099	0.462949	2.18578		48.9	48.9	48.9	9.4745	0	32.087	6
Q31S58	tr|Q31S58|Q31S58_SYNE7	tr|Q31S58|Q31S58_SYNE7 Uncharacterized protein OS=Synechococcus elongatus (strain PCC 7942) GN=Synpcc7942_0079 PE=4 SV=1	0.913692	0.828721	-0.13022	4	4	4	23.3817	23.6689	23.5639	23.7508	24.1557	22.3174	0.145358	0.965937		49.3	49.3	49.3	16.055	0	56.702	22
P50021	sp|P50021|DNAK2_SYNE7	sp|P50021|DNAK2_SYNE7 Chaperone protein dnaK2 OS=Synechococcus elongatus (strain PCC 7942) GN=dnaK2 PE=3 SV=2	0.907777	0.82919	-0.13959	8	8	8	24.0387	24.4495	23.3975	24.2933	24.3962	22.7774	0.530151	0.906376		21.1	21.1	21.1	67.767	0	70.566	23
Q59984	sp|Q59984|GRPE_SYNE7	sp|Q59984|GRPE_SYNE7 Protein GrpE OS=Synechococcus elongatus (strain PCC 7942) GN=grpE PE=3 SV=2	0.756515	0.832664	-0.40256	3	3	3	18.1637	22.077	21.5263	21.37	21.601	17.5884	2.11835	2.25295		16.4	16.4	16.4	22.999	0	55.508	8
Q31PL2	tr|Q31PL2|Q31PL2_SYNE7	tr|Q31PL2|Q31PL2_SYNE7 Phosphoribulokinase OS=Synechococcus elongatus (strain PCC 7942) GN=Synpcc7942_0977 PE=3 SV=1	1.25183	0.834462	0.32404	9	9	9	21.7649	25.3881	21.3204	24.391	22.9723	22.0822	2.23127	1.16446		41.1	41.1	41.1	37.713	0	157.64	21
Q31PD2	tr|Q31PD2|Q31PD2_SYNE7	tr|Q31PD2|Q31PD2_SYNE7 Thiamine-phosphate synthase OS=Synechococcus elongatus (strain PCC 7942) GN=thiE PE=3 SV=1	0.857243	0.835531	-0.222223	8	8	8	23.047	24.274	22.0853	23.7595	23.6206	21.3595	1.09706	1.34734		34.1	34.1	34.1	37.967	0	74.907	17
Q31KZ6	tr|Q31KZ6|Q31KZ6_SYNE7	tr|Q31KZ6|Q31KZ6_SYNE7 Gamma-glutamyl phosphate reductase OS=Synechococcus elongatus (strain PCC 7942) GN=proA PE=3 SV=1	0.894727	0.837633	-0.16048	5	5	5	28.5098	26.9209	27.9755	26.9393	27.2228	28.7626	0.808482	0.981123		19.8	19.8	19.8	46.002	0	41.563	23
Q31P66	sp|Q31P66|RS18_SYNE7	sp|Q31P66|RS18_SYNE7 30S ribosomal protein S18 OS=Synechococcus elongatus (strain PCC 7942) GN=rpsR PE=3 SV=1	1.09872	0.838896	0.135827	5	5	5	29.5903	28.4679	29.3886	29.08	28.5001	30.2742	0.598375	0.904623		46.5	46.5	46.5	8.3067	0	115.35	34
Q31PV3	sp|Q31PV3|RS7_SYNE7	sp|Q31PV3|RS7_SYNE7 30S ribosomal protein S7 OS=Synechococcus elongatus (strain PCC 7942) GN=rpsG PE=3 SV=1	1.21334	0.838977	0.27898	3	3	3	21.0517	20.7396	17.9721	21.0632	21.0079	18.5293	1.6951	1.44725		28.8	28.8	28.8	17.756	0	44.878	5
Q31QC5	tr|Q31QC5|Q31QC5_SYNE7	tr|Q31QC5|Q31QC5_SYNE7 C-terminal processing peptidase-2. Serine peptidase. MEROPS family S41A OS=Synechococcus elongatus (strain PCC 7942) GN=Synpcc7942_0712 PE=3 SV=1	1.10539	0.85404	0.144553	4	4	4	20.15	21.0858	18.8116	20.5503	20.4219	19.5089	1.14303	0.567839		15.1	15.1	15.1	46.253	0	37.606	6
Q31S28	tr|Q31S28|Q31S28_SYNE7	tr|Q31S28|Q31S28_SYNE7 DNA-binding ferritin-like protein (Oxidative damage protectant)-like OS=Synechococcus elongatus (strain PCC 7942) GN=Synpcc7942_0109 PE=3 SV=1	0.958265	0.861012	-0.0615033	3	3	3	22.9993	22.4427	22.9722	23.1575	22.85	22.2223	0.313817	0.476674		33.3	33.3	33.3	18.575	0	47.124	10
Q31QK2	tr|Q31QK2|Q31QK2_SYNE7	tr|Q31QK2|Q31QK2_SYNE7 Transcription termination/antitermination protein NusG OS=Synechococcus elongatus (strain PCC 7942) GN=nusG PE=3 SV=1	0.85062	0.861844	-0.233413	8	8	8	24.2429	25.8139	24.5822	25.6496	25.964	22.3252	0.826644	2.01624		49.3	49.3	49.3	23.085	0	133.76	24
Q31NA2	tr|Q31NA2|Q31NA2_SYNE7	tr|Q31NA2|Q31NA2_SYNE7 Uncharacterized protein OS=Synechococcus elongatus (strain PCC 7942) GN=Synpcc7942_1437 PE=4 SV=1	1.05029	0.865764	0.0707933	1	1	1	20.5911	21.5449	20.9787	21.1661	21.5607	20.6003	0.479644	0.48271		15.2	15.2	15.2	10.268	0	25.074	6
Q31MY7	sp|Q31MY7|ILVC_SYNE7	sp|Q31MY7|ILVC_SYNE7 Ketol-acid reductoisomerase OS=Synechococcus elongatus (strain PCC 7942) GN=ilvC PE=3 SV=2	0.88191	0.86915	-0.181297	3	3	3	19.3273	21.3559	21.1137	21.4546	20.9783	18.8201	1.10792	1.40388		11.8	11.8	11.8	35.694	0	29.041	9
Q31KG2	tr|Q31KG2|Q31KG2_SYNE7	tr|Q31KG2|Q31KG2_SYNE7 Sulfurtransferase OS=Synechococcus elongatus (strain PCC 7942) GN=Synpcc7942_2427 PE=4 SV=1	1.04143	0.871616	0.05857	1	1	1	21.4334	20.7764	21.5784	20.8995	21.7078	21.3566	0.427385	0.405296		4.3	4.3	4.3	30.59	0.002924	7.1232	5
Q31QZ9	tr|Q31QZ9|Q31QZ9_SYNE7	tr|Q31QZ9|Q31QZ9_SYNE7 Dihydroorotase OS=Synechococcus elongatus (strain PCC 7942) GN=Synpcc7942_0488 PE=4 SV=1	1.02757	0.873371	0.0392433	15	15	15	25.1517	24.623	25.3067	24.8616	25.1541	25.1833	0.358465	0.177898		58.8	58.8	58.8	48.877	0	190.16	50
Q31MN3	sp|Q31MN3|KATG_SYNE7	sp|Q31MN3|KATG_SYNE7 Catalase-peroxidase OS=Synechococcus elongatus (strain PCC 7942) GN=katG PE=1 SV=1	0.923724	0.877978	-0.114467	13	13	13	25.0984	26.2855	26.7139	26.9209	25.5347	25.2987	0.83692	0.876446		26	26	26	80.077	0	131.28	52
O85785	tr|O85785|O85785_SYNE7	tr|O85785|O85785_SYNE7 Cell division protein FtsZ OS=Synechococcus elongatus (strain PCC 7942) GN=ftsZ PE=3 SV=1	0.940226	0.881413	-0.08892	1	1	1	19.1523	19.6459	18.7069	19.5495	19.5877	18.1011	0.469736	0.847491		6.1	6.1	6.1	40.616	0.0078534	5.9975	4
Q31Q67	tr|Q31Q67|Q31Q67_SYNE7	tr|Q31Q67|Q31Q67_SYNE7 Uncharacterized protein OS=Synechococcus elongatus (strain PCC 7942) GN=Synpcc7942_0770 PE=4 SV=1	1.06811	0.889415	0.09506	2	2	2	20.5598	20.5794	19.4877	21.2428	20.264	19.4053	0.624723	0.91943		7.3	7.3	7.3	54.374	0	26.243	6
Q31RF9	tr|Q31RF9|Q31RF9_SYNE7	tr|Q31RF9|Q31RF9_SYNE7 Phycobilisome core-membrane linker polypeptide OS=Synechococcus elongatus (strain PCC 7942) GN=Synpcc7942_0328 PE=4 SV=1	1.19894	0.898955	0.261757	4	4	4	18.3434	22.4993	18.7665	21.5861	21.5067	17.3015	2.28708	2.45111		6.1	6.1	6.1	78.806	0	46.21	5
Q31P93	sp|Q31P93|THIC_SYNE7	sp|Q31P93|THIC_SYNE7 Phosphomethylpyrimidine synthase OS=Synechococcus elongatus (strain PCC 7942) GN=thiC PE=3 SV=1	0.889161	0.902122	-0.169483	4	4	4	18.7623	21.1368	21.0274	21.1686	21.1843	18.0651	1.34046	1.79636		12.7	12.7	12.7	50.881	0	30.677	7
Q31PH3	tr|Q31PH3|Q31PH3_SYNE7	tr|Q31PH3|Q31PH3_SYNE7 CheW protein OS=Synechococcus elongatus (strain PCC 7942) GN=Synpcc7942_1016 PE=4 SV=1	0.895159	0.902155	-0.159783	1	1	1	20.9329	21.3946	21.3237	22.5042	22.0178	18.6497	0.248632	2.09914		9.4	9.4	9.4	17.597	0	29.378	1
Q31LC0	tr|Q31LC0|Q31LC0_SYNE7	tr|Q31LC0|Q31LC0_SYNE7 RNA methyltransferase TrmH, group 3 OS=Synechococcus elongatus (strain PCC 7942) GN=Synpcc7942_2119 PE=4 SV=1	1.09828	0.904458	0.135247	1	1	1	18.22	16.1174	17.976	16.9719	16.545	19.2022	1.14998	1.42694		4.2	4.2	4.2	56.743	0.0054348	6.2611	4
Q31QV2	sp|Q31QV2|PSAC_SYNE7	sp|Q31QV2|PSAC_SYNE7 Photosystem I iron-sulfur center OS=Synechococcus elongatus (strain PCC 7942) GN=psaC PE=3 SV=1	1.0152	0.90681	0.02177	4	4	4	23.7287	23.809	23.4716	23.9725	23.5858	23.5163	0.176258	0.24583		59.3	59.3	59.3	8.7982	0	92.268	20
Q31P73	sp|Q31P73|PGK_SYNE7	sp|Q31P73|PGK_SYNE7 Phosphoglycerate kinase OS=Synechococcus elongatus (strain PCC 7942) GN=pgk PE=3 SV=1	0.872322	0.907023	-0.197067	3	3	3	21.3562	22.2724	18.879	22.1517	21.5358	18.2289	1.75552	2.10961		13.2	13.2	13.2	42.023	0	31.198	6
P0A3F4	sp|P0A3F4|GLNB_SYNE7	sp|P0A3F4|GLNB_SYNE7 Nitrogen regulatory protein P-II OS=Synechococcus elongatus (strain PCC 7942) GN=glnB PE=1 SV=1	0.944245	0.913433	-0.0827667	5	5	5	23.6308	25.2782	23.7544	24.7935	24.4193	23.2023	0.917539	0.831947		56.2	56.2	56.2	12.391	0	71.608	24
Q31KE9	sp|Q31KE9|PNP_SYNE7	sp|Q31KE9|PNP_SYNE7 Polyribonucleotide nucleotidyltransferase OS=Synechococcus elongatus (strain PCC 7942) GN=pnp PE=3 SV=1	0.896963	0.922425	-0.15688	12	12	12	23.269	24.1208	23.0096	24.5403	25.0173	20.3712	0.581363	2.55588		29.3	29.3	29.3	77.192	0	142.51	42
Q31Q43	tr|Q31Q43|Q31Q43_SYNE7	tr|Q31Q43|Q31Q43_SYNE7 Membrane-associated 30 kD protein-like OS=Synechococcus elongatus (strain PCC 7942) GN=Synpcc7942_0794 PE=4 SV=1	1.03673	0.925182	0.0520367	1	1	1	19.3429	20.7073	20.071	20.0155	20.7161	19.5459	0.682725	0.588895		4.7	4.7	4.7	27.734	0	12.799	2
Q31KP3	tr|Q31KP3|Q31KP3_SYNE7	tr|Q31KP3|Q31KP3_SYNE7 HAD-superfamily subfamily IA OS=Synechococcus elongatus (strain PCC 7942) GN=Synpcc7942_2346 PE=4 SV=1	1.11515	0.926184	0.15724	2	2	2	19.0728	22.5031	19.4054	21.894	21.3786	18.1805	1.89178	2.0118		11.1	11.1	11.1	28.942	0	18.204	3
Q31Q69	tr|Q31Q69|Q31Q69_SYNE7	tr|Q31Q69|Q31Q69_SYNE7 Uncharacterized protein OS=Synechococcus elongatus (strain PCC 7942) GN=Synpcc7942_0768 PE=4 SV=1	1.0796	0.929454	0.110503	5	5	5	19.4491	22.7386	22.2602	22.2376	22.0803	20.4615	1.77722	0.983182		26.1	26.1	26.1	24.489	0	135.03	10
O50209	tr|O50209|O50209_SYNE7	tr|O50209|O50209_SYNE7 Allophycocyanin, beta subunit OS=Synechococcus elongatus (strain PCC 7942) GN=apcF PE=3 SV=1	1.03468	0.93478	0.0491833	7	7	7	22.9859	24.0155	23.7023	23.9401	24.23	22.6811	0.527787	0.823458		58.6	58.6	58.6	18.572	0	126.88	26
Q31PC1	tr|Q31PC1|Q31PC1_SYNE7	tr|Q31PC1|Q31PC1_SYNE7 Pyruvate dehydrogenase dihydrolipoamide acetyltransferase component (E2) OS=Synechococcus elongatus (strain PCC 7942) GN=Synpcc7942_1068 PE=3 SV=1	1.07679	0.935437	0.106733	7	7	7	22.4289	22.9945	22.528	23.7991	24.1578	20.3147	0.302035	2.12283		20.9	20.9	20.9	44.469	0	116.98	15
Q9Z3G5	tr|Q9Z3G5|Q9Z3G5_SYNE7	tr|Q9Z3G5|Q9Z3G5_SYNE7 PBS lyase HEAT-like repeat OS=Synechococcus elongatus (strain PCC 7942) GN=nblB PE=4 SV=1	0.892768	0.937575	-0.163643	4	4	4	18.8442	23.6873	21.836	22.8013	22.508	18.5672	2.44385	2.36442		28.3	28.3	28.3	23.593	0	67.912	13
Q31QF8	tr|Q31QF8|Q31QF8_SYNE7	tr|Q31QF8|Q31QF8_SYNE7 RNA-binding region RNP-1 OS=Synechococcus elongatus (strain PCC 7942) GN=Synpcc7942_0679 PE=4 SV=1	1.01585	0.941158	0.02269	2	2	2	23.6459	24.0656	23.4801	24.069	23.886	23.3048	0.301782	0.399004		10.3	10.3	10.3	11.3	0	25.648	12
Q31R96	tr|Q31R96|Q31R96_SYNE7	tr|Q31R96|Q31R96_SYNE7 Uncharacterized protein OS=Synechococcus elongatus (strain PCC 7942) GN=Synpcc7942_0391 PE=4 SV=1	1.06868	0.942863	0.0958367	3	3	3	19.1089	21.397	18.7533	21.0653	20.4929	17.9885	1.43474	1.63634		13.5	13.5	13.5	55.892	0	30.645	5
Q31PN3	tr|Q31PN3|Q31PN3_SYNE7	tr|Q31PN3|Q31PN3_SYNE7 Uncharacterized protein OS=Synechococcus elongatus (strain PCC 7942) GN=Synpcc7942_0956 PE=4 SV=1	1.0365	0.945017	0.05172	1	1	1	18.893	19.9475	19.443	20.1053	20.1248	18.2086	0.527388	1.10075		3.4	3.4	3.4	42.433	0	11.986	2
P29686	sp|P29686|G6PD_SYNE7	sp|P29686|G6PD_SYNE7 Glucose-6-phosphate 1-dehydrogenase OS=Synechococcus elongatus (strain PCC 7942) GN=zwf PE=3 SV=2	0.968021	0.946032	-0.04689	2	2	2	18.4659	20.4055	19.8071	19.5793	20.0096	18.9489	0.993223	0.533523		4.3	4.3	4.3	58.094	0	19.1	5
PPIA_HUMAN	sp|PPIA_HUMAN|	sp|PPIA_HUMAN|	1.03392	0.947077	0.0481267	1	1	1	20.3868	19.4425	20.3061	20.1239	19.0206	21.1353	0.523431	1.05765	+	5.5	5.5	5.5	17.881	0	7.3968	6
Q31M96	tr|Q31M96|Q31M96_SYNE7	tr|Q31M96|Q31M96_SYNE7 Thioredoxin OS=Synechococcus elongatus (strain PCC 7942) GN=Synpcc7942_1793 PE=3 SV=1	0.897867	0.947427	-0.155427	3	3	3	18.2492	23.1482	22.1026	22.6606	22.6404	17.7326	2.58013	2.8394		43	43	43	11.925	0	102.15	3
Q31MB7	sp|Q31MB7|RS16_SYNE7	sp|Q31MB7|RS16_SYNE7 30S ribosomal protein S16 OS=Synechococcus elongatus (strain PCC 7942) GN=rpsP PE=3 SV=1	0.973777	0.949484	-0.0383367	5	5	5	23.9589	23.9641	23.4178	24.4459	24.0969	22.683	0.313936	0.933531		46.3	46.3	46.3	9.555	0	51.85	16
Q31Q05	tr|Q31Q05|Q31Q05_SYNE7	tr|Q31Q05|Q31Q05_SYNE7 Uncharacterized protein OS=Synechococcus elongatus (strain PCC 7942) GN=Synpcc7942_0833 PE=4 SV=1	1.02912	0.956042	0.0414167	2	2	2	21.2732	20.6013	22.6081	21.1854	21.1103	22.3112	1.02147	0.672685		7.3	7.3	7.3	40.159	0	40.314	5
3xFLAG	3xFLAG	sp|3xFLAG|3xFLAG	0.983323	0.963488	-0.0242633	6	6	6	35.4989	34.4591	35.2991	34.812	34.559	35.8133	0.551786	0.663321	+	100	100	100	2.7307	0	323.31	811
Q31NJ9	tr|Q31NJ9|Q31NJ9_SYNE7	tr|Q31NJ9|Q31NJ9_SYNE7 Peptide deformylase OS=Synechococcus elongatus (strain PCC 7942) GN=def PE=3 SV=1	0.963609	0.965858	-0.05348	1	1	1	18.2691	20.6053	18.5912	17.7457	18.7051	20.8544	1.2661	1.59184		7.3	7.3	7.3	21.349	0	7.7536	2
Q31LU7	tr|Q31LU7|Q31LU7_SYNE7	tr|Q31LU7|Q31LU7_SYNE7 Bacterioferritin comigratory protein-like OS=Synechococcus elongatus (strain PCC 7942) GN=Synpcc7942_1942 PE=4 SV=1	1.00683	0.974427	0.00982	3	3	3	21.2875	22.1991	21.424	21.6792	21.5516	21.7093	0.491628	0.0837342		44.7	44.7	44.7	16.545	0	26.565	5
Q31N20	tr|Q31N20|Q31N20_SYNE7	tr|Q31N20|Q31N20_SYNE7 Histidinol dehydrogenase OS=Synechococcus elongatus (strain PCC 7942) GN=hisD PE=3 SV=1	0.973858	0.980658	-0.0382167	1	1	1	22.5489	20.3599	17.4826	20.1953	20.3894	19.692	2.54093	0.359947		4.4	4.4	4.4	46.651	0	10.069	3
Q31PZ6	tr|Q31PZ6|Q31PZ6_SYNE7	tr|Q31PZ6|Q31PZ6_SYNE7 NADPH-glutathione reductase OS=Synechococcus elongatus (strain PCC 7942) GN=Synpcc7942_0842 PE=3 SV=1	0.995668	0.981213	-0.00626333	2	2	2	20.072	19.4832	20.3218	19.9013	19.9669	19.99	0.430584	0.0460193		7.2	7.2	7.2	48.464	0	14.238	3
Q31PE0	tr|Q31PE0|Q31PE0_SYNE7	tr|Q31PE0|Q31PE0_SYNE7 Phycobilisome rod linker polypeptide OS=Synechococcus elongatus (strain PCC 7942) GN=Synpcc7942_1049 PE=4 SV=1	0.994054	0.982218	-0.00860333	10	10	10	23.4889	24.4253	23.3336	23.8507	23.878	23.4933	0.590617	0.214695		39.9	39.9	39.9	30.353	0	119.88	26
Q31PI7	tr|Q31PI7|Q31PI7_SYNE7	tr|Q31PI7|Q31PI7_SYNE7 Photosystem I reaction center subunit II OS=Synechococcus elongatus (strain PCC 7942) GN=Synpcc7942_1002 PE=4 SV=1	1.00623	0.984652	0.00895333	4	4	4	23.6194	23.0964	22.6692	23.5312	23.4212	22.4594	0.475905	0.589649		49.3	49.3	49.3	15.646	0	63.966	15
Q31L16	sp|Q31L16|RS17_SYNE7	sp|Q31L16|RS17_SYNE7 30S ribosomal protein S17 OS=Synechococcus elongatus (strain PCC 7942) GN=rpsQ PE=3 SV=1	0.992863	0.985292	-0.0103333	4	4	4	24.6412	24.8792	24.4022	24.8034	25.4122	23.6761	0.238475	0.88087		39	39	39	9.3467	0	93.46	16
Q8GMT0	sp|Q8GMT0|Y464_SYNE7	sp|Q8GMT0|Y464_SYNE7 Nucleoid-associated protein Synpcc7942_0464 OS=Synechococcus elongatus (strain PCC 7942) GN=Synpcc7942_0464 PE=3 SV=2	0.993747	0.987312	-0.00905	6	6	6	24.2484	25.1776	23.5647	24.6099	24.5516	23.802	0.809583	0.450521		58.4	58.4	58.4	11.937	0	103.14	19
Q6BBK3	tr|Q6BBK3|Q6BBK3_SYNE7	tr|Q6BBK3|Q6BBK3_SYNE7 CP12 OS=Synechococcus elongatus (strain PCC 7942) GN=cp12 PE=1 SV=1	0.999411	0.998902	-0.00085	3	3	3	25.8709	25.2131	25.9833	25.6194	24.8094	26.6359	0.416033	0.915185		61.3	61.3	61.3	8.3158	0	126.59	24
CON__Q86YZ3	CON__Q86YZ3	;	0.99927	0.998905	-0.00105333	2	2	2	18.7424	16.2974	17.3906	17.1965	17.5552	17.6756	1.22476	0.249194	+	4.9	4.9	4.9	282.39	0	11.153	2

## Sheet: PilB co-IP
Protein ID	Complete Protein ID	Fasta Header and Protein Description	Fold Enrichment	Student's T-test P-value PilB vs Flag_PilB	Log2(Ratio Flag_PilB / PilB)	Number of Peptides	Razor + Unique Peptides	Unique Peptides	LFQ Log2 Intensity PilB 1	LFQ Log2 Intensity PilB 2	LFQ Log2 Intensity PilB 3	LFQ Log2 Intensity Flag_PilB 1	LFQ Log2 Intensity Flag_PilB 2	LFQ Log2 Intensity Flag_PilB 3	PilB Standard Deviation	Flag_PilB Standard Deviation	Potential Contaminant	Sequence Coverage [%]	Unique + Razor Sequence Coverage [%]	Unique Sequence Coverage [%]	Protein Mol. Weight [kDa]	Q-value	Score	Intensity	MS/MS Count
Q31LW3	tr|Q31LW3|Q31LW3_SYNE7	tr|Q31LW3|Q31LW3_SYNE7 Uncharacterized protein OS=Synechococcus elongatus (strain PCC 7942) GN=Synpcc7942_1926 PE=4 SV=1	34.0492	0.0202179	5.08955	3	3	3	16.9583	20.8901	21.0661	24.3731	25.1947	24.6153	2.32247	0.4222		26.8	26.8	26.8	11.066	0	10.174	84351000	8
Q31LG9	tr|Q31LG9|Q31LG9_SYNE7	tr|Q31LG9|Q31LG9_SYNE7 Twitching motility protein OS=Synechococcus elongatus (strain PCC 7942) GN=Synpcc7942_2070 PE=4 SV=1	31.2975	0.000131694	4.96797	1	1	1	17.9043	18.7717	17.9837	22.784	23.4004	23.3791	0.479523	0.349915		3.6	3.6	3.6	39.881	0	0.78002	29243000	1
Q31PX7	tr|Q31PX7|Q31PX7_SYNE7	tr|Q31PX7|Q31PX7_SYNE7 Uncharacterized protein OS=Synechococcus elongatus (strain PCC 7942) GN=Synpcc7942_0862 PE=4 SV=1	25.3225	0.00196539	4.66235	6	6	6	24.914	23.0009	24.3229	28.2397	29.32	28.6651	0.979556	0.544182		66.4	66.4	66.4	14.412	0	21.823	1431300000	25
Q31PU1	tr|Q31PU1|Q31PU1_SYNE7	tr|Q31PU1|Q31PU1_SYNE7 Ferredoxin like protein OS=Synechococcus elongatus (strain PCC 7942) GN=Synpcc7942_0898 PE=4 SV=1	14.198	0.00320493	3.82762	2	2	2	19.2005	18.262	17.167	22.33	21.8805	21.9019	1.01771	0.253591		13.8	13.8	13.8	14.98	0	0.87181	13086000	6
Q31PC1	tr|Q31PC1|Q31PC1_SYNE7	tr|Q31PC1|Q31PC1_SYNE7 Pyruvate dehydrogenase dihydrolipoamide acetyltransferase component (E2) OS=Synechococcus elongatus (strain PCC 7942) GN=Synpcc7942_1068 PE=3 SV=1	9.27538	0.019101	3.21341	7	7	7	20.4616	19.9215	20.2333	21.979	24.8576	23.4201	0.271146	1.4393		27.4	27.4	27.4	44.469	0	8.7976	48058000	11
Q31KK9	tr|Q31KK9|Q31KK9_SYNE7	tr|Q31KK9|Q31KK9_SYNE7 Uncharacterized protein OS=Synechococcus elongatus (strain PCC 7942) GN=Synpcc7942_2380 PE=4 SV=1	8.48225	0.0616775	3.08445	2	2	2	22.9364	19.7607	19.1899	23.2824	23.6257	24.2324	2.01851	0.481046		12	12	12	15.06	0	2.1306	51863000	6
Q31R65	tr|Q31R65|Q31R65_SYNE7	tr|Q31R65|Q31R65_SYNE7 Uncharacterized protein OS=Synechococcus elongatus (strain PCC 7942) GN=Synpcc7942_0422 PE=4 SV=1	8.1201	0.00746764	3.0215	2	2	2	19.9866	19.8458	18.1952	22.6363	22.4419	22.0139	0.996121	0.318419		5.5	5.5	5.5	42.081	0	1.9772	16255000	6
Q31KZ1	tr|Q31KZ1|Q31KZ1_SYNE7	tr|Q31KZ1|Q31KZ1_SYNE7 Bacterial nucleoid protein Hbs OS=Synechococcus elongatus (strain PCC 7942) GN=Synpcc7942_2248 PE=3 SV=1	7.02183	0.140483	2.81185	1	1	1	21.5887	21.4488	17.0953	22.0252	23.221	23.3222	2.55485	0.721389		11	11	11	9.7342	0	0.64747	29426000	2
Q31M29	tr|Q31M29|Q31M29_SYNE7	tr|Q31M29|Q31M29_SYNE7 Two component transcriptional regulator, LuxR family OS=Synechococcus elongatus (strain PCC 7942) GN=Synpcc7942_1860 PE=4 SV=1	6.85586	0.0460843	2.77734	3	3	3	21.0732	17.9762	18.9148	21.4526	22.4494	22.3941	1.58803	0.560227		21.7	21.7	21.7	26.339	0	9.6504	16298000	12
Q31LG8	tr|Q31LG8|Q31LG8_SYNE7	tr|Q31LG8|Q31LG8_SYNE7 ATPase OS=Synechococcus elongatus (strain PCC 7942) GN=Synpcc7942_2071 PE=4 SV=1	6.64393	0.00411032	2.73204	29	29	29	27.9292	28.8599	27.9971	30.3661	31.5851	31.0311	0.518817	0.610337		62	62	62	74.23	0	137.09	6673200000	115
Q31L30	sp|Q31L30|RPOA_SYNE7	sp|Q31L30|RPOA_SYNE7 DNA-directed RNA polymerase subunit alpha OS=Synechococcus elongatus (strain PCC 7942) GN=rpoA PE=3 SV=1	6.56668	0.00199982	2.71516	3	3	3	18.6993	18.0922	17.6673	20.4228	21.2005	20.981	0.518656	0.400997		18.1	18.1	18.1	33.783	0	4.2834	6213400	5
Q31NE2	tr|Q31NE2|Q31NE2_SYNE7	tr|Q31NE2|Q31NE2_SYNE7 Uncharacterized protein OS=Synechococcus elongatus (strain PCC 7942) GN=Synpcc7942_1397 PE=4 SV=1	5.90571	0.126269	2.56211	4	4	4	22.5268	22.9211	18.8618	24.5626	23.4826	23.9508	2.23848	0.541572		26.2	26.2	26.2	45.947	0	11.022	64466000	15
Q31LC0	tr|Q31LC0|Q31LC0_SYNE7	tr|Q31LC0|Q31LC0_SYNE7 RNA methyltransferase TrmH, group 3 OS=Synechococcus elongatus (strain PCC 7942) GN=Synpcc7942_2119 PE=4 SV=1	5.41246	0.134188	2.43628	3	3	3	18.9144	21.7231	17.872	21.0055	23.0756	21.7372	1.99188	1.04977		6.7	6.7	6.7	56.743	0	2.3235	51124000	2
Q31S28	tr|Q31S28|Q31S28_SYNE7	tr|Q31S28|Q31S28_SYNE7 DNA-binding ferritin-like protein (Oxidative damage protectant)-like OS=Synechococcus elongatus (strain PCC 7942) GN=Synpcc7942_0109 PE=3 SV=1	5.09669	0.141987	2.34956	3	3	3	21.6488	20.0603	17.2773	22.0374	22.2702	21.7276	2.21275	0.272214		19	19	19	18.575	0	1.7109	15863000	6
Q31RG1	tr|Q31RG1|Q31RG1_SYNE7	tr|Q31RG1|Q31RG1_SYNE7 Allophycocyanin, beta subunit OS=Synechococcus elongatus (strain PCC 7942) GN=Synpcc7942_0326 PE=1 SV=1	5.05114	0.0384437	2.33661	6	6	6	23.4972	21.8233	21.5894	23.7137	24.8851	25.321	1.04052	0.831231		39.8	39.8	39.8	17.393	0	14.037	109290000	24
Q31L28	sp|Q31L28|RS13_SYNE7	sp|Q31L28|RS13_SYNE7 30S ribosomal protein S13 OS=Synechococcus elongatus (strain PCC 7942) GN=rpsM PE=3 SV=1	4.30296	0.316721	2.10533	4	4	4	17.8673	22.0588	18.5672	19.0113	23.2067	22.5912	2.24536	2.26553		32.8	32.8	32.8	13.979	0	4.9821	20097000	8
Q31R35	tr|Q31R35|Q31R35_SYNE7	tr|Q31R35|Q31R35_SYNE7 Uncharacterized protein OS=Synechococcus elongatus (strain PCC 7942) GN=Synpcc7942_0452 PE=4 SV=1	4.24128	0.00132244	2.0845	1	1	1	19.1642	18.8895	18.4258	20.7458	21.203	20.7842	0.373182	0.253566		13.8	13.8	13.8	18.331	0	0.69122	3644100	2
Q31KE0	tr|Q31KE0|Q31KE0_SYNE7	tr|Q31KE0|Q31KE0_SYNE7 1-Cys peroxiredoxin OS=Synechococcus elongatus (strain PCC 7942) GN=Synpcc7942_2449 PE=4 SV=1	3.709	0.0496847	1.89103	1	1	1	17.7836	19.5881	17.653	20.3199	20.6473	19.7306	1.08152	0.464563		11.8	11.8	11.8	23.663	0	3.2101	3712100	3
P13530	sp|P13530|PHCA_SYNE7	sp|P13530|PHCA_SYNE7 C-phycocyanin alpha chain OS=Synechococcus elongatus (strain PCC 7942) GN=cpcA1 PE=1 SV=2	3.5481	0.0583215	1.82705	7	7	7	24.3912	22.9962	23.1538	24.4231	26.2844	25.3149	0.763983	0.9309		63.2	63.2	63.2	17.288	0	20.134	178190000	29
Q31QD7	tr|Q31QD7|Q31QD7_SYNE7	tr|Q31QD7|Q31QD7_SYNE7 Uncharacterized protein OS=Synechococcus elongatus (strain PCC 7942) GN=Synpcc7942_0700 PE=4 SV=1	3.50785	0.0149943	1.81059	2	2	2	19.0385	19.6809	18.1877	20.8096	20.9279	20.6014	0.749028	0.165286		6.2	6.2	6.2	32.978	0	0.76042	5456100	4
Q31LH1	tr|Q31LH1|Q31LH1_SYNE7	tr|Q31LH1|Q31LH1_SYNE7 Uncharacterized protein OS=Synechococcus elongatus (strain PCC 7942) GN=Synpcc7942_2068 PE=4 SV=1	3.42645	0.221669	1.77672	2	2	2	18.3284	18.7545	22.1362	21.6747	21.833	21.0416	2.08636	0.418758		16.3	16.3	16.3	20.776	0	0.76951	9121100	4
Q31RI3	tr|Q31RI3|Q31RI3_SYNE7	tr|Q31RI3|Q31RI3_SYNE7 Uncharacterized protein OS=Synechococcus elongatus (strain PCC 7942) GN=Synpcc7942_0304 PE=4 SV=1	3.3559	0.0966217	1.7467	3	3	3	18.5215	21.1942	20.1652	21.9482	21.8968	21.2759	1.34807	0.374184		13	13	13	23.706	0.0087719	0.50953	10429000	6
Q31PI7	tr|Q31PI7|Q31PI7_SYNE7	tr|Q31PI7|Q31PI7_SYNE7 Photosystem I reaction center subunit II OS=Synechococcus elongatus (strain PCC 7942) GN=Synpcc7942_1002 PE=4 SV=1	3.32859	0.0673463	1.73491	1	1	1	20.9067	18.6626	19.309	21.0481	21.7327	21.3022	1.15516	0.346073		9.2	9.2	9.2	15.646	0	1.2392	10134000	5
Q9Z3G5	tr|Q9Z3G5|Q9Z3G5_SYNE7	tr|Q9Z3G5|Q9Z3G5_SYNE7 PBS lyase HEAT-like repeat OS=Synechococcus elongatus (strain PCC 7942) GN=nblB PE=4 SV=1	3.21888	0.195353	1.68656	2	2	2	19.3924	19.9964	17.2257	19.236	21.5414	20.8968	1.45698	1.18947		11.9	11.9	11.9	23.593	0	1.76	5177300	3
Q31MY7	sp|Q31MY7|ILVC_SYNE7	sp|Q31MY7|ILVC_SYNE7 Ketol-acid reductoisomerase OS=Synechococcus elongatus (strain PCC 7942) GN=ilvC PE=3 SV=2	3.18603	0.00730332	1.67176	1	1	1	19.1414	19.7721	18.9724	20.7471	21.4186	20.7354	0.421462	0.391133		5.2	5.2	5.2	35.694	0	6.2488	6204300	3
Q31L59	tr|Q31L59|Q31L59_SYNE7	tr|Q31L59|Q31L59_SYNE7 Bacterioferritin comigratory protein OS=Synechococcus elongatus (strain PCC 7942) GN=Synpcc7942_2180 PE=4 SV=1	3.15217	0.175022	1.65634	4	4	4	22.9954	19.754	22.4407	23.3283	23.2471	23.5837	1.73361	0.175645		42.1	42.1	42.1	15.704	0	7.6213	47345000	7
LYSC_HUMAN	sp|LYSC_HUMAN|	sp|LYSC_HUMAN|	2.86242	0.477251	1.51724	4	4	4	19.1616	19.5681	20.1628	18.7342	19.7796	24.9305	0.503511	3.31711	+	35.8	35.8	35.8	16.537	0	18.598	37303000	9
Q31RG0	tr|Q31RG0|Q31RG0_SYNE7	tr|Q31RG0|Q31RG0_SYNE7 Allophycocyanin alpha chain OS=Synechococcus elongatus (strain PCC 7942) GN=Synpcc7942_0327 PE=1 SV=1	2.66311	0.0155742	1.41311	9	9	8	24.6155	24.7036	23.6489	25.5762	25.7439	25.8872	0.58515	0.155624		79.5	79.5	75.2	17.422	0	7.5642	224950000	17
CON__Q7RTS7	CON__Q7RTS7;CON__Q32MB2;CON__Q14CN4-1;CON__Q6IME9;CON__Q3SY84	;	2.546	0.337443	1.34823	3	1	1	20.9054	20.2328	18.3072	19.4875	21.1797	22.8228	1.34856	1.6677	+	5.1	2.3	2.3	57.865	0	8.6019	19144000	2
Q31M89	tr|Q31M89|Q31M89_SYNE7	tr|Q31M89|Q31M89_SYNE7 Uncharacterized protein OS=Synechococcus elongatus (strain PCC 7942) GN=Synpcc7942_1800 PE=4 SV=1	2.35623	0.0254556	1.23648	4	4	4	24.6061	25.3798	24.535	26.3077	26.308	25.6147	0.468551	0.400219		27.1	27.1	27.1	19.751	0	41.196	288640000	19
Q31PM2	sp|Q31PM2|HEM3_SYNE7	sp|Q31PM2|HEM3_SYNE7 Porphobilinogen deaminase OS=Synechococcus elongatus (strain PCC 7942) GN=hemC PE=3 SV=1	2.31534	0.105384	1.21123	12	12	12	25.2464	25.6833	25.4461	26.2816	27.7866	25.9413	0.218695	0.981967		58.8	58.8	58.8	34.777	0	14.188	461750000	36
K22E_HUMAN	sp|K22E_HUMAN|;CON__P35908	sp|K22E_HUMAN|;	2.26199	0.134608	1.17759	25	23	17	28.6363	27.0276	26.9663	28.7813	29.2278	28.1539	0.946995	0.539497	+	47.9	44.8	35.3	65.865	0	101.43	1968900000	84
Q31PZ6	tr|Q31PZ6|Q31PZ6_SYNE7	tr|Q31PZ6|Q31PZ6_SYNE7 NADPH-glutathione reductase OS=Synechococcus elongatus (strain PCC 7942) GN=Synpcc7942_0842 PE=3 SV=1	2.15709	0.311027	1.10908	1	1	1	16.6433	19.1928	19.7108	19.8878	19.4841	19.5023	1.64207	0.22802		2.7	2.7	2.7	48.464	0.0073529	-0.057537	2383600	2
P06539	sp|P06539|PHCB_SYNE7	sp|P06539|PHCB_SYNE7 C-phycocyanin beta chain OS=Synechococcus elongatus (strain PCC 7942) GN=cpcB1 PE=1 SV=2	2.01769	0.0758662	1.01271	6	6	6	25.3202	24.9736	24.1589	25.52	26.3244	25.6465	0.596148	0.432547		48	48	48	18.27	0	42.181	257790000	43
P12243	sp|P12243|THIO1_SYNE7	sp|P12243|THIO1_SYNE7 Thioredoxin-1 OS=Synechococcus elongatus (strain PCC 7942) GN=trxA PE=3 SV=2	1.989	0.114438	0.99204	6	6	6	25.397	25.3315	24.0813	25.4406	26.1936	26.1517	0.741419	0.423176		69.2	69.2	69.2	11.648	0	34.664	279610000	21
Q8GMT0	sp|Q8GMT0|Y464_SYNE7	sp|Q8GMT0|Y464_SYNE7 Nucleoid-associated protein Synpcc7942_0464 OS=Synechococcus elongatus (strain PCC 7942) GN=Synpcc7942_0464 PE=3 SV=2	1.98584	0.0237694	0.98975	4	4	4	23.9522	23.7665	23.2313	24.4888	24.9906	24.4398	0.374268	0.304856		56.6	56.6	56.6	11.937	0	13.697	121750000	22
K1C10_HUMAN	CON__P13645;sp|K1C10_HUMAN|	;sp|K1C10_HUMAN|	1.91512	0.14459	0.937433	26	25	16	29.4703	28.1211	28.2689	29.8398	29.8609	28.9719	0.740029	0.507252	+	53.5	52.3	39.5	59.51	0	191.95	3630400000	125
P0A3F4	sp|P0A3F4|GLNB_SYNE7	sp|P0A3F4|GLNB_SYNE7 Nitrogen regulatory protein P-II OS=Synechococcus elongatus (strain PCC 7942) GN=glnB PE=1 SV=1	1.86782	0.111774	0.901353	2	2	2	23.038	23.036	21.8483	23.8122	23.6596	23.1545	0.686251	0.344254		19.6	19.6	19.6	12.391	0	3.9353	52811000	11
Q31R69	tr|Q31R69|Q31R69_SYNE7	tr|Q31R69|Q31R69_SYNE7 Uncharacterized protein OS=Synechococcus elongatus (strain PCC 7942) GN=Synpcc7942_0418 PE=4 SV=1	1.86287	0.0308608	0.897527	5	5	5	25.479	25.1427	25.4857	25.7883	26.3783	26.6334	0.196123	0.433455		58.6	58.6	58.6	12.838	0	11.738	373540000	31
Q31N52	sp|Q31N52|RS4_SYNE7	sp|Q31N52|RS4_SYNE7 30S ribosomal protein S4 OS=Synechococcus elongatus (strain PCC 7942) GN=rpsD PE=3 SV=1	1.86081	0.368785	0.89593	2	2	2	20.4248	21.2588	18.4849	20.7182	21.6027	20.5355	1.42322	0.57078		8.9	8.9	8.9	23.206	0	1.6592	8614200	2
P39665	sp|P39665|SPHX_SYNE7	sp|P39665|SPHX_SYNE7 Protein SphX OS=Synechococcus elongatus (strain PCC 7942) GN=sphX PE=1 SV=1	1.80929	0.0175901	0.85542	10	10	10	25.5983	25.5903	25.2001	26.4609	26.5254	25.9686	0.227644	0.304546		40.9	40.9	40.9	36.374	0	23.128	368590000	55
Q31KE9	sp|Q31KE9|PNP_SYNE7	sp|Q31KE9|PNP_SYNE7 Polyribonucleotide nucleotidyltransferase OS=Synechococcus elongatus (strain PCC 7942) GN=pnp PE=3 SV=1	1.80009	0.368225	0.84807	3	3	3	19.907	18.5755	19.6047	18.7446	20.993	20.8939	0.69807	1.27046		7.7	7.7	7.7	77.192	0	2.884	135890000	7
P29820	sp|P29820|PPI_SYNE7	sp|P29820|PPI_SYNE7 Peptidyl-prolyl cis-trans isomerase OS=Synechococcus elongatus (strain PCC 7942) GN=rot PE=3 SV=1	1.7924	0.263085	0.841893	1	1	1	21.144	22.0789	19.895	22.0918	21.6274	21.9244	1.09572	0.235167		15.9	15.9	15.9	15.657	0	0.66521	16377000	8
Q31K06	tr|Q31K06|Q31K06_SYNE7	tr|Q31K06|Q31K06_SYNE7 Uncharacterized protein OS=Synechococcus elongatus (strain PCC 7942) GN=Synpcc7942_2583 PE=4 SV=1	1.7828	0.489505	0.834147	3	3	3	19.4756	23.1074	22.202	22.6333	22.4135	22.2406	1.89044	0.196852		13.3	13.3	13.3	23.638	0	3.5625	23895000	6
Q31NB3	sp|Q31NB3|RBL_SYNE7	sp|Q31NB3|RBL_SYNE7 Ribulose bisphosphate carboxylase large chain OS=Synechococcus elongatus (strain PCC 7942) GN=cbbL PE=3 SV=1	1.77688	0.643822	0.82935	3	3	3	18.6442	21.2553	19.8347	17.8173	22.6031	21.8018	1.30722	2.56326		5.9	5.9	5.9	52.447	0	1.4724	9958600	5
Q935Y0	tr|Q935Y0|Q935Y0_SYNE7	tr|Q935Y0|Q935Y0_SYNE7 Bacterial translation initiation factor 1 (BIF-1) OS=Synechococcus elongatus (strain PCC 7942) GN=SEB0016 PE=4 SV=1	1.76193	0.49546	0.81716	2	2	2	21.6227	18.0001	20.4323	20.3963	21.1825	20.9277	1.84642	0.4011		31.4	31.4	31.4	7.782	0	1.3452	4499900	4
Q31PS2	tr|Q31PS2|Q31PS2_SYNE7	tr|Q31PS2|Q31PS2_SYNE7 Uncharacterized protein OS=Synechococcus elongatus (strain PCC 7942) GN=Synpcc7942_0917 PE=4 SV=1	1.7057	0.368561	0.770363	1	1	1	19.0709	20.5619	18.2498	19.3693	20.426	20.3983	1.17213	0.602289		10.2	10.2	10.2	9.8579	0.0088496	0.51386	2892700	1
O50209	tr|O50209|O50209_SYNE7	tr|O50209|O50209_SYNE7 Allophycocyanin, beta subunit OS=Synechococcus elongatus (strain PCC 7942) GN=apcF PE=3 SV=1	1.62408	0.418112	0.699623	3	2	2	20.7616	20.4246	19.6794	19.5865	21.847	21.5311	0.553801	1.22416		22.5	18.3	18.3	18.572	0	4.2914	6983300	3
Q9Z3H5	sp|Q9Z3H5|RL21_SYNE7	sp|Q9Z3H5|RL21_SYNE7 50S ribosomal protein L21 OS=Synechococcus elongatus (strain PCC 7942) GN=rplU PE=3 SV=1	1.58696	0.00589402	0.666263	6	6	6	25.2861	25.5629	25.3961	26.2682	25.9574	26.0182	0.139391	0.164724		46.5	46.5	46.5	13.87	0	10.677	314480000	25
Q31QF8	tr|Q31QF8|Q31QF8_SYNE7	tr|Q31QF8|Q31QF8_SYNE7 RNA-binding region RNP-1 OS=Synechococcus elongatus (strain PCC 7942) GN=Synpcc7942_0679 PE=4 SV=1	1.58093	0.0507683	0.660773	1	1	1	23.237	23.6094	22.8295	24.0355	23.8648	23.758	0.390081	0.139982		6.5	6.5	6.5	11.3	0	2.2256	68013000	4
Q31RP7	tr|Q31RP7|Q31RP7_SYNE7	tr|Q31RP7|Q31RP7_SYNE7 Uncharacterized protein OS=Synechococcus elongatus (strain PCC 7942) GN=Synpcc7942_0240 PE=3 SV=1	1.5257	0.574285	0.60947	1	1	1	18.0176	21.4365	19.6007	20.3134	20.5265	20.0433	1.71099	0.242176		5.5	5.5	5.5	18.13	0.0070922	-0.12773	2644800	1
Q31L16	sp|Q31L16|RS17_SYNE7	sp|Q31L16|RS17_SYNE7 30S ribosomal protein S17 OS=Synechococcus elongatus (strain PCC 7942) GN=rpsQ PE=3 SV=1	1.49316	0.206584	0.57837	3	3	3	25.0917	25.2129	24.0585	25.4881	25.4753	25.1347	0.634365	0.200442		35.4	35.4	35.4	9.3467	0	5.8519	212610000	10
Q54761	tr|Q54761|Q54761_SYNE7	tr|Q54761|Q54761_SYNE7 Biotin carboxyl carrier protein OS=Synechococcus elongatus (strain PCC 7942) GN=accB PE=4 SV=1	1.4883	0.0883854	0.57367	2	2	2	24.3696	24.7195	24.0964	25.2064	25.0877	24.6124	0.312301	0.314342		18.4	18.4	18.4	16.896	0	6.48	150650000	13
Q9Z3H6	sp|Q9Z3H6|RL27_SYNE7	sp|Q9Z3H6|RL27_SYNE7 50S ribosomal protein L27 OS=Synechococcus elongatus (strain PCC 7942) GN=rpmA PE=3 SV=1	1.43202	0.639977	0.518057	2	2	2	19.5602	20.2212	20.1826	18.625	22.0491	20.8441	0.371014	1.73691		28.4	28.4	28.4	9.2264	0	1.8465	6208600	2
Q31LM9	sp|Q31LM9|CY550_SYNE7	sp|Q31LM9|CY550_SYNE7 Cytochrome c-550 OS=Synechococcus elongatus (strain PCC 7942) GN=psbV PE=3 SV=2	1.42675	0.0640266	0.51273	1	1	1	22.0212	21.6489	22.0814	22.2264	22.7223	22.3408	0.234278	0.25966		7.8	7.8	7.8	18.239	0	0.97116	23043000	5
Q6BBK3	tr|Q6BBK3|Q6BBK3_SYNE7	tr|Q6BBK3|Q6BBK3_SYNE7 CP12 OS=Synechococcus elongatus (strain PCC 7942) GN=cp12 PE=1 SV=1	1.34024	0.903595	0.422497	1	1	1	18.7655	25.4885	25.7674	26.1748	26.0367	19.0774	3.96448	4.05841		33.3	33.3	33.3	8.3158	0	3.201	205360000	1
Q31MX8	tr|Q31MX8|Q31MX8_SYNE7	tr|Q31MX8|Q31MX8_SYNE7 Uncharacterized protein OS=Synechococcus elongatus (strain PCC 7942) GN=Synpcc7942_1561 PE=4 SV=1	1.3351	0.833107	0.41695	2	2	2	16.9266	19.4308	22.4014	18.0981	20.6708	21.2407	2.74072	1.67428		7.7	7.7	7.7	19.834	0	1.2153	4383800	2
Q31S12	sp|Q31S12|HIS7_SYNE7	sp|Q31S12|HIS7_SYNE7 Imidazoleglycerol-phosphate dehydratase OS=Synechococcus elongatus (strain PCC 7942) GN=hisB PE=3 SV=1	1.32292	0.649499	0.40373	1	1	1	21.0678	21.8266	19.4669	22.049	20.9333	20.5903	1.20465	0.762671		7.7	7.7	7.7	22.873	0.0074627	0.0077507	11891000	3
Q31NZ4	tr|Q31NZ4|Q31NZ4_SYNE7	tr|Q31NZ4|Q31NZ4_SYNE7 Uncharacterized protein OS=Synechococcus elongatus (strain PCC 7942) GN=Synpcc7942_1195 PE=4 SV=1	1.28743	0.7762	0.364497	3	3	3	21.9533	22.8209	18.8739	21.6547	21.5963	21.4906	2.07424	0.083192		25.9	25.9	25.9	18.046	0	3.9604	18500000	10
Q31NC7	tr|Q31NC7|Q31NC7_SYNE7	tr|Q31NC7|Q31NC7_SYNE7 Uncharacterized protein OS=Synechococcus elongatus (strain PCC 7942) GN=Synpcc7942_1412 PE=4 SV=1	1.26978	0.733516	0.344577	1	1	1	17.7496	20.014	18.4376	20.0143	19.4274	17.7934	1.16087	1.15085		10.1	10.1	10.1	15.954	0.0076336	0.051402	1618000	1
Q31MP3	tr|Q31MP3|Q31MP3_SYNE7	tr|Q31MP3|Q31MP3_SYNE7 Uncharacterized protein OS=Synechococcus elongatus (strain PCC 7942) GN=Synpcc7942_1646 PE=4 SV=1	1.2431	0.623692	0.313943	1	1	1	20.5468	19.3522	21.3819	20.8415	20.7281	20.6532	1.02013	0.0947607		5	5	5	26.399	0	2.408	6734300	5
Q31KX8	tr|Q31KX8|Q31KX8_SYNE7	tr|Q31KX8|Q31KX8_SYNE7 Periplasmic divalent cation tolerance protein OS=Synechococcus elongatus (strain PCC 7942) GN=Synpcc7942_2261 PE=4 SV=1	1.22328	0.618838	0.290753	2	2	2	24.9955	26.2695	24.9857	25.4691	26.3625	25.2913	0.738389	0.574066		17.7	17.7	17.7	12.486	0	2.9929	280760000	8
Q31M96	tr|Q31M96|Q31M96_SYNE7	tr|Q31M96|Q31M96_SYNE7 Thioredoxin OS=Synechococcus elongatus (strain PCC 7942) GN=Synpcc7942_1793 PE=3 SV=1	1.21783	0.26952	0.28431	1	1	1	19.718	20.2883	19.9417	20.3802	20.4464	19.9745	0.287367	0.255479		15.9	15.9	15.9	11.925	0	5.8164	4623800	4
P50021	sp|P50021|DNAK2_SYNE7	sp|P50021|DNAK2_SYNE7 Chaperone protein dnaK2 OS=Synechococcus elongatus (strain PCC 7942) GN=dnaK2 PE=3 SV=2	1.20209	0.844581	0.265547	2	2	2	17.7682	18.7912	21.8649	19.2691	20.3298	19.622	2.13218	0.540153		3.9	3.9	3.9	67.767	0	2.7684	2724300	3
P50022	sp|P50022|DNAK3_SYNE7	sp|P50022|DNAK3_SYNE7 Chaperone protein dnaK3 OS=Synechococcus elongatus (strain PCC 7942) GN=dnaK3 PE=3 SV=1	1.18481	0.474411	0.244653	1	1	1	19.6144	19.3995	19.3611	19.311	20.2924	19.5055	0.136503	0.519661		1.1	1.1	1.1	84.192	0.0066667	-0.29108	2050400	3
Q31M07	sp|Q31M07|PSBU_SYNE7	sp|Q31M07|PSBU_SYNE7 Photosystem II 12 kDa extrinsic protein OS=Synechococcus elongatus (strain PCC 7942) GN=psbU PE=3 SV=1	1.14269	0.404428	0.19243	2	2	2	22.8956	22.7952	22.3203	23.0162	22.9126	22.6597	0.307339	0.183386		17.6	17.6	17.6	15.066	0	5.6545	39894000	9
Q31LM4	tr|Q31LM4|Q31LM4_SYNE7	tr|Q31LM4|Q31LM4_SYNE7 Uncharacterized protein OS=Synechococcus elongatus (strain PCC 7942) GN=Synpcc7942_2015 PE=4 SV=1	1.13526	0.720804	0.183023	2	2	2	20.4148	19.5126	21.1386	20.4457	20.6983	20.4712	0.814649	0.139067		12.6	12.6	12.6	31.66	0	4.2875	7640000	10
CON__P13647	CON__P13647	;	1.12976	0.773148	0.17601	14	9	2	26.5276	25.084	25.6042	25.9119	25.2509	26.581	0.731167	0.665094	+	23.9	15.8	3.4	62.378	0	19.026	392160000	27
Q31PJ2	sp|Q31PJ2|RL32_SYNE7	sp|Q31PJ2|RL32_SYNE7 50S ribosomal protein L32 OS=Synechococcus elongatus (strain PCC 7942) GN=rpmF PE=3 SV=1	1.12212	0.879877	0.166227	1	1	1	20.5297	20.9189	18.7976	18.6499	20.9739	21.1212	1.12927	1.38622		24.1	24.1	24.1	6.5335	0.0090909	0.59385	6039100	5
Q31QQ3	tr|Q31QQ3|Q31QQ3_SYNE7	tr|Q31QQ3|Q31QQ3_SYNE7 Ribose-5-phosphate isomerase A OS=Synechococcus elongatus (strain PCC 7942) GN=rpiA PE=3 SV=1	1.10816	0.925413	0.14817	2	2	2	19.9925	21.1336	16.3844	18.5354	19.8724	19.5471	2.47909	0.697263		11.2	11.2	11.2	25.878	0	3.0024	4119100	7
Q31MB5	sp|Q31MB5|RS21_SYNE7	sp|Q31MB5|RS21_SYNE7 30S ribosomal protein S21 OS=Synechococcus elongatus (strain PCC 7942) GN=rpsU PE=3 SV=1	1.09991	0.825431	0.13738	1	1	1	20.8838	20.3466	22.1767	21.6124	21.3274	20.8793	0.940678	0.369552		21.1	21.1	21.1	7.0291	0	4.9118	12990000	5
Q31KV8	tr|Q31KV8|Q31KV8_SYNE7	tr|Q31KV8|Q31KV8_SYNE7 Uncharacterized protein OS=Synechococcus elongatus (strain PCC 7942) GN=Synpcc7942_2281 PE=4 SV=1	1.09868	0.928022	0.135773	1	1	1	17.3585	19.3261	19.2103	16.2835	20.3769	19.6419	1.10407	2.1823		3.5	3.5	3.5	35.228	0.0065359	-0.3877	2206800	1
Q31QV1	sp|Q31QV1|ACP_SYNE7	sp|Q31QV1|ACP_SYNE7 Acyl carrier protein OS=Synechococcus elongatus (strain PCC 7942) GN=acpP PE=3 SV=1	1.08213	0.630829	0.11387	1	1	1	24.2139	24.5262	24.1645	24.6943	24.4934	24.0585	0.196159	0.325041		10	10	10	8.5604	0.0086957	0.45291	112880000	2
Q31ND8	tr|Q31ND8|Q31ND8_SYNE7	tr|Q31ND8|Q31ND8_SYNE7 Uncharacterized protein OS=Synechococcus elongatus (strain PCC 7942) GN=Synpcc7942_1401 PE=4 SV=1	1.08117	0.878974	0.1126	2	2	2	19.7066	21.4139	19.3675	20.4198	20.6787	19.7275	1.0968	0.491789		20	20	20	13.982	0	1.206	5305200	4
Q31KJ2	tr|Q31KJ2|Q31KJ2_SYNE7	tr|Q31KJ2|Q31KJ2_SYNE7 Uncharacterized protein OS=Synechococcus elongatus (strain PCC 7942) GN=Synpcc7942_2397 PE=4 SV=1	1.08103	0.703869	0.11241	3	3	3	24.1914	24.8594	24.1928	24.2659	24.8239	24.4911	0.385258	0.280728		20.6	20.6	20.6	19.944	0	9.9119	132380000	21
Q31MQ7	tr|Q31MQ7|Q31MQ7_SYNE7	tr|Q31MQ7|Q31MQ7_SYNE7 Uncharacterized protein OS=Synechococcus elongatus (strain PCC 7942) GN=Synpcc7942_1632 PE=4 SV=1	1.07565	0.843136	0.105203	1	1	1	21.8037	21.2783	20.865	21.3114	22.1931	20.7581	0.470486	0.72374		8.9	8.9	8.9	18.434	0	4.1037	15342000	7
Q31LP0	tr|Q31LP0|Q31LP0_SYNE7	tr|Q31LP0|Q31LP0_SYNE7 RNA-binding region RNP-1 OS=Synechococcus elongatus (strain PCC 7942) GN=Synpcc7942_1999 PE=4 SV=1	1.06124	0.459066	0.0857467	2	2	2	24.6201	24.7527	24.9589	24.8928	24.9039	24.7922	0.170708	0.0615541		18.9	18.9	18.9	10.709	0	3.0816	158250000	9
Q31PD9	tr|Q31PD9|Q31PD9_SYNE7	tr|Q31PD9|Q31PD9_SYNE7 Phycobilisome rod linker polypeptide OS=Synechococcus elongatus (strain PCC 7942) GN=Synpcc7942_1050 PE=4 SV=1	1.0498	0.964305	0.07011	4	4	4	21.6084	20.7034	19.7045	18.0171	22.2696	21.9399	0.95234	2.3658		18.7	18.7	18.7	31.698	0	3.6638	12508000	7
CON__P08779	CON__P08779	;	0.951903	0.939428	-0.0711133	17	14	9	27.121	24.8412	24.6806	25.721	24.7126	25.9958	1.36498	0.67565	+	38.9	34	25.4	51.267	0	46.801	349910000	38
CON__P28800	CON__P28800	;	0.934178	0.893992	-0.09823	1	1	1	23.6566	25.1825	23.2751	24.6216	23.863	23.335	1.00926	0.646751	+	1.8	1.8	1.8	54.71	0.0082645	0.23907	91473000	6
CON__P19012	CON__P19012;CON__P19001	;	0.933346	0.915749	-0.0995167	6	1	1	26.5291	24.2173	26.7912	26.3903	25.5819	25.2669	1.41642	0.579449	+	12.1	2.4	2.4	49.167	0.0071942	-0.122	385200000	17
Q31L83	tr|Q31L83|Q31L83_SYNE7	tr|Q31L83|Q31L83_SYNE7 Glutamine synthetase OS=Synechococcus elongatus (strain PCC 7942) GN=Synpcc7942_2156 PE=3 SV=1	0.931601	0.778936	-0.102217	16	16	16	28.4202	29.433	29.1152	29.0573	29.0424	28.562	0.517962	0.281751		52.6	52.6	52.6	53.073	0	64.506	2556000000	95
K2C1_HUMAN	sp|K2C1_HUMAN|;CON__P04264	sp|K2C1_HUMAN|;	0.865217	0.777339	-0.208867	33	33	25	31.0827	29.886	31.08	30.357	29.5612	31.5039	0.690148	0.976626	+	43.9	43.9	31.9	65.886	0	212.6	10192000000	181
P33171	sp|P33171|EFTU_SYNE7	sp|P33171|EFTU_SYNE7 Elongation factor Tu OS=Synechococcus elongatus (strain PCC 7942) GN=tuf PE=3 SV=2	0.85827	0.266465	-0.220497	3	3	3	19.4836	19.9123	19.7057	19.5132	19.6655	19.2614	0.214371	0.204072		9.5	9.5	9.5	44.19	0	2.1284	4399400	4
Q59984	sp|Q59984|GRPE_SYNE7	sp|Q59984|GRPE_SYNE7 Protein GrpE OS=Synechococcus elongatus (strain PCC 7942) GN=grpE PE=3 SV=2	0.851648	0.486677	-0.23167	1	1	1	19.5278	20.2973	19.5344	19.2585	19.588	19.8181	0.442393	0.281249		8.2	8.2	8.2	22.999	0.0064935	-0.40058	1790300	1
Q7X4K8	tr|Q7X4K8|Q7X4K8_SYNE7	tr|Q7X4K8|Q7X4K8_SYNE7 Thioredoxin peroxidase OS=Synechococcus elongatus (strain PCC 7942) GN=tpxA PE=4 SV=1	0.847105	0.493909	-0.239387	1	1	1	21.8313	22.7187	21.8209	22.0948	21.851	21.707	0.515383	0.196038		3.5	3.5	3.5	21.856	0.0078125	0.07708	21776000	6
Q31M58	tr|Q31M58|Q31M58_SYNE7	tr|Q31M58|Q31M58_SYNE7 IMP dehydrogenase related 2 OS=Synechococcus elongatus (strain PCC 7942) GN=Synpcc7942_1831 PE=3 SV=1	0.8441	0.458618	-0.244513	7	7	7	23.9132	24.3813	24.0345	24.0652	24.1871	23.343	0.242935	0.456267		25.6	25.6	25.6	40.223	0	6.5624	85981000	23
P43087	sp|P43087|HEM2_SYNE7	sp|P43087|HEM2_SYNE7 Delta-aminolevulinic acid dehydratase OS=Synechococcus elongatus (strain PCC 7942) GN=hemB PE=3 SV=2	0.833116	0.535528	-0.26341	3	3	3	21.2286	21.8774	22.0714	21.5022	21.9506	20.9344	0.441397	0.509222		11.7	11.7	11.7	35.574	0	3.8645	17304000	10
CON__P02533	CON__P02533	;	0.797058	0.785915	-0.327243	15	7	1	25.9275	23.3397	24.0367	24.0919	22.6956	25.5348	1.339	1.41969	+	32.6	19.1	3.2	51.621	0	29.792	162500000	13
Q31PZ5	tr|Q31PZ5|Q31PZ5_SYNE7	tr|Q31PZ5|Q31PZ5_SYNE7 Uncharacterized protein OS=Synechococcus elongatus (strain PCC 7942) GN=Synpcc7942_0843 PE=4 SV=1	0.783291	0.832154	-0.35238	3	3	3	21.8366	19.6752	19.4039	17.2445	21.2466	21.3675	1.33312	2.34627		27.3	27.3	27.3	15.732	0.0064516	-0.40098	8926900	5
Q31KY4	tr|Q31KY4|Q31KY4_SYNE7	tr|Q31KY4|Q31KY4_SYNE7 Uncharacterized protein OS=Synechococcus elongatus (strain PCC 7942) GN=Synpcc7942_2255 PE=4 SV=1	0.768244	0.237627	-0.380363	5	5	5	25.1039	25.9764	25.2806	25.0255	24.9923	25.202	0.461288	0.112748		59	59	59	14.67	0	7.3217	225030000	26
Q31L18	sp|Q31L18|RL24_SYNE7	sp|Q31L18|RL24_SYNE7 50S ribosomal protein L24 OS=Synechococcus elongatus (strain PCC 7942) GN=rplX PE=3 SV=1	0.768093	0.323895	-0.380647	3	3	3	22.6432	23.3982	22.3395	22.3712	22.6473	22.2204	0.545138	0.216494		22.1	22.1	22.1	12.449	0	6.3755	35482000	17
Q31Q09	tr|Q31Q09|Q31Q09_SYNE7	tr|Q31Q09|Q31Q09_SYNE7 Uncharacterized protein OS=Synechococcus elongatus (strain PCC 7942) GN=Synpcc7942_0828 PE=4 SV=1	0.73452	0.537379	-0.445127	1	1	1	19.8993	20.7726	19.7066	18.5344	20.2783	20.2303	0.56806	0.993295		7.4	7.4	7.4	13.576	0	1.3713	5201500	3
3xFLAG	3xFLAG	;sp|3xFLAG|3xFLAG	0.713369	0.145689	-0.48728	7	7	7	38.7965	39.5836	39.0153	38.8445	38.6996	38.3895	0.406267	0.232405	+	100	100	100	2.7307	0	255.81	3371700000000	4562
CON__Q86YZ3	tr|Q31PM8|Q31PM8_SYNE7	tr|Q31PM8|Q31PM8_SYNE7 Cell envelope-related function transcriptional attenuator common domain OS=Synechococcus elongatus (strain PCC 7942) GN=Synpcc7942_0961 PE=4 SV=1	0.706378	0.25313	-0.501487	1	1	1	34.428	35.4576	34.6472	34.7403	34.251	34.0371	0.54232	0.360474		2.4	2.4	2.4	36.909	0	2.407	134260000000	23
Q31P66	sp|Q31P66|RS18_SYNE7	sp|Q31P66|RS18_SYNE7 30S ribosomal protein S18 OS=Synechococcus elongatus (strain PCC 7942) GN=rpsR PE=3 SV=1	0.691012	0.249173	-0.533217	2	2	2	29.0538	30.0556	29.912	29.3437	29.4205	28.6575	0.541699	0.420148		19.7	19.7	19.7	8.3067	0	1.4359	3668600000	17
Q31KZ6	tr|Q31KZ6|Q31KZ6_SYNE7	tr|Q31KZ6|Q31KZ6_SYNE7 Gamma-glutamyl phosphate reductase OS=Synechococcus elongatus (strain PCC 7942) GN=proA PE=3 SV=1	0.677096	0.222742	-0.562567	3	3	3	32.4274	33.3085	32.5512	32.7484	31.9834	31.8677	0.477006	0.478566		9.2	9.2	9.2	46.002	0.009009	0.57235	31307000000	24
Q31NF6	tr|Q31NF6|Q31NF6_SYNE7	tr|Q31NF6|Q31NF6_SYNE7 Inorganic pyrophosphatase OS=Synechococcus elongatus (strain PCC 7942) GN=ppa PE=3 SV=1	0.666774	0.132352	-0.58473	4	4	4	23.0687	23.8625	23.207	23.1102	22.8209	22.4529	0.424073	0.329415		22.4	22.4	22.4	18.952	0	7.7104	45110000	17
Q31LF0	tr|Q31LF0|Q31LF0_SYNE7	tr|Q31LF0|Q31LF0_SYNE7 Thioredoxin domain 2 OS=Synechococcus elongatus (strain PCC 7942) GN=Synpcc7942_2089 PE=4 SV=1	0.664988	0.1772	-0.5886	1	1	1	20.856	21.7482	20.8549	20.2249	20.9247	20.5437	0.515395	0.350341		3.9	3.9	3.9	33.249	0	1.1914	9960400	5
Q31LD7	tr|Q31LD7|Q31LD7_SYNE7	tr|Q31LD7|Q31LD7_SYNE7 NAD-reducing hydrogenase gamma OS=Synechococcus elongatus (strain PCC 7942) GN=Synpcc7942_2102 PE=4 SV=1	0.636005	0.159109	-0.65289	1	1	1	21.5895	22.7056	22.7167	21.648	21.6128	21.7924	0.647577	0.0951686		19	19	19	8.1522	0	3.9768	22671000	6
CON__Q86YZ3	CON__Q86YZ3	;	0.63491	0.531544	-0.655377	12	12	12	27.0283	25.8377	26.9738	26.3094	24.2956	27.2686	0.672237	1.51732	+	16.1	16.1	16.1	282.39	0	82.204	570920000	54
Q31S66	tr|Q31S66|Q31S66_SYNE7	tr|Q31S66|Q31S66_SYNE7 Pleiotropic regulatory protein-like OS=Synechococcus elongatus (strain PCC 7942) GN=Synpcc7942_0071 PE=3 SV=1	0.617268	0.195726	-0.69603	3	3	3	24.3235	25.3639	25.6303	24.0057	24.6783	24.5456	0.690564	0.356214		8.8	8.8	8.8	43.224	0	14.24	149390000	10
K1C9_HUMAN	sp|K1C9_HUMAN|;CON__P35527	sp|K1C9_HUMAN|;	0.607568	0.543388	-0.718883	28	28	27	30.5309	28.921	30.5993	29.2415	27.7083	30.9448	0.949831	1.61902	+	58.6	58.6	58.6	62.129	0	212.56	6579100000	197
Q31NZ1	tr|Q31NZ1|Q31NZ1_SYNE7	tr|Q31NZ1|Q31NZ1_SYNE7 Dihydrolipoyl dehydrogenase OS=Synechococcus elongatus (strain PCC 7942) GN=Synpcc7942_1198 PE=3 SV=1	0.59979	0.133954	-0.73747	11	11	11	26.184	27.4095	27.0997	26.3668	26.2174	25.8966	0.637214	0.240281		28.4	28.4	28.4	50.82	0	34.247	505390000	49
Q31MF9	tr|Q31MF9|Q31MF9_SYNE7	tr|Q31MF9|Q31MF9_SYNE7 Uncharacterized protein OS=Synechococcus elongatus (strain PCC 7942) GN=Synpcc7942_1730 PE=4 SV=1	0.593577	0.016597	-0.752493	2	2	2	23.104	23.3688	23.6321	22.7858	22.6597	22.4019	0.26408	0.195633		20.4	20.4	20.4	21.306	0	7.7451	44373000	15
Q31KV0	sp|Q31KV0|KDSA_SYNE7	sp|Q31KV0|KDSA_SYNE7 2-dehydro-3-deoxyphosphooctonate aldolase OS=Synechococcus elongatus (strain PCC 7942) GN=kdsA PE=3 SV=1	0.574747	0.246587	-0.799	1	1	1	19.3096	20.9394	20.0195	19.6827	19.6027	18.5861	0.81718	0.611353		4.6	4.6	4.6	30.586	0.0076923	0.053099	1506800	1
TRYP_PIG	sp|TRYP_PIG|;CON__P00761	sp|TRYP_PIG|;	0.570595	0.132103	-0.80946	9	9	9	36.1002	37.4359	36.7869	36.3153	35.9056	35.6738	0.667914	0.324848	+	45.5	45.5	45.5	24.409	0	147.48	477550000000	818
UBIQ_HUMAN	sp|UBIQ_HUMAN|	sp|UBIQ_HUMAN|	0.543506	0.0173757	-0.879633	3	3	3	22.4526	22.4011	22.4224	21.9799	21.4272	21.2301	0.0258527	0.388678	+	40.8	40.8	40.8	8.5647	0	7.0081	22134000	10
Q31Q50	tr|Q31Q50|Q31Q50_SYNE7	tr|Q31Q50|Q31Q50_SYNE7 Putative purple acid phosphatase OS=Synechococcus elongatus (strain PCC 7942) GN=Synpcc7942_0787 PE=4 SV=1	0.531065	0.0144876	-0.91304	2	2	2	21.2201	21.4224	21.7999	20.7702	20.6375	20.2956	0.2943	0.244892		8.9	8.9	8.9	32.416	0	4.1079	11302000	6
Q8KPT7	tr|Q8KPT7|Q8KPT7_SYNE7	tr|Q8KPT7|Q8KPT7_SYNE7 Integral membrane protein-like OS=Synechococcus elongatus (strain PCC 7942) GN=SED0021 PE=4 SV=1	0.525261	0.0463225	-0.928893	6	6	6	27.5809	28.0878	27.9114	27.496	26.7622	26.5353	0.257326	0.502115		32.2	32.2	32.2	16.549	0	24.15	942800000	45
CON__P02535-1	CON__P02535-1	;	0.520958	0.454591	-0.94076	10	2	1	22.499	22.7813	19.5209	21.4512	19.8808	20.6469	1.80641	0.785262	+	14.9	3.2	1.6	57.769	0.0072993	-0.059393	15286000	5
Q31MN0	tr|Q31MN0|Q31MN0_SYNE7	tr|Q31MN0|Q31MN0_SYNE7 Nitroreductase OS=Synechococcus elongatus (strain PCC 7942) GN=Synpcc7942_1659 PE=4 SV=1	0.518377	0.11277	-0.947927	3	3	3	22.207	23.6159	23.5362	22.2907	21.9711	22.2535	0.791469	0.174762		15.8	15.8	15.8	23.696	0.0089286	0.52905	34637000	9
Q31N34	sp|Q31N34|LEU3_SYNE7	sp|Q31N34|LEU3_SYNE7 3-isopropylmalate dehydrogenase OS=Synechococcus elongatus (strain PCC 7942) GN=leuB PE=3 SV=1	0.510372	0.0702379	-0.97038	5	5	5	22.9853	24.039	23.8373	22.8247	22.9287	22.197	0.55933	0.395882		15.1	15.1	15.1	39.193	0	7.5363	49112000	19
K1C15_SHEEP	sp|K1C15_SHEEP|	sp|K1C15_SHEEP|	0.486233	0.0299331	-1.04028	7	1	1	26.9619	27.2037	26.979	26.4863	26.0978	25.4397	0.134927	0.529069	+	12.8	2.4	2.4	48.769	0.0075188	0.016909	527870000	13
Q31NR2	sp|Q31NR2|RL20_SYNE7	sp|Q31NR2|RL20_SYNE7 50S ribosomal protein L20 OS=Synechococcus elongatus (strain PCC 7942) GN=rplT PE=3 SV=1	0.472089	0.358405	-1.08287	1	1	1	19.042	20.5561	20.2012	16.9926	19.5391	20.019	0.791859	1.62656		6.9	6.9	6.9	13.316	0.0081967	0.19102	1922900	2
Q31L64	sp|Q31L64|IDIA_SYNE7	sp|Q31L64|IDIA_SYNE7 Iron deficiency-induced protein A OS=Synechococcus elongatus (strain PCC 7942) GN=idiA PE=1 SV=2	0.467381	0.0259363	-1.09733	8	8	8	24.1542	24.4225	23.9567	23.652	22.8496	22.7398	0.233778	0.497969		29.4	29.4	29.4	39.242	0	12.978	73360000	31
Q31LJ3	sp|Q31LJ3|GCSH_SYNE7	sp|Q31LJ3|GCSH_SYNE7 Glycine cleavage system H protein OS=Synechococcus elongatus (strain PCC 7942) GN=gcvH PE=3 SV=1	0.450844	0.453655	-1.1493	1	1	1	17.8835	20.9906	20.8244	20.6173	18.1247	17.5086	1.74792	1.64602		19.4	19.4	19.4	14.069	0.0065789	-0.33401	3964200	1
P18655	sp|P18655|SODF_SYNE7	sp|P18655|SODF_SYNE7 Superoxide dismutase [Fe] OS=Synechococcus elongatus (strain PCC 7942) GN=sodB PE=3 SV=1	0.428386	0.0397821	-1.22302	2	2	2	24.0238	24.8408	24.7484	23.8454	23.3422	22.7564	0.447421	0.545027		12.4	12.4	12.4	22.083	0	16.717	85042000	13
CON__P07477	CON__P07477	;	0.410822	0.110327	-1.28341	1	1	1	27.5934	28.7311	29.5193	27.8368	26.8492	27.3075	0.968234	0.494191	+	8.1	8.1	8.1	26.558	0	10.878	1492400000	24
P50590	sp|P50590|NDK_SYNE7	sp|P50590|NDK_SYNE7 Nucleoside diphosphate kinase OS=Synechococcus elongatus (strain PCC 7942) GN=ndk PE=3 SV=2	0.255986	0.0061811	-1.96586	2	2	2	23.2002	23.346	23.5327	22.0439	21.3359	20.8014	0.166664	0.623304		18.8	18.8	18.8	16.393	0	4.3808	32338000	10
CON__P48668	CON__P48668;CON__P04259	;	0.194634	0.423013	-2.36117	14	6	1	24.9199	23.9924	20.835	17.9262	19.2261	25.5115	2.14149	4.05651	+	25.5	12.1	1.8	60.024	0	9.0632	105660000	10
