# Supplementary material for: A Cyanobacterial Component Required for Pilus Biogenesis Affects the Exoproteome
Source: mBio. 2021 Mar 16;12(2):e03674-20. doi: 10.1128/mBio.03674-20 (PMC8092324; doi:10.1128/mBio.03674-20)
Supplement: DATA SET S2 [file mBio.03674-20-sd002.xlsx]

## Sheet: EbsA interactors (GO)
#term ID	Description	Observed*	Background**	FDR	Matching proteins in your network (IDs)
GO:0000287	magnesium ion binding	3	11	0.0455	Synpcc7942_1216, Synpcc7942_1293, Synpcc7942_2113
* Number of proteins in group analyzed (39 EbsA interactors)
** Numer of proteins in whole proteome

## Sheet: EbsA interactors (PFAM)
#term ID	Description	Observed*	Background**	FDR	Matching proteins in your network (IDs)
PF00004	ATPase family associated with various cellular activities (AAA)	4	16	0.0072	Synpcc7942_0255, Synpcc7942_0417, Synpcc7942_0998, Synpcc7942_2070
PF02562	PhoH-like protein	2	2	0.0282	Synpcc7942_1775, Synpcc7942_2521
PF13604	AAA domain	2	3	0.031	Synpcc7942_1775, Synpcc7942_2521
PF00437	Type II/IV secretion system protein	2	4	0.0346	Synpcc7942_2070, Synpcc7942_2071
* Number of proteins in group analyzed (39 EbsA interactors)
** Numer of proteins in whole proteome

## Sheet: ebsA-Tn5-Exo
INTERPRO Protein Domains and Features
#term ID	Description	Observed*	Background**	FDR	Matching proteins in your network (IDs)
IPR006311	Twin-arginine translocation pathway, signal sequence	6	15	0.0464	Synpcc7942_0369, Synpcc7942_0399, Synpcc7942_0946, Synpcc7942_1400, Synpcc7942_1548, Synpcc7942_2175
UniProt Keywords
#term ID	Description	Observed*	Background**	FDR	Matching proteins in your network (IDs)
KW-0732	Signal	39	141	3.04e-15	Synpcc7942_0076, Synpcc7942_0239, Synpcc7942_0317, Synpcc7942_0369, Synpcc7942_0374, Synpcc7942_0375, Synpcc7942_0406, Synpcc7942_0443, Synpcc7942_0444, Synpcc7942_0593, Synpcc7942_0595, Synpcc7942_0620, Synpcc7942_0662, Synpcc7942_0769, Synpcc7942_0964, Synpcc7942_1045, Synpcc7942_1059, Synpcc7942_1195, Synpcc7942_1231, Synpcc7942_1260, Synpcc7942_1327, Synpcc7942_1338, Synpcc7942_1376, Synpcc79…
* Number of proteins in group analyzed (proteins less abundant in the exo-proteome of ebsA::Tn5)
** Numer of proteins in whole proteome

## Sheet: pilB-Tn5-Exo
Molecular Function (GO)
#term ID	Description	Observed*	Background**	FDR	Matching proteins in your network (IDs)
GO:0005488	Binding	24	301	0.0367	Synpcc7942_0004, Synpcc7942_0424, Synpcc7942_0449, Synpcc7942_0464, Synpcc7942_0469, Synpcc7942_0632, Synpcc7942_0649, Synpcc7942_0695, Synpcc7942_0713, Synpcc7942_0853, Synpcc7942_0883, Synpcc7942_0885, Synpcc7942_1232, Synpcc7942_1293, Synpcc7942_1423, Synpcc7942_1499, Synpcc7942_1505, Synpcc7942_1792, Synpcc7942_2072, Synpcc7942_2211, Synpcc7942_2216, Synpcc7942_2313, Synpcc7942_2331, Synpcc79…
UniProt Keywords
#term ID	Description	Observed*	Background**	FDR	Matching proteins in your network (IDs)
KW-0143	Chaperone	6	16	0.0076	Synpcc7942_0260, Synpcc7942_0685, Synpcc7942_2072, Synpcc7942_2313, Synpcc7942_2468, Synpcc7942_2524
* Number of proteins in group analyzed (proteins less abundant in the exo-proteome of pilB::Tn5)
** Numer of proteins in whole proteome

## Sheet: hfqΩ-Exo
KEGG Pathways
#term ID	Description	Observed*	Background**	FDR	Matching proteins in your network (IDs)
syf00196	Photosynthesis - antenna proteins	8	14	0.0112	Synpcc7942_0240, Synpcc7942_0325, Synpcc7942_0327, Synpcc7942_1049, Synpcc7942_1051, Synpcc7942_1052, Synpcc7942_1053, Synpcc7942_2158
syf00710	Carbon fixation in photosynthetic organisms	7	16	0.0478	Synpcc7942_0505, Synpcc7942_0538, Synpcc7942_0584, Synpcc7942_0977, Synpcc7942_1427, Synpcc7942_2080, Synpcc7942_2335
UniProt Keywords
#term ID	Description	Observed*	Background**	FDR	Matching proteins in your network (IDs)
KW-0732	Signal	49	141	1.7e-12	Synpcc7942_0076, Synpcc7942_0195, Synpcc7942_0239, Synpcc7942_0302, Synpcc7942_0317, Synpcc7942_0369, Synpcc7942_0374, Synpcc7942_0375, Synpcc7942_0391, Synpcc7942_0406, Synpcc7942_0443, Synpcc7942_0444, Synpcc7942_0593, Synpcc7942_0595, Synpcc7942_0620, Synpcc7942_0662, Synpcc7942_0692, Synpcc7942_0769, Synpcc7942_0964, Synpcc7942_1006, Synpcc7942_1045, Synpcc7942_1059, Synpcc7942_1195, Synpcc79…
KW-0249	Electron transport	14	40	0.0036	Synpcc7942_0239, Synpcc7942_0240, Synpcc7942_0327, Synpcc7942_0535, Synpcc7942_1052, Synpcc7942_1053, Synpcc7942_1231, Synpcc7942_1232, Synpcc7942_1499, Synpcc7942_1541, Synpcc7942_1830, Synpcc7942_1882, Synpcc7942_2158, Synpcc7942_2323
KW-0605	Phycobilisome	8	15	0.0107	Synpcc7942_0240, Synpcc7942_0325, Synpcc7942_0327, Synpcc7942_1049, Synpcc7942_1051, Synpcc7942_1052, Synpcc7942_1053, Synpcc7942_2158
KW-0089	Bile pigment	5	6	0.0298	Synpcc7942_0240, Synpcc7942_0327, Synpcc7942_1052, Synpcc7942_1053, Synpcc7942_2158
* Number of proteins in group analyzed (proteins less abundant the in exo-proteome of hfqΩ)
** Numer of proteins in whole proteome
