# Supplementary material for: A Cyanobacterial Component Required for Pilus Biogenesis Affects the Exoproteome
Source: mBio. 2021 Mar 16;12(2):e03674-20. doi: 10.1128/mBio.03674-20 (PMC8092324; doi:10.1128/mBio.03674-20)
Supplement: DATA SET S3 [file mBio.03674-20-sd003.xlsx]

## Sheet: Less abundant in Mutants  
Table of Proteins Consistently Less Abundant in Mutant Exo-Proteome(s) Compared to the WT Exo-proteome. Fold and FDR values are shown only for those non-contaminant proteins with significant fold changes (Fold < -2.0, FDR < 0.05) in at least one exo-proteome. Data for all detected proteins from each exo-proteome are supplied in the raw data tab.				ebsA::Tn5		pilB::Tn5		hfqΩ
Protein ID	Protein Description	Gene Names	# of Times Significantly Less in Mutant Exo-proteome	Fold	FDR	Fold	FDR	Fold	FDR
Q31PX5	Uncharacterized protein	Synpcc7942_0864	3	-74.0434	0.00848351	-34.783	0.0228156	-552.293	0.000557582
P43087	Delta-aminolevulinic acid dehydratase (ALAD) (ALADH) (EC 4.2.1.24) (Porphobilinogen synthase)	hemB Synpcc7942_1792	3	-61.466	9.90096e-05	-9.30457	0.0132932	-67.6201	0.000112205
Q8KPR2	Uncharacterized protein SEF0032	SEF0032 Synpcc7942_1196	3	-50.9459	0.0175224	-56.6925	0.0148794	-1532.81	0.000202319
Q31P78	Serine/threonine protein kinase	Synpcc7942_1111	3	-46.1243	9.39675e-08	-12.1168	2.50781e-05	-398.403	1.81526e-10
Q31S88	Pilin polypeptide PilA-like	Synpcc7942_0049	3	-31.6866	5.73199e-11	-33.6181	3.65209e-11	-42.364	3.24453e-11
Q31QK5	50S ribosomal protein L10	rplJ rpl10 Synpcc7942_0632	3	-28.3343	0.0022086	-11.8055	0.0152042	-7.29398	0.0429001
Q31S62	Aminopeptidase P. Metallo peptidase. MEROPS family M24B (EC 3.4.11.9)	Synpcc7942_0075	3	-26.4998	0.0283888	-32.6553	0.0210549	-77.2104	0.00701777
Q31KM3	Uncharacterized protein	Synpcc7942_2366	3	-25.3382	1.54238e-07	-20.7082	3.30458e-07	-24.4992	3.34752e-07
Q31S58	Uncharacterized protein	Synpcc7942_0079	3	-19.0667	1.44141e-05	-4.64089	0.0061166	-87.9893	9.55242e-08
Q8GJL3	Uncharacterized protein SEN0028	SEN0028 Synpcc7942_1821	3	-17.4655	4.69812e-05	-5.71083	0.00424321	-93.9022	2.21894e-07
Q31M74	Response regulator receiver domain protein (CheY-like)	Synpcc7942_1815	3	-16.4311	0.0101921	-17.6535	0.00850306	-178.152	8.27883e-05
Q31M18	Uncharacterized protein	Synpcc7942_1871	3	-14.4484	3.44566e-06	-2.65197	0.0230275	-59.5089	1.57327e-08
Q935Z3	Trigger factor (TF) (EC 5.2.1.8) (PPIase)	tig Synpcc7942_2524 seb0003	3	-11.5184	0.00156315	-12.9265	0.00100992	-18.7977	0.000401335
Q31N93	Uncharacterized protein	Synpcc7942_1446	3	-11.0548	3.66698e-05	-3.99335	0.00535168	-39.9687	2.63885e-07
Q31ND8	Uncharacterized protein	Synpcc7942_1401	3	-11.0262	0.00803749	-13.0618	0.00501451	-38.537	0.000376196
Q59984	Protein GrpE (HSP-70 cofactor)	grpE Synpcc7942_2072	3	-10.8982	0.000701054	-4.62429	0.0153856	-25.4888	4.76828e-05
Q31Q50	Acid phosphatase (EC 3.1.3.2)	Synpcc7942_0787	3	-10.5144	1.76994e-07	-4.02382	0.000119602	-23.2931	4.38823e-09
Q31KZ1	Bacterial nucleoid protein Hbs	Synpcc7942_2248	3	-10.501	0.00154449	-4.99471	0.017731	-32.4625	4.95677e-05
Q31QY0	Ribosome-recycling factor (RRF) (Ribosome-releasing factor)	frr Synpcc7942_0507	3	-9.84779	1.15361e-06	-12.6544	2.35449e-07	-10.1582	1.69305e-06
Q31PM5	Uncharacterized protein	Synpcc7942_0964	3	-9.41612	5.23632e-07	-3.28319	0.000757622	-14.7043	7.49021e-08
Q31ND9	Beta-xylanase (EC 3.2.1.8)	Synpcc7942_1400	3	-9.30905	1.55155e-05	-4.83953	0.000588739	-16.5085	1.42546e-06
P50021	Chaperone protein dnaK2 (HSP70-2) (Heat shock 70 kDa protein 2) (Heat shock protein 70-2)	dnaK2 Synpcc7942_2468	3	-9.1543	0.00318157	-10.3576	0.0020131	-12.4864	0.00134114
Q31KK1	Oxalate decarboxylase (EC 4.1.1.2)	Synpcc7942_2388	3	-9.12063	9.65002e-09	-7.99353	2.10517e-08	-16.317	5.01381e-10
Q31QL7	Uncharacterized protein	Synpcc7942_0620	3	-7.95686	2.60693e-07	-5.93275	1.85638e-06	-12.2768	3.10133e-08
Q8GIS8	Uncharacterized protein	SEA0044 Synpcc7942_2482	3	-7.51132	2.38024e-10	-4.68019	1.40237e-08	-11.8037	1.82752e-11
Q31L15	50S ribosomal protein L29	rpmC rpl29 Synpcc7942_2224	3	-7.50296	0.000194763	-7.1478	0.000233246	-27.3641	8.32843e-07
Q31MB9	Uncharacterized protein	Synpcc7942_1770	3	-7.45558	2.1379e-06	-3.83399	0.000219729	-36.6889	7.27155e-10
Q31KA6	Uncharacterized protein	Synpcc7942_2483	3	-7.37512	7.9454e-12	-9.53721	8.57971e-13	-10.6238	1.01156e-12
Q31RB8	Putative flavin-containing monoamine oxidase	Synpcc7942_0369	3	-6.83559	2.34595e-09	-4.68841	5.70545e-08	-8.73415	7.23257e-10
Q31MZ1	Probable amidase	Synpcc7942_1548	3	-6.80345	0.000191721	-2.64543	0.0249212	-30.6001	2.66754e-07
Q31K49	Blue-copper-protein-like protein	Synpcc7942_2540	3	-6.51403	0.0129181	-5.53665	0.0201711	-5.17785	0.0262342
Q31Q43	Membrane-associated 30 kD protein-like	Synpcc7942_0794	3	-5.89964	0.00966756	-9.96624	0.00150944	-16.6108	0.000349336
Q8GMT0	Nucleoid-associated protein Synpcc7942_0464	Synpcc7942_0464 sek0006	3	-5.73463	0.00491945	-7.17826	0.00192831	-17.1448	9.29444e-05
Q31PV6	30S ribosomal protein S10	rpsJ rps10 Synpcc7942_0883	3	-4.73409	0.00918878	-3.83657	0.0195093	-4.33584	0.0137394
Q31Q68	Uncharacterized protein	Synpcc7942_0769	3	-4.72157	2.53107e-05	-2.15348	0.0113833	-8.79063	5.86022e-07
Q31L28	30S ribosomal protein S13	rpsM rps13 Synpcc7942_2211	3	-4.60684	0.00986748	-7.8948	0.00108708	-15.1333	0.000114428
Q8GMR7	Serine--tRNA ligase (EC 6.1.1.11) (Seryl-tRNA synthetase) (SerRS) (Seryl-tRNA(Ser/Sec) synthetase)	serS Synpcc7942_0449 sek0021	3	-4.06887	0.0228871	-5.65292	0.00708235	-16.2759	0.000188548
Q31LZ8	LabA	labA Synpcc7942_1891	3	-3.99905	0.0129181	-4.28251	0.00964576	-5.74294	0.00333944
Q31NV7	Cytochrome b6-f complex iron-sulfur subunit (EC 1.10.9.1) (Plastohydroquinone:plastocyanin oxidoreductase iron-sulfur protein) (ISP) (RISP) (Rieske iron-sulfur protein)	petC Synpcc7942_1232	3	-3.78589	0.00913678	-4.12197	0.00597208	-7.52661	0.000467604
Q03513	Carbon dioxide concentrating mechanism protein CcmM	ccmM Synpcc7942_1423	3	-3.40497	0.0258726	-4.1909	0.011671	-15.3161	8.26011e-05
Q31RB3	Uncharacterized protein	Synpcc7942_0374	3	-3.37807	0.000164786	-5.4044	3.23131e-06	-2.78138	0.00105128
Q8GMR4	Uncharacterized protein	sek0027 Synpcc7942_0443	3	-3.33904	0.00104431	-2.14593	0.0205308	-5.04073	8.55574e-05
Q31QC4	4-hydroxy-3-methylbut-2-en-1-yl diphosphate synthase (ferredoxin) (EC 1.17.7.1) (1-hydroxy-2-methyl-2-(E)-butenyl 4-diphosphate synthase)	ispG Synpcc7942_0713	3	-2.95003	0.0192044	-3.04465	0.0161953	-2.6352	0.0333037
Q31PD8	Phycocyanin linker protein 9K	Synpcc7942_1051	3	-2.67178	0.014922	-3.10401	0.00630164	-4.44105	0.000979289
Q8GJL5	CBS	SEM0025 Synpcc7942_1824	3	-2.407	0.00294597	-2.46081	0.00233311	-2.47209	0.00270584
Q31QP4	Uncharacterized protein	Synpcc7942_0593	3	-2.29453	2.43101e-05	-6.70746	1.28819e-10	-2.7882	3.00497e-06
Q31KB0	Pilin-like protein	Synpcc7942_2479	3	-2.03576	0.000643361	-2.4485	5.62085e-05	-4.00092	4.31745e-07
Q31MA2	SUF system FeS assembly protein	Synpcc7942_1787	2	-2.73014	0.0149206	-2.69601	0.0154048
Q31KN2	Uncharacterized protein	Synpcc7942_2357	2	-228.704	0.000267558			-146.312	0.000743402
Q31PE4	Amidase enhancer-like	Synpcc7942_1045	2	-208.004	0.00107015			-543.14	0.000312587
Q31L35	50S ribosomal protein L31	rpmE rpl31 Synpcc7942_2204	2	-137.102	0.00274835			-213.214	0.0016177
Q8GMT3	Peptidase, metallopeptidases	sek0003 Synpcc7942_0467	2	-114.674	6.81165e-05			-493.252	4.58029e-06
Q31LM7	Stage II sporulation protein D-like	Synpcc7942_2012	2	-99.8516	0.00113042			-12.2338	0.0438568
Q31NL0	Uncharacterized protein	Synpcc7942_1329	2	-96.0032	0.01752			-192.662	0.00855964
Q31NC2	Uncharacterized protein	Synpcc7942_1417	2	-74.8763	2.27553e-05			-23.8257	0.000717449
Q31RB2	Processing protease	Synpcc7942_0375	2	-72.5458	2.28331e-05			-51.7561	8.81887e-05
Q31MQ1	UPF0367 protein Synpcc7942_1638	Synpcc7942_1638	2	-50.3413	0.0188293			-33.8463	0.0322752
Q31M42	4-hydroxy-tetrahydrodipicolinate synthase (HTPA synthase) (EC 4.3.3.7)	dapA Synpcc7942_1847	2	-43.6243	0.0275319			-80.3952	0.0144072
Q31Q69	Uncharacterized protein	Synpcc7942_0768	2	-43.462	0.0182188			-147.299	0.00372666
Q31MF9	Uncharacterized protein	Synpcc7942_1730	2	-39.5094	0.0268577			-127.151	0.00678043
Q31R88	Uncharacterized protein	Synpcc7942_0399	2	-37.2052	9.87365e-07			-48.7535	6.5339e-07
Q31KR7	Aspartyl/glutamyl-tRNA(Asn/Gln) amidotransferase subunit C (Asp/Glu-ADT subunit C) (EC 6.3.5.-)	gatC Synpcc7942_2322	2	-35.022	0.0105827			-14.7448	0.0420103
Q31P64	Putative CheA signal transduction histidine kinases, no good domain identification	Synpcc7942_1125	2	-34.2013	0.00747741			-43.4287	0.00541398
Q31LW4	Probable peptidase	Synpcc7942_1925	2	-24.7264	0.000130703			-103.273	2.76049e-06
Q54705	Band 7 protein	SEA0026 Synpcc7942_2499	2	-22.9334	0.00389944			-226.902	3.41991e-05
Q31LF3	Uncharacterized protein	Synpcc7942_2086	2	-20.1494	0.0278478			-210.272	0.000765326
Q31N31	Uncharacterized protein	Synpcc7942_1508	2	-17.6815	2.89167e-06			-29.3774	5.78712e-07
Q31QK6	50S ribosomal protein L7/L12	rplL rpl12 Synpcc7942_0631	2	-16.1553	0.00665813			-53.7331	0.000488312
Q31MH8	Uncharacterized protein	Synpcc7942_1711	2	-15.9351	9.2716e-07			-19.7612	5.90915e-07
Q31L64	Iron deficiency-induced protein A	idiA Synpcc7942_2175	2	-14.5452	0.00391381			-21.7293	0.00156249
Q31KS8	Uncharacterized protein	Synpcc7942_2311	2	-14.3917	2.96856e-07			-25.9633	3.10133e-08
Q31RI3	Uncharacterized protein	Synpcc7942_0304	2	-14.355	0.0247813			-31.2279	0.0067878
Q8GIS7	Uncharacterized protein	SEA0045 Synpcc7942_2481	2	-12.7846	0.000498306			-18.4622	0.000180124
Q31RZ8	Acetolactate synthase (EC 2.2.1.6)	Synpcc7942_0139	2	-12.4923	5.10857e-06			-7.04144	0.00014749
Q31KQ1	Uncharacterized protein	Synpcc7942_2338	2	-12.0333	0.0221373			-48.3161	0.00148776
Q31L22	50S ribosomal protein L18	rplR rpl18 Synpcc7942_2217	2	-11.8894	0.00803749			-26.5986	0.00120421
Q31NV8	Cytochrome f	petA Synpcc7942_1231	2	-11.107	0.000399219			-82.3253	5.08468e-07
Q31NF5	Uncharacterized protein	Synpcc7942_1384	2	-10.0929	2.96024e-06			-17.2457	3.20506e-07
Q31N15	DNA-directed RNA polymerase subunit beta' (RNAP subunit beta') (EC 2.7.7.6) (RNA polymerase subunit beta') (Transcriptase subunit beta')	rpoC2 Synpcc7942_1524	2	-9.11861	0.000922622			-4.0899	0.0203254
Q31MA8	Uncharacterized protein	Synpcc7942_1781	2	-9.02573	0.00803749			-22.2326	0.000717449
Q54760	Elongation factor P (EF-P)	efp Synpcc7942_2565	2	-8.50501	0.00281074			-15.5198	0.000444317
Q31P44	Glutaredoxin	Synpcc7942_1145	2	-8.16447	0.0149374			-27.7892	0.000691853
Q31MK3	Thiosulphate-binding protein	Synpcc7942_1686	2	-7.76081	0.00702183			-6.53879	0.0126296
P29820	Peptidyl-prolyl cis-trans isomerase (PPIase) (EC 5.2.1.8) (Rotamase)	rot Synpcc7942_1431	2	-7.76047	0.0104149			-9.8865	0.00579523
Q31QP2	Uncharacterized protein	Synpcc7942_0595	2	-7.44085	0.00741642			-12.2836	0.0016927
Q31LL7	Transcription termination/antitermination protein NusA	nusA Synpcc7942_2022	2	-7.37804	0.000326667			-19.2069	6.49568e-06
Q31MS7	Pyridine nucleotide transhydrogenase alpha subunit	Synpcc7942_1612	2	-7.01027	0.00216331			-6.60688	0.00312172
Q31QY2	D-fructose 1,6-bisphosphatase class 2/sedoheptulose 1,7-bisphosphatase (FBPase class 2/SBPase) (EC 3.1.3.11) (EC 3.1.3.37) (D-fructose-1,6-bisphosphate 1-phosphohydrolase class 2) (Fructose-1,6-bisphosphatase F-I)	Synpcc7942_0505	2	-6.71641	0.00966756			-8.4345	0.00526488
Q31MT3	Beta-Ig-H3/fasciclin	Synpcc7942_1606	2	-6.08856	0.00242968			-25.3667	1.06342e-05
Q31RM8	Uncharacterized protein	Synpcc7942_0259	2	-5.53494	0.0217006			-14.2008	0.00148937
Q31L00	Uncharacterized protein	Synpcc7942_2239	2	-5.3327	1.19199e-05			-8.04746	1.19559e-06
Q31QK2	Transcription termination/antitermination protein NusG	nusG Synpcc7942_0635	2	-5.01718	0.00090383			-6.20641	0.000376196
Q31RH0	Uncharacterized protein	Synpcc7942_0317	2	-4.84949	0.00282165			-10.1109	0.000120377
Q31L30	DNA-directed RNA polymerase subunit alpha (RNAP subunit alpha) (EC 2.7.7.6) (RNA polymerase subunit alpha) (Transcriptase subunit alpha)	rpoA Synpcc7942_2209	2	-4.44474	1.55885e-05			-4.49878	2.34738e-05
Q31M07	Photosystem II 12 kDa extrinsic protein (PS II complex 12 kDa extrinsic protein) (PSII-U)	psbU Synpcc7942_1882	2	-4.15505	2.9525e-07			-6.60778	8.89321e-09
Q31PD0	Uncharacterized protein	Synpcc7942_1059	2	-4.12616	2.98916e-05			-3.69592	0.000110629
Q31NK1	Uncharacterized protein	Synpcc7942_1338	2	-3.93219	0.0103398			-6.6476	0.00120421
Q31ND4	Uncharacterized protein	Synpcc7942_1405	2	-3.90431	0.000125521			-5.90594	9.69748e-06
Q31RP8	Cytochrome c6 (Cytochrome c-553) (Cytochrome c553) (Soluble cytochrome f)	petJ Synpcc7942_0239	2	-3.86285	0.0109432			-5.9852	0.00184368
Q31JU4	Uncharacterized protein	Synpcc7942_B2634	2	-3.83715	0.0010131			-4.42006	0.000522909
Q31K06	Uncharacterized protein	Synpcc7942_2583	2	-3.81769	0.00518845			-9.4427	7.73859e-05
Q31RG0	Allophycocyanin alpha chain	Synpcc7942_0327	2	-3.57886	0.00470783			-7.55693	0.000112205
Q31LP0	RNA-binding region RNP-1	Synpcc7942_1999	2	-3.53285	0.0150314			-8.59025	0.000374366
Q31S61	Extracellular solute-binding protein, family 3	Synpcc7942_0076	2	-3.43942	0.0107963			-4.85375	0.00238929
Q31R81	Uncharacterized protein	Synpcc7942_0406	2	-3.42784	0.0110019			-14.0542	1.93078e-05
Q31KZ8	Uncharacterized protein	Synpcc7942_2241	2	-3.40519	1.0639e-05			-7.96275	1.29296e-08
Q31SC5	30S ribosomal protein S6	rpsF rps6 Synpcc7942_0012	2	-3.2841	0.0198572			-5.088	0.00337697
Q31QS6	Uncharacterized protein	Synpcc7942_0561	2	-3.276	0.000714302			-5.34504	3.10887e-05
Q31NG3	Uncharacterized protein	Synpcc7942_1376	2	-3.14698	0.0242287			-6.6926	0.00105642
P13530	C-phycocyanin alpha chain	cpcA1 cpcA Synpcc7942_1048; cpcA2 Synpcc7942_1053	2	-2.99205	0.0296158			-6.52404	0.00120421
P0A2Z8	ATP synthase epsilon chain (ATP synthase F1 sector epsilon subunit) (F-ATPase epsilon subunit)	atpC atpE Synpcc7942_2316	2	-2.88059	0.0187424			-4.00038	0.00416964
Q8GAA4	Uncharacterized protein	sek0026 Synpcc7942_0444	2	-2.86301	0.000574789			-5.01402	8.70613e-06
Q31Q67	Uncharacterized protein	Synpcc7942_0770	2	-2.8279	0.00316094			-4.20702	0.000255553
Q8KPT7	Integral membrane protein-like	SED0021 Synpcc7942_1587	2	-2.80636	0.0268577			-8.62645	0.000167344
Q31S15	EAL	Synpcc7942_0122	2	-2.79898	8.77998e-05			-2.06632	0.00259417
Q31L79	Alanine-glyoxylate aminotransferase (EC 2.6.1.44)	Synpcc7942_2160	2	-2.73404	0.0258401			-2.63506	0.0320955
Q31L43	Uncharacterized protein	Synpcc7942_2196	2	-2.69248	0.000116659			-2.5338	0.000307815
Q31QH5	Uncharacterized protein	Synpcc7942_0662	2	-2.64518	0.00518845			-3.87591	0.000453774
Q31JY1	Uncharacterized protein	Synpcc7942_2608	2	-2.62715	0.0221373			-8.96208	4.65608e-05
Q31QF8	RNA-binding region RNP-1	Synpcc7942_0679	2	-2.49666	0.00258581			-2.46741	0.00324675
Q31RN7	Uncharacterized protein	Synpcc7942_0250	2	-2.45797	0.0181429			-6.95379	5.04319e-05
Q31NZ4	Uncharacterized protein	Synpcc7942_1195	2	-2.40322	0.00112903			-3.16674	0.000113809
Q31PP3	UDP-galactopyranose mutase (EC 5.4.99.9)	Synpcc7942_0946	2	-2.32888	0.0115388			-4.98145	8.2329e-05
Q31LN6	Uncharacterized protein	Synpcc7942_2003	2	-2.32302	0.0249896			-4.36727	0.000717449
Q31MY7	Ketol-acid reductoisomerase (NADP(+)) (KARI) (EC 1.1.1.86) (Acetohydroxy-acid isomeroreductase) (AHIR) (Alpha-keto-beta-hydroxylacyl reductoisomerase) (Ketol-acid reductoisomerase type 1) (Ketol-acid reductoisomerase type I)	ilvC Synpcc7942_1552	2	-2.24073	0.0234035			-2.0018	0.0455879
Q31NS9	Uncharacterized protein	Synpcc7942_1260	2	-2.237	0.00526094			-2.14851	0.00802219
Q31NL2	Uncharacterized protein	Synpcc7942_1327	2	-2.22217	0.025694			-5.80006	8.90068e-05
Q31S09	Uncharacterized protein	Synpcc7942_0128	2	-2.04661	0.00168907			-2.79265	7.96869e-05
Q31QK9	Polyamine aminopropyltransferase (Putrescine aminopropyltransferase) (PAPT) (Spermidine synthase) (SPDS) (SPDSY) (EC 2.5.1.16)	speE Synpcc7942_0628	2			-260.193	4.10268e-05	-12.4944	0.0243819
Q31RN5	Uncharacterized protein	Synpcc7942_0252	2			-101.507	0.00270268	-52.1696	0.0088103
Q31RR7	Probable cell division inhibitor MinD	Synpcc7942_0220	2			-47.8968	0.012718	-77.6905	0.00711187
Q31LF9	Probable phosphoketolase (EC 4.1.2.-)	Synpcc7942_2080	2			-34.6823	0.00129618	-33.823	0.00167016
Q31KR6	Glutaredoxin	Synpcc7942_2323	2			-21.2891	0.0125791	-276.44	0.000131204
Q55038	Amidophosphoribosyltransferase (ATase) (EC 2.4.2.14) (Glutamine phosphoribosylpyrophosphate amidotransferase) (GPATase)	purF Synpcc7942_0004	2			-17.8108	0.019904	-12.2199	0.0395906
Q8GIT7	DNA gyrase subunit B (EC 5.99.1.3)	SEB0035 gyrB Synpcc7942_2491	2			-14.6107	0.000578003	-32.8491	6.23966e-05
Q31R18	2,3-bisphosphoglycerate-independent phosphoglycerate mutase (BPG-independent PGAM) (Phosphoglyceromutase) (iPGM) (EC 5.4.2.12)	gpmI Synpcc7942_0469	2			-14.3415	0.0209364	-11.8544	0.0316218
Q31PZ5	Uncharacterized protein	Synpcc7942_0843	2			-11.7447	0.000635328	-6.24629	0.00715863
P22879	60 kDa chaperonin (GroEL protein) (Protein Cpn60)	groL cpn60 groEL mopA Synpcc7942_2313	2			-9.97813	0.0008289	-3.67744	0.0333037
Q31NE2	Uncharacterized protein	Synpcc7942_1397	2			-8.99527	0.00406554	-8.8661	0.00491998
Q31QZ9	Dihydroorotase (EC 3.5.2.3)	Synpcc7942_0488	2			-7.90539	0.00429198	-5.47991	0.0156628
Q31N38	D-3-phosphoglycerate dehydrogenase (EC 1.1.1.95)	Synpcc7942_1501	2			-7.05947	0.0265012	-6.79742	0.0311426
Q8GMR8	Putative NifU-like protein	sek0020 Synpcc7942_0450	2			-5.8783	0.00247243	-8.54749	0.000656275
Q31N34	3-isopropylmalate dehydrogenase (EC 1.1.1.85) (3-IPM-DH) (Beta-IPM dehydrogenase) (IMDH)	leuB Synpcc7942_1505	2			-5.63494	0.0117319	-3.69472	0.0452722
Q31KJ4	Uncharacterized protein	Synpcc7942_2395	2			-5.30628	1.76747e-05	-2.17111	0.0154936
Q31R14	NADH:flavin oxidoreductases Old Yellow Enzyme family-like	Synpcc7942_0473	2			-4.14815	0.00342295	-4.59819	0.00242298
P0A3D2	Ferredoxin-1 (Ferredoxin I)	petF Synpcc7942_1499	2			-3.4148	0.00584547	-3.27025	0.00820859
Q31L73	Uncharacterized protein	Synpcc7942_2166	2			-3.39709	0.0231103	-8.78539	0.000581654
Q31QE3	SSU ribosomal protein S1P	Synpcc7942_0694	2			-2.86771	0.00134378	-2.04727	0.0189442
Q31KK9	Uncharacterized protein	Synpcc7942_2380	2			-2.72571	0.0224239	-3.16462	0.0122003
Q31MQ4	Probable porin major outer membrane protein	Synpcc7942_1635	2			-2.31103	4.34115e-05	-2.84705	5.46852e-06
Q31KC0	Uncharacterized protein	Synpcc7942_2469	2			-2.30996	4.06869e-06	-2.1387	2.52362e-05
Q31NH7	Uncharacterized protein	Synpcc7942_1362	2			-2.23019	0.00192325	-2.6353	0.000502339
Q31Q17	Uncharacterized protein	Synpcc7942_0820	2			-2.0746	0.013465	-2.28	0.00736394
Q31K21	Uncharacterized protein	Synpcc7942_2568	1	-39.4154	0.00486939
Q31MH0	Isocitrate dehydrogenase [NADP] (EC 1.1.1.42)	Synpcc7942_1719	1	-11.6747	0.00170528
Q8VPU8	Uncharacterized protein	Synpcc7942_0610	1	-10.3363	0.018443
O34125	ATP-dependent Clp protease proteolytic subunit 2 (EC 3.4.21.92) (Endopeptidase Clp 2)	clpP2 Synpcc7942_2525 seb0002	1	-5.01971	0.031744
Q31KE2	Uncharacterized protein	Synpcc7942_2447	1	-2.13371	0.00170528
Q31NI7	Acetyl-coenzyme A synthetase (AcCoA synthetase) (Acs) (EC 6.2.1.1) (Acetate--CoA ligase) (Acyl-activating enzyme)	acsA Synpcc7942_1352	1			-42.0177	0.00779012
Q31R64	Uncharacterized protein	Synpcc7942_0423	1			-16.9144	0.0080149
Q31ML4	Uncharacterized protein	Synpcc7942_1675	1			-16.0604	0.0153856
Q8KUU6	ANL35	Synpcc7942_B2654 anL35	1			-14.0858	0.0083674
Q31QE2	Transcriptional repressor NrdR	nrdR Synpcc7942_0695	1			-12.845	0.0187863
Q31M09	Uncharacterized protein	Synpcc7942_1880	1			-11.748	0.00176077
Q31QM2	Rhodanese-like	Synpcc7942_0615	1			-7.83308	0.00168676
Q31L23	30S ribosomal protein S5	rpsE rps5 Synpcc7942_2216	1			-6.78792	0.0111392
Q31NJ9	Peptide deformylase (PDF) (EC 3.5.1.88) (Polypeptide deformylase)	def Synpcc7942_1340	1			-6.4037	0.0224365
Q31PY6	LL-diaminopimelate aminotransferase (DAP-AT) (DAP-aminotransferase) (LL-DAP-aminotransferase) (EC 2.6.1.83)	dapL Synpcc7942_0853	1			-6.00045	0.0137761
Q8GLI4	Light dependent period	ldpA Synpcc7942_0624	1			-5.63077	4.09522e-05
Q54711	Cytochrome b6	petB Synpcc7942_2331	1			-5.39255	0.00585898
Q31PV4	Elongation factor G (EF-G)	fusA Synpcc7942_0885	1			-4.71786	0.011913
Q31PJ1	ATP-dependent zinc metalloprotease FtsH (EC 3.4.24.-)	ftsH Synpcc7942_0998	1			-4.41618	0.0272298
P38023	RNA polymerase sigma factor SigA1	sigA1 rpoD1 Synpcc7942_0649	1			-3.40063	1.30366e-06
Q31KJ2	Uncharacterized protein	Synpcc7942_2397	1			-3.05817	0.0179081
Q31M27	Uncharacterized protein	Synpcc7942_1862	1			-2.56288	0.000299058
Q31KI6	Uncharacterized protein	Synpcc7942_2403	1			-2.54042	0.00699355
Q31RM7	ATPase	Synpcc7942_0260	1			-2.42906	3.54473e-05
Q31RW6	Cysteine synthase	Synpcc7942_0171	1			-2.35772	0.0161495
Q31KT8	Uncharacterized protein	Synpcc7942_2301	1			-2.35545	0.00200327
Q31KF8	Uncharacterized protein	Synpcc7942_2431	1			-2.19852	0.0100843
Q31MU0	Uncharacterized protein	Synpcc7942_1599	1			-2.18268	5.8718e-05
Q31QF2	60 kDa chaperonin (GroEL protein) (Protein Cpn60)	groL groEL Synpcc7942_0685	1			-2.14058	0.00115535
Q31RF9	Phycobilisome core-membrane linker polypeptide	Synpcc7942_0328	1			-2.11262	0.000220779
Q31PL8	Uncharacterized protein	Synpcc7942_0971	1					-189.692	0.00873895
O50209	Allophycocyanin, beta subunit (Phycobilisome core component)	apcF Synpcc7942_2158	1					-159.295	0.000291652
Q31PK1	Uncharacterized protein	Synpcc7942_0988	1					-89.4856	0.00128185
Q31RF0	ATP synthase gamma chain (ATP synthase F1 sector gamma subunit) (F-ATPase gamma subunit)	atpG atpC Synpcc7942_0337	1					-51.9325	0.0457728
Q31LV5	D-alanyl-D-alanine carboxypeptidase/D-alanyl-D-alanine-endopeptidase	Synpcc7942_1934	1					-49.2841	0.0162502
Q31PX4	UPF0234 protein Synpcc7942_0865	Synpcc7942_0865	1					-45.3775	0.00394238
Q55024	DNA protection during starvation protein (EC 1.16.-.-) (Nutrient stress-induced DNA-binding protein)	dps dpsA Synpcc7942_2171	1					-36.7119	0.0168407
Q31LX4	Chorismate mutase AroH (EC 5.4.99.5)	Synpcc7942_1915	1					-33.987	0.0420103
Q31PM2	Porphobilinogen deaminase (PBG) (EC 2.5.1.61) (Hydroxymethylbilane synthase) (HMBS) (Pre-uroporphyrinogen synthase)	hemC Synpcc7942_0967	1					-32.5241	0.0131328
Q59943	Fructose-1,6-bisphosphatase class 1 (FBPase class 1) (EC 3.1.3.11) (D-fructose-1,6-bisphosphate 1-phosphohydrolase class 1) (Fructose-1,6-bisphosphatase F-II)	fbp Synpcc7942_2335	1					-31.4961	0.0425204
Q31MB7	30S ribosomal protein S16	rpsP rps16 Synpcc7942_1772	1					-28.7303	0.0203254
Q31LY1	Uncharacterized protein	Synpcc7942_1908	1					-26.6822	0.0168407
Q31P74	Uncharacterized protein	Synpcc7942_1115	1					-25.9148	0.00988968
Q31Q48	Uncharacterized protein	Synpcc7942_0789	1					-23.9264	0.00100702
Q31KY4	Uncharacterized protein	Synpcc7942_2255	1					-21.2077	0.0241344
Q31P58	Ferredoxin-thioredoxin reductase variable subunit	Synpcc7942_1131	1					-20.8194	0.0283177
Q31MY3	Uncharacterized protein	Synpcc7942_1556	1					-20.2063	3.56815e-06
Q07948	ORF1 Flavin Reductase	ORF1 Synpcc7942_2008	1					-19.7638	0.0362756
Q935X4	ChlA (Chlorophyll synthase / NADPH-protochlorophyllide oxidoreductase) (EC 1.3.1.33) (EC 2.5.1.62)	SEA0022 Synpcc7942_2503	1					-17.03	0.025242
Q31KY3	Uncharacterized protein	Synpcc7942_2256	1					-15.7404	0.000116936
Q31Q47	RNA-binding region RNP-1	Synpcc7942_0790	1					-15.6002	0.0168407
P29686	Glucose-6-phosphate 1-dehydrogenase (G6PD) (EC 1.1.1.49)	zwf Synpcc7942_2334	1					-15.5522	0.000315405
Q31PS2	Uncharacterized protein	Synpcc7942_0917	1					-14.7605	0.00364949
Q31KI1	Uncharacterized protein	Synpcc7942_2408	1					-13.8387	0.0385291
Q31RG2	Phycobilisome 7.8 kDa linker polypeptide, allophycocyanin-associated, core	Synpcc7942_0325	1					-13.2758	0.000676119
Q31LA2	Hydrogenobyrinic acid a,c-diamide cobaltochelatase (EC 6.6.1.2)	Synpcc7942_2137	1					-12.7557	0.0216863
Q31QV1	Acyl carrier protein (ACP)	acpP Synpcc7942_0536	1					-12.6972	0.00362221
Q31NF6	Inorganic pyrophosphatase (EC 3.6.1.1) (Pyrophosphate phospho-hydrolase) (PPase)	ppa Synpcc7942_1383	1					-12.4508	0.0227162
Q31N17	DNA-directed RNA polymerase subunit beta (RNAP subunit beta) (EC 2.7.7.6) (RNA polymerase subunit beta) (Transcriptase subunit beta)	rpoB Synpcc7942_1522	1					-11.3619	0.00400189
P22880	10 kDa chaperonin (GroES protein) (Protein Cpn10)	groS groES Synpcc7942_2314	1					-11.1088	0.00430163
P10340	Flavodoxin	isiB Synpcc7942_1541	1					-11.0107	0.00939125
Q31MN0	Nitroreductase	Synpcc7942_1659	1					-9.96694	0.0245657
Q6BBK3	CP12	cp12 Synpcc7942_0361	1					-9.57386	0.00930362
Q31L20	30S ribosomal protein S8	rpsH rps8 Synpcc7942_2219	1					-9.12518	0.0427157
Q31KC6	S-adenosylmethionine synthase (AdoMet synthase) (EC 2.5.1.6) (MAT) (Methionine adenosyltransferase)	metK Synpcc7942_2463	1					-8.13249	0.00133759
Q31QU3	Uncharacterized protein	Synpcc7942_0544	1					-8.11128	0.00308754
Q31N01	Uncharacterized protein	Synpcc7942_1538	1					-7.88088	0.020553
Q7X4K8	Thioredoxin peroxidase	tpxA Synpcc7942_2309	1					-7.72135	0.000786857
Q31L83	Glutamine synthetase (EC 6.3.1.2)	Synpcc7942_2156	1					-7.4163	0.0432584
Q31LZ3	Arginine biosynthesis bifunctional protein ArgJ [Cleaved into: Arginine biosynthesis bifunctional protein ArgJ beta chain; Arginine biosynthesis bifunctional protein ArgJ alpha chain] [Includes: Glutamate N-acetyltransferase (EC 2.3.1.35) (Ornithine acetyltransferase) (OATase) (Ornithine transacetylase); Amino-acid acetyltransferase (EC 2.3.1.1) (N-acetylglutamate synthase) (AGSase)]	argJ Synpcc7942_1896	1					-6.50577	0.0055578
Q31RP7	Uncharacterized protein	Synpcc7942_0240	1					-6.41564	0.0055326
Q31NM5	ATP-dependent zinc metalloprotease FtsH (EC 3.4.24.-)	ftsH Synpcc7942_1314	1					-5.91016	0.0395906
Q9Z3H5	50S ribosomal protein L21	rplU rpl21 Synpcc7942_1219 sef0008	1					-5.86061	0.0273205
Q31QU9	Transketolase (EC 2.2.1.1)	Synpcc7942_0538	1					-5.81199	0.0119944
P12243	Thioredoxin 1 (Trx-1) (Thioredoxin-M)	trxA trxM Synpcc7942_1830	1					-5.75294	0.0207174
Q31KE0	1-Cys peroxiredoxin (EC 1.11.1.15)	Synpcc7942_2449	1					-5.53967	0.0067397
O05161	Probable 30S ribosomal protein PSRP-3 (Ycf65-like protein)	mut3G Synpcc7942_2345	1					-5.16157	0.00486947
Q31QQ3	Ribose-5-phosphate isomerase A (EC 5.3.1.6) (Phosphoriboisomerase A) (PRI)	rpiA Synpcc7942_0584	1					-5.13983	0.0129842
P0A3F4	Nitrogen regulatory protein P-II (PII signal transducing protein)	glnB Synpcc7942_0321	1					-5.03608	0.00988968
Q31PE0	Phycobilisome rod linker polypeptide	Synpcc7942_1049	1					-4.9999	0.00978744
Q31M83	Bacterioferritin comigratory protein	Synpcc7942_1806	1					-4.8657	0.0168407
Q31KN5	Peptidyl-prolyl cis-trans isomerase (EC 5.2.1.8)	Synpcc7942_2354	1					-4.8579	0.00696685
Q31L87	Uncharacterized protein	Synpcc7942_2152	1					-4.83539	0.0178063
Q31KG7	Uncharacterized protein	Synpcc7942_2422	1					-4.79324	9.29444e-05
Q31RE9	Ferredoxin (2Fe-2S)	Synpcc7942_0338	1					-4.63467	0.0294695
Q31NB2	Ribulose 1,5-bisphosphate carboxylase small subunit (EC 4.1.1.39)	Synpcc7942_1427	1					-4.58472	0.0152129
Q31JZ9	Pilin-like protein-like	Synpcc7942_2590	1					-4.26546	1.25819e-05
Q31Q42	Uncharacterized protein	Synpcc7942_0795	1					-3.58018	0.000550324
Q31M96	Thioredoxin	Synpcc7942_1793	1					-3.48768	0.0256565
Q31S33	Uncharacterized protein	Synpcc7942_0104	1					-3.40637	0.0161484
Q31KX9	Uncharacterized protein	Synpcc7942_2260	1					-3.40008	0.00151577
P06539	C-phycocyanin beta chain	cpcB1 cpcB Synpcc7942_1047; cpcB2 Synpcc7942_1052	1					-3.32503	0.00183191
P72559	ANL21	Synpcc7942_B2645 anL21	1					-3.28486	0.0275578
Q31PJ5	Uncharacterized protein	Synpcc7942_0994	1					-3.2294	1.11894e-05
Q31QV2	Photosystem I iron-sulfur center (EC 1.97.1.12) (9 kDa polypeptide) (PSI-C) (Photosystem I subunit VII) (PsaC)	psaC Synpcc7942_0535	1					-3.21229	0.0291913
Q31RF2	ATP synthase subunit delta (ATP synthase F(1) sector subunit delta) (F-type ATPase subunit delta) (F-ATPase subunit delta)	atpH atpD Synpcc7942_0335	1					-3.12595	0.0166255
Q31PI3	TPR repeat	Synpcc7942_1006	1					-3.06106	0.000132425
Q31PL2	Phosphoribulokinase (EC 2.7.1.19)	Synpcc7942_0977	1					-2.93691	0.0251466
Q31KM9	N-acetylmuramoyl-L-alanine amidase (EC 3.5.1.28)	Synpcc7942_2360	1					-2.69534	0.000488312
Q31MS6	Uncharacterized protein	Synpcc7942_1613	1					-2.64365	0.000656275
Q31NA5	Uncharacterized protein	Synpcc7942_1434	1					-2.63128	0.0227263
Q31LI9	Uncharacterized protein	Synpcc7942_2050	1					-2.44946	0.000708492
Q31L76	Uncharacterized protein	Synpcc7942_2163	1					-2.28485	0.000916356
Q31RI5	Phospholipase D/Transphosphatidylase	Synpcc7942_0302	1					-2.20988	0.0400857
Q54761	Biotin carboxyl carrier protein of acetyl-CoA carboxylase	accB Synpcc7942_2564	1					-2.1202	0.0344136
Q31R96	Uncharacterized protein	Synpcc7942_0391	1					-2.10448	0.00719419
Q31R00	Signal peptidase I (EC 3.4.21.89)	Synpcc7942_0487	1					-2.10235	0.00186792
Q31PJ8	Proton extrusion protein PcxA	pcxA Synpcc7942_0991	1					-2.0416	0.0216863
Q31RU2	Uncharacterized protein	Synpcc7942_0195	1					-2.04	0.00993542

## Sheet: Less abundant - Ribosomal
Table of Proteins Consistently Less Abundant in Mutant Exo-Proteome(s) Compared to the WT Exo-proteome. Fold and FDR values are shown only for those non-contaminant proteins with significant fold changes (Fold < -2.0, FDR < 0.05) in at least one exo-proteome. Data for all detected proteins from each exo-proteome are supplied in the raw data tab.				ebsA::Tn5		pilB::Tn5		hfqΩ
Protein ID	Protein Description	Gene Names	# of Times Significantly Less in Mutant Exo-proteome	Fold	FDR	Fold	FDR	Fold	FDR
Q31QK5	50S ribosomal protein L10	rplJ rpl10 Synpcc7942_0632	3	-28.3343	0.0022086	-11.8055	0.0152042	-7.29398	0.0429001
Q31L15	50S ribosomal protein L29	rpmC rpl29 Synpcc7942_2224	3	-7.50296	0.000194763	-7.1478	0.000233246	-27.3641	8.32843e-07
Q31PV6	30S ribosomal protein S10	rpsJ rps10 Synpcc7942_0883	3	-4.73409	0.00918878	-3.83657	0.0195093	-4.33584	0.0137394
Q31L28	30S ribosomal protein S13	rpsM rps13 Synpcc7942_2211	3	-4.60684	0.00986748	-7.8948	0.00108708	-15.1333	0.000114428
Q31L35	50S ribosomal protein L31	rpmE rpl31 Synpcc7942_2204	2	-137.102	0.00274835			-213.214	0.0016177
Q31QK6	50S ribosomal protein L7/L12	rplL rpl12 Synpcc7942_0631	2	-16.1553	0.00665813			-53.7331	0.000488312
Q31L22	50S ribosomal protein L18	rplR rpl18 Synpcc7942_2217	2	-11.8894	0.00803749			-26.5986	0.00120421
Q31SC5	30S ribosomal protein S6	rpsF rps6 Synpcc7942_0012	2	-3.2841	0.0198572			-5.088	0.00337697
Q31QE3	SSU ribosomal protein S1P	Synpcc7942_0694	2			-2.86771	0.00134378	-2.04727	0.0189442
Q31L23	30S ribosomal protein S5	rpsE rps5 Synpcc7942_2216	1			-6.78792	0.0111392
Q31MB7	30S ribosomal protein S16	rpsP rps16 Synpcc7942_1772	1					-28.7303	0.0203254
Q31L20	30S ribosomal protein S8	rpsH rps8 Synpcc7942_2219	1					-9.12518	0.0427157
Q9Z3H5	50S ribosomal protein L21	rplU rpl21 Synpcc7942_1219 sef0008	1					-5.86061	0.0273205
O05161	Probable 30S ribosomal protein PSRP-3 (Ycf65-like protein)	mut3G Synpcc7942_2345	1					-5.16157	0.00486947

## Sheet: More abundant in Mutants
Table of Proteins Consistently More Abundant in Mutant Exo-Proteome(s) Compared to the WT Exo-proteome. Fold and FDR values are shown only for those non-contaminant proteins with significant fold changes (Fold > 2.0, FDR < 0.05) in at least one exo-proteome. Data for all detected proteins from each exo-proteome are supplied in the raw data tab.				ebsA::Tn5		pilB::Tn5		hfqΩ
Protein ID	Protein Description	Gene Names	# of Times Significantly Less in Mutant Exo-proteome	Fold	FDR	Fold	FDR	Fold	FDR
Q31M85	Uncharacterized protein	Synpcc7942_1804	3	593.046	0.000448237	308.199	0.0012354	48.5147	0.0177406
EbfG1	EbfG1	ebfG1	3	13.3697	4.50956e-05	8.20346	0.000420438	8.07857	0.000434651
Q31L07	50S ribosomal protein L3	rplC rpl3 Synpcc7942_2232	3	7.31192	1.85131e-07	4.01876	2.20167e-05	7.87848	1.09338e-07
EbfG2	EbfG2	ebfG2	3	4.68408	0.00242507	3.67081	0.00843748	2.66475	0.0377916
Q31MN5	Uncharacterized protein	Synpcc7942_1654	3	3.38612	4.27681e-08	2.70889	8.23211e-07	3.534	2.56792e-08
Q31NS8	Triosephosphate isomerase (TIM) (TPI) (EC 5.3.1.1) (Triose-phosphate isomerase)	tpiA Synpcc7942_1261	3	3.2841	0.000923287	2.08816	0.0244824	2.31006	0.012231
Q9Z3G6	Heme oxygenase (Heme oxygenase (Decyclizing)) (EC 1.14.99.3)	Synpcc7942_1858	3	3.15258	0.000674374	2.21479	0.0109714	2.57904	0.00333997
Q31PT4	Uncharacterized protein	Synpcc7942_0905	3	2.76517	0.000502041	15.2324	1.35442e-09	4.12187	1.42013e-05
EbfG4	EbfG4	Synpcc7942_1134	2	17.4316	0.0111568	14.0024	0.0178196
Q31RX5	Uncharacterized protein	Synpcc7942_0162	2	2.44201	0.013029	4.30506	0.000296463
Q31P57	Uncharacterized protein	Synpcc7942_1132	2	4.34152	8.58541e-05			3.82175	0.000224982
P74764	Phenylalanine--tRNA ligase beta subunit (EC 6.1.1.20) (Phenylalanyl-tRNA synthetase beta subunit) (PheRS)	pheT Synpcc7942_1293	2	3.071	0.00505559			2.80683	0.00893256
Q31QN9	Peptidoglycan-binding LysM	Synpcc7942_0598	2	2.20605	3.74968e-06			2.20779	3.739e-06
P04996	Photosystem II protein D1 1 (PSII D1 protein 1) (EC 1.10.3.9) (Photosystem II Q(B) protein 1)	psbA1 psbA-I Synpcc7942_0424	2	2.03788	0.00265365			2.02736	0.00285308
Q31R70	ATPase	Synpcc7942_0417	2			4.38619	1.63584e-07	2.35436	0.000149089
Q31QJ8	Enolase (EC 4.2.1.11) (2-phospho-D-glycerate hydro-lyase) (2-phosphoglycerate dehydratase)	eno Synpcc7942_0639	2			4.208	7.18293e-06	2.40388	0.00126878
Q31NH1	Uncharacterized protein	Synpcc7942_1368	2			3.31345	0.000379006	2.05025	0.0170271
Q31RZ9	Membrane proteins, metalloendopeptidases-like	Synpcc7942_0138	2			2.33777	0.000202364	2.14895	0.000536603
Q31LP5	Enolase-phosphatase E1 (EC 3.1.3.77) (2,3-diketo-5-methylthio-1-phosphopentane phosphatase)	mtnC Synpcc7942_1994	1	17.9273	0.0266566
Q31L72	Uncharacterized protein	Synpcc7942_2167	1	2.57344	0.000596938
Q31KY5	Uncharacterized protein	Synpcc7942_2254	1	2.31439	4.40063e-06
Q31RQ8	Uncharacterized protein	Synpcc7942_0229	1	2.18924	1.46979e-06
Q31Q04	Uncharacterized protein	Synpcc7942_0834	1	2.13248	0.0210531
Q31LY5	Hemolysin secretion protein-like	Synpcc7942_1904	1	2.09832	0.000819427
Q31L09	50S ribosomal protein L23	rplW rpl23 Synpcc7942_2230	1			68.4079	0.00663933
Q31NK2	Integrins alpha chain	Synpcc7942_1337	1			13.8265	2.92783e-05
Q31PT5	Uncharacterized protein	Synpcc7942_0904	1			9.39591	0.0100868
Q31QM9	Acireductone dioxygenase (1,2-dihydroxy-3-keto-5-methylthiopentene dioxygenase) (DHK-MTPene dioxygenase) (Acireductone dioxygenase (Fe(2+)-requiring)) (ARD') (Fe-ARD) (EC 1.13.11.54) (Acireductone dioxygenase (Ni(2+)-requiring)) (ARD) (Ni-ARD) (EC 1.13.11.53)	mtnD Synpcc7942_0608	1			8.60654	0.00217138
Q31PT3	Uncharacterized protein	Synpcc7942_0906	1			8.44228	0.00057969
Q31NQ2	VCBS	Synpcc7942_1287	1			7.38535	0.0037169
Q31QE5	Uncharacterized protein	Synpcc7942_0692	1			5.95567	0.00704739
Q31MG7	Thiosulphate-binding protein	Synpcc7942_1722	1			5.81576	6.74427e-06
Q31MQ3	4a-hydroxytetrahydrobiopterin dehydratase (EC 4.2.1.96)	Synpcc7942_1636	1			4.53373	0.0218697
Q31PT7	Uncharacterized protein	Synpcc7942_0902	1			4.45204	0.00946614
P35086	Uncharacterized protein Synpcc7942_2126 (ORF134)	Synpcc7942_2126	1			4.25935	0.00142686
Q31NR3	Extracellular solute-binding protein, family 3	Synpcc7942_1276	1			4.219	0.00060129
Q31MN3	Catalase-peroxidase (CP) (EC 1.11.1.21) (Peroxidase/catalase)	katG Synpcc7942_1656	1			4.20158	0.0229725
P11472	Photosystem II manganese-stabilizing polypeptide (MSP)	psbO woxA Synpcc7942_0294	1			3.5825	6.54462e-05
P27477	Putative thiosulfate sulfurtransferase (EC 2.8.1.1) (Rhodanese-like protein)	rhdA Synpcc7942_1689	1			3.57473	5.94189e-05
Q31LM9	Cytochrome c-550 (Cytochrome c550) (Low-potential cytochrome c)	psbV Synpcc7942_2010	1			3.52462	9.21913e-09
O07345	Magnesium-chelatase subunit ChlD (Mg-chelatase subunit D) (EC 6.6.1.1) (Mg-protoporphyrin IX chelatase)	chlD Synpcc7942_2274	1			3.46814	0.0104971
Q31P61	Uncharacterized protein	Synpcc7942_1128	1			2.88819	0.00308055
P27366	Sulfate-binding protein	sbpA Synpcc7942_1681	1			2.63573	0.0200615
Q31JZ5	Uncharacterized protein	Synpcc7942_2594	1			2.60678	0.0245615
Q31M25	Uncharacterized protein	Synpcc7942_1864	1			2.27248	0.00172369
Q31L84	Uncharacterized protein	Synpcc7942_2155	1			2.1669	0.00125346
Q31L98	Uncharacterized protein	Synpcc7942_2141	1			2.0898	0.00377739
Q9Z3G5	PBS lyase HEAT-like repeat (Phycocyanin alpha phycocyanobilin lyase related protein NblB)	nblB SEM0026 Synpcc7942_1823	1					2.70595	0.0128394
Q935X0	Branched-chain amino-acid ABC transport system periplasmic binding protein (LivJ)	SEA0029 Synpcc7942_2496	1					2.50215	0.000698116
Q31NW5	ABC-transporter membrane fusion protein	Synpcc7942_1224	1					2.27642	0.027981
Q31NT6	Uncharacterized protein	Synpcc7942_1253	1					2.18687	0.0218478
Q31P08	NAD(P)H-quinone oxidoreductase subunit K (EC 1.6.5.-) (NAD(P)H dehydrogenase I subunit K) (NDH-1 subunit K) (NDH-K)	ndhK Synpcc7942_1181	1					2.12471	0.00520555
P39661	Ferredoxin--nitrite reductase (EC 1.7.7.1)	nirA Synpcc7942_1240	1					2.12162	5.14173e-06

## Sheet: More or less abundant
Table of Proteins More Abundant in Some Mutant Exo-Proteome(s) and Less Abundant in Other(s) Compared to the WT Exo-proteome. Fold and FDR values are shown only for those non-contaminant proteins with significant fold changes (|Fold| > 2.0, FDR < 0.05) in at least one exo-proteome. Data for all detected proteins from each exo-proteome are supplied in the raw data tab.				ebsA::Tn5		pilB::Tn5		hfqΩ
Protein ID	Protein Description	Gene Names	# of Times Significantly Different in Mutant Exo-proteome	Fold	FDR	Fold	FDR	Fold	FDR
P74764	Phenylalanine--tRNA ligase beta subunit (EC 6.1.1.20) (Phenylalanyl-tRNA synthetase beta subunit) (PheRS)	pheT Synpcc7942_1293	3	3.071	0.00505559	-3.14386	0.00507796	2.80683	0.00893256
P04996	Photosystem II protein D1 1 (PSII D1 protein 1) (EC 1.10.3.9) (Photosystem II Q(B) protein 1)	psbA1 psbA-I Synpcc7942_0424	3	2.03788	0.00265365	-2.3153	0.0008289	2.02736	0.00285308
Q31MQ3	4a-hydroxytetrahydrobiopterin dehydratase (EC 4.2.1.96)	Synpcc7942_1636	3	-4.12111	0.0301431	4.53373	0.0218697	-30.9968	4.87594e-05
Q31NQ2	VCBS	Synpcc7942_1287	2			7.38535	0.0037169	-6.61466	0.00700664
Q31QE5	Uncharacterized protein	Synpcc7942_0692	2			5.95567	0.00704739	-29.023	4.41291e-05
P27477	Putative thiosulfate sulfurtransferase (EC 2.8.1.1) (Rhodanese-like protein)	rhdA Synpcc7942_1689	2			3.57473	5.94189e-05	-4.04816	4.448e-05

## Sheet: Raw data
Accession	Annotation	Uniprot Gene Name	# peptides	# unique peptides	intensity: ebsA::Tn5 #1	intensity: ebsA::Tn5 #2	intensity: ebsA::Tn5 #3	intensity: pilB::Tn5 #1	intensity: pilB::Tn5 #2	intensity: pilB::Tn5 #3	intensity: hfqΩ #1	intensity: hfqΩ #2	intensity: hfqΩ #3	intensity: Group1 WT 1	intensity: Group1 WT 2	intensity: Group1 WT 3	GO annotation: Biological process	GO annotation: Molecular function	GO annotation: Cellular compartment	KEGG pathway	# proteins with shared peptides	Predicted Signal Peptide?	Protein MW	Peptide ID score	Peptide sequences	Proteins with shared peptides	Peptide masses	Quan peptides	Uniprot url	Protein Sequence Coverage
Q31QQ4	Q31QQ4_SYNE7 Protoporphyrin IX magnesium-chelatase OS=Synechococcus elongatus (strain PCC 7942) GN=Synpcc7942_0583 PE=4 SV=1	Synpcc7942_0583	1	1	1	1	1	1	1	1	11.1	1	1	1	1	1	biosynthetic process; cellular biosynthetic process; cellular metabolic process; cellular nitrogen compound biosynthetic process; cellular nitrogen compound metabolic process; cellular process; chlorophyll biosynthetic process; chlorophyll metabolic process; cofactor biosynthetic process; cofactor metabolic process; heterocycle biosynthetic process; heterocycle metabolic process; metabolic proces…	adenyl nucleotide binding; adenyl ribonucleotide binding; ATP binding; binding; catalytic activity; hydrolase activity; hydrolase activity, acting on acid anhydrides; hydrolase activity, acting on acid anhydrides, in phosphorus-containing anhydrides; ligase activity; ligase activity, forming nitrogen-metal bonds; ligase activity, forming nitrogen-metal bonds, forming coordination complexes; magne…		Porphyrin and chlorophyll metabolism	1	N	39910	99.7	LALLLNVIDPK	tr|Q31QQ4|Q31QQ4_SYNE7	1207.75	LALLLNVIDPK	http://www.uniprot.org/uniprot/Q31QQ4	3.02198
Q31QK5	RL10_SYNE7 50S ribosomal protein L10 OS=Synechococcus elongatus (strain PCC 7942) GN=rplJ PE=3 SV=1	rplJ	1	1	1086.6	18.5	24.5	660.3	65.5	157.9	1928.4	160.5	93.2	3850.5	2099.2	1387.5	biosynthetic process; cellular biosynthetic process; cellular component biogenesis; cellular component biogenesis at cellular level; cellular component organization or biogenesis; cellular component organization or biogenesis at cellular level; cellular macromolecule biosynthetic process; cellular macromolecule metabolic process; cellular metabolic process; cellular process; cellular protein meta…	binding; LSU rRNA binding; nucleic acid binding; RNA binding; rRNA binding; structural constituent of ribosome; structural molecule activity	cell part; cytoplasmic part; intracellular non-membrane-bounded organelle; intracellular organelle; intracellular part; macromolecular complex; non-membrane-bounded organelle; organelle; ribonucleoprotein complex; ribosome	Ribosome	1	N	18809.4	99	QDIVTELK	sp|Q31QK5|RL10_SYNE7	944.518	QDIVTELK	http://www.uniprot.org/uniprot/Q31QK5	4.57143
P29820	PPI_SYNE7 Peptidyl-prolyl cis-trans isomerase OS=Synechococcus elongatus (strain PCC 7942) GN=rot PE=3 SV=1	rot	3	3	8157.9	1268.5	829.8	13630.5	1535	2289.1	6270.6	1061.2	625.6	15184.8	15179.4	17439.8	cellular macromolecule metabolic process; cellular metabolic process; cellular process; cellular protein metabolic process; macromolecule metabolic process; metabolic process; primary metabolic process; protein folding; protein metabolic process	catalytic activity; cis-trans isomerase activity; isomerase activity; peptidyl-prolyl cis-trans isomerase activity			1	N	15657.3	99.7, 99.7, 99.3	LQFFDNDAPNTVANFVK,LSQDGFYDGLTFHR,TQAILETEK	sp|P29820|PPI_SYNE7	1938.95013, 1654.7753655, 1031.549366	LQFFDNDAPNTVANFVK,TQAILETEK,LSQDGFYDGLTFHR	http://www.uniprot.org/uniprot/P29820	27.5862
Q31P78	Q31P78_SYNE7 Serine/threonine protein kinase OS=Synechococcus elongatus (strain PCC 7942) GN=Synpcc7942_1111 PE=4 SV=1	Synpcc7942_1111	3	3	1267.5	260.1	384	1183.9	2667.6	2220.5	16.8	169.4	69.3	21103	23427.7	25170.9		adenyl nucleotide binding; adenyl ribonucleotide binding; ATP binding; binding; catalytic activity; kinase activity; nucleotide binding; phosphotransferase activity, alcohol group as acceptor; protein kinase activity; protein serine/threonine kinase activity; purine nucleotide binding; purine ribonucleoside triphosphate binding; purine ribonucleotide binding; ribonucleotide binding; transferase a…			1	N	58571.7	95.4, 99.7, 99.6	IELIGENR,LVESQFLAVLEPR,SFTIAPDSDGLK	tr|Q31P78|Q31P78_SYNE7	942.51254, 1499.8343725, 1249.619231	SFTIAPDSDGLK,LVESQFLAVLEPR,IELIGENR	http://www.uniprot.org/uniprot/Q31P78	6.26186
Q31RG0	Q31RG0_SYNE7 Allophycocyanin alpha chain OS=Synechococcus elongatus (strain PCC 7942) GN=Synpcc7942_0327 PE=1 SV=1	Synpcc7942_0327	13	13	380657	112561	92934.5	374856	202797	265568	173746	54507.5	44785.6	596109	594771	517310	cellular macromolecule metabolic process; cellular metabolic process; cellular process; cellular protein metabolic process; macromolecule metabolic process; macromolecule modification; metabolic process; oxidation-reduction process; photosynthesis; primary metabolic process; protein metabolic process; protein modification process; protein-chromophore linkage		cell part; intracellular part; light-harvesting complex; macromolecular complex; membrane part; phycobilisome; protein complex; thylakoid part	Photosynthesis - antenna proteins	1	N	17421.5	99.7, 99.7, 99.7, 99.7, 99.7, 99.7, 99.7, 99.7, 98.3, 99.7, 99.0, 99.7, 99.7	IAQTIAESR,IKTFVVGGDR,IKTFVVGGDRR,LVTYGVVSGDITPIEEIGIVGVR,QAGNQLFQK,RPDVVSPGGNAYGEDMTATCLR | Carbamidomethyl [C20] Oxidation [M16],SAATALLTGEDADEAGAYFDYVIGALS,SIVNADAEAR,SIVNADAEAR | Deamidated [N4],SLGTPIEAVAEGVR,TFVVGGDR,TFVVGGDRR,YLSPGELER	tr|Q31RG0|Q31RG0_SYNE7	987.534471, 1090.6123155, 1246.714384, 2385.319877, 1032.534196, 2381.075076, 2690.26165, 1044.519152, 1045.504078, 1397.75182667, 849.434292, 1005.53508467, 1062.535312	SLGTPIEAVAEGVR,IAQTIAESR,YLSPGELER	http://www.uniprot.org/uniprot/Q31RG0	83.2298
Q31MQ1	Y1638_SYNE7 UPF0367 protein Synpcc7942_1638 OS=Synechococcus elongatus (strain PCC 7942) GN=Synpcc7942_1638 PE=3 SV=1	Synpcc7942_1638	3	3	1332.1	1	3.2	2022.6	1	102.5	6.9	33	122.5	1241.8	788.9	1109.9					1	N	9582.94	99.7, 99.7, 99.3	EAEAAQAAYQQVVEALR,KEAEAAQAAYQQVVEALR,MYILEISLK | Oxidation [M1]	sp|Q31MQ1|Y1638_SYNE7	1845.921639, 1974.0171585, 1124.615182	KEAEAAQAAYQQVVEALR,EAEAAQAAYQQVVEALR,MYILEISLK | Oxidation [M1]	http://www.uniprot.org/uniprot/Q31MQ1	30.6818
P21577	6PGD_SYNE7 6-phosphogluconate dehydrogenase, decarboxylating OS=Synechococcus elongatus (strain PCC 7942) GN=gnd PE=1 SV=4	gnd	13	13	3149	3473.4	1120.6	2255	2513.3	1477.9	3761.5	2021.4	1280.3	4168.6	4393.3	4036.5	alcohol catabolic process; alcohol metabolic process; aldonic acid metabolic process; carbohydrate catabolic process; carbohydrate metabolic process; carboxylic acid metabolic process; catabolic process; cellular carbohydrate catabolic process; cellular carbohydrate metabolic process; cellular ketone metabolic process; cellular metabolic process; cellular nitrogen compound metabolic process; cell…	binding; catalytic activity; coenzyme binding; cofactor binding; NADP binding; nucleotide binding; oxidoreductase activity; oxidoreductase activity, acting on CH-OH group of donors; oxidoreductase activity, acting on the CH-OH group of donors, NAD or NADP as acceptor; phosphogluconate dehydrogenase (decarboxylating) activity		Glutathione metabolism; Pentose phosphate pathway	1	N	51072.6	99.7, 99.7, 99.7, 99.7, 99.7, 99.7, 99.7, 97.5, 99.7, 99.7, 99.0, 99.7, 99.0	ASQVYNYGLNLGELAR,DRLPQNLTQAQR,DYFGAHTYER,GIPVPAFSASLDYFDSYR,LPQNLTQAQR,QAASEILSGPITEPFSGDR,QAYDADPTLANLLLAPEFR,RVIAIAAER,SIAAQVDDGPCVTYIGPGGSGHYVK | Carbamidomethyl [C11],SVAGLNASELHDVFAAWNK,TEAFMADR,VDDLGTGQPLVELILDAAGQK,VIAIAAER	sp|P21577|6PGD_SYNE7	1766.894128, 1438.763868, 1257.541809, 2003.967732, 1167.635108, 1973.968878, 2117.0710235, 997.603304, 2547.208311, 2028.007866, 939.411904, 2151.143925, 841.501932	ASQVYNYGLNLGELAR,QAASEILSGPITEPFSGDR,QAYDADPTLANLLLAPEFR	http://www.uniprot.org/uniprot/P21577	37.3673
Q31PL1	Q31PL1_SYNE7 Ferredoxin-NADP oxidoreductase OS=Synechococcus elongatus (strain PCC 7942) GN=Synpcc7942_0978 PE=4 SV=1	Synpcc7942_0978	6	6	3578.4	2023.7	1057.8	3448.3	2262.8	1221	1922.3	1795.7	2038.8	3615.7	3067.9	2620.9		catalytic activity; oxidoreductase activity	cell part; intracellular part; light-harvesting complex; macromolecular complex; membrane part; phycobilisome; protein complex; thylakoid part	Photosynthesis	1	N	44427.7	99.7, 99.7, 99.7, 99.0, 99.7, 99.3	EDVVWSDYQR,EELEALQAQYPDNFR,LFIYEVIGLR,LYSIASTR,QAEGEPSDSSIR,THVYICGLR | Carbamidomethyl [C6]	tr|Q31PL1|Q31PL1_SYNE7	1295.578452, 1821.853322, 1221.712656, 909.491402, 1274.572288, 1117.568748	EDVVWSDYQR,QAEGEPSDSSIR,EELEALQAQYPDNFR	http://www.uniprot.org/uniprot/Q31PL1	15.8809
Q31KR6	Q31KR6_SYNE7 Glutaredoxin, GrxC OS=Synechococcus elongatus (strain PCC 7942) GN=Synpcc7942_2323 PE=4 SV=1	Synpcc7942_2323	2	2	1582.2	536.7	84.3	398.9	17.3	89.7	70.7	1	1.2	2233.3	1405	1896.6	biological regulation; cell redox homeostasis; cellular homeostasis; cellular process; homeostatic process; regulation of biological process; regulation of biological quality; regulation of cellular process	catalytic activity; disulfide oxidoreductase activity; electron carrier activity; oxidoreductase activity; oxidoreductase activity, acting on a sulfur group of donors; protein disulfide oxidoreductase activity			1	N	9474.69	99.7, 99.1	GVAFQEYVIDGDEAAR,QGGLDPLLGLSA	tr|Q31KR6|Q31KR6_SYNE7	1738.816426, 1139.6195	GVAFQEYVIDGDEAAR,QGGLDPLLGLSA	http://www.uniprot.org/uniprot/Q31KR6	32.1839
Q31M83	Q31M83_SYNE7 Bacterioferritin comigratory protein OS=Synechococcus elongatus (strain PCC 7942) GN=Synpcc7942_1806 PE=4 SV=1	Synpcc7942_1806	2	2	3092.5	511.9	435.7	754.8	319.9	365.5	439.3	113.2	972.7	2505.3	1422.3	1557		antioxidant activity; catalytic activity; oxidoreductase activity			1	N	17515.8	99.7, 95.6	APDFTLPDQQGNPVSLTDLR,VVIYFYPK	tr|Q31M83|Q31M83_SYNE7	2183.0858845, 1027.574586	APDFTLPDQQGNPVSLTDLR,VVIYFYPK	http://www.uniprot.org/uniprot/Q31M83	17.8344
Q31L09	RL23_SYNE7 50S ribosomal protein L23 OS=Synechococcus elongatus (strain PCC 7942) GN=rplW PE=3 SV=1	rplW	1	1	223.6	1	24.9	206.2	444.3	28	1	1	78.6	1	1	1	biosynthetic process; cellular biosynthetic process; cellular macromolecule biosynthetic process; cellular macromolecule metabolic process; cellular metabolic process; cellular process; cellular protein metabolic process; macromolecule biosynthetic process; macromolecule metabolic process; metabolic process; primary metabolic process; protein metabolic process; translation	binding; nucleic acid binding; nucleotide binding; RNA binding; rRNA binding; structural constituent of ribosome; structural molecule activity	cell part; cytoplasmic part; intracellular non-membrane-bounded organelle; intracellular organelle; intracellular part; macromolecular complex; non-membrane-bounded organelle; organelle; ribonucleoprotein complex; ribosome	Ribosome	1	N	11147.8	99.7	LLENNQYTFEVDPR	sp|Q31L09|RL23_SYNE7	1736.83	LLENNQYTFEVDPR	http://www.uniprot.org/uniprot/Q31L09	14
Q31LZ3	Q31LZ3_SYNE7 Arginine biosynthesis bifunctional protein ArgJ OS=Synechococcus elongatus (strain PCC 7942) GN=argJ PE=3 SV=1	argJ	6	6	700.9	54.8	161.5	446.1	76.9	177.1	100.6	32.6	300.8	730.6	488	765.2	amine biosynthetic process; amine metabolic process; arginine biosynthetic process; arginine metabolic process; biosynthetic process; carboxylic acid biosynthetic process; carboxylic acid metabolic process; cellular amine metabolic process; cellular amino acid biosynthetic process; cellular amino acid metabolic process; cellular biosynthetic process; cellular ketone metabolic process; cellular me…	acetyl-CoA:L-glutamate N-acetyltransferase activity; acetyltransferase activity; catalytic activity; glutamate N-acetyltransferase activity; N-acetyltransferase activity; N-acyltransferase activity; transferase activity; transferase activity, transferring acyl groups; transferase activity, transferring acyl groups other than amino-acyl groups	cell part; cytoplasm; intracellular part	Arginine and proline metabolism	1	N	43107.1	99.0, 99.7, 99.0, 99.7, 99.6, 99.7	AACVDFSR | Carbamidomethyl [C3],GPIADQLEAMLTAVCQHLAK | Carbamidomethyl [C15],LGEFELLR,MQAAWQEISGGLTAPR,QIALELPLGDR,QQLDGNSIAR	tr|Q31LZ3|Q31LZ3_SYNE7	924.411554, 2165.097672, 975.538454, 1714.838922, 1223.687336, 1100.558092	AACVDFSR | Carbamidomethyl [C3],LGEFELLR,QQLDGNSIAR	http://www.uniprot.org/uniprot/Q31LZ3	17.6329
Q8GJL5	Q8GJL5_SYNE7 CBS OS=Synechococcus elongatus (strain PCC 7942) GN=SEM0025 PE=4 SV=1	SEM0025	1	1	7869.3	4684	3788.6	6844	4165.6	4582.4	7615.3	4268.9	3955.4	12775.9	11077.7	13720.3		adenyl nucleotide binding; binding; catalytic activity; nucleotide binding; purine nucleotide binding			1	N	16895.2	99.7	DPISVKPQTPLTEAIR	tr|Q8GJL5|Q8GJL5_SYNE7	1763.98	DPISVKPQTPLTEAIR	http://www.uniprot.org/uniprot/Q8GJL5	10.3896
Q31KW8	Q31KW8_SYNE7 ADP-ribose pyrophosphatase OS=Synechococcus elongatus (strain PCC 7942) GN=Synpcc7942_2271 PE=3 SV=1	Synpcc7942_2271	2	2	76.4	1	1	1	1	1	1	1.8	1	1	0.8	1		catalytic activity; hydrolase activity		Purine metabolism	1	N	20652.8	99.7, 99.7	FAAEGWLLEFPAGTVEDHEDPAATIAR,KFDFEVNQLR	tr|Q31KW8|Q31KW8_SYNE7	2912.397381, 1294.666233	FAAEGWLLEFPAGTVEDHEDPAATIAR,KFDFEVNQLR	http://www.uniprot.org/uniprot/Q31KW8	20.2186
Q31LV7	Q31LV7_SYNE7 Uncharacterized protein OS=Synechococcus elongatus (strain PCC 7942) GN=Synpcc7942_1932 PE=4 SV=1	Synpcc7942_1932	6	6	451122	382930	411801	523318	513829	591062	301411	341460	301158	515499	503473	444575					1	N	18855.6	99.7, 99.7, 99.7, 99.7, 99.6, 99.7	ALPDPRPEQAYTSDTIITLAGQAQPTPDGYVLGNVK,FGGSVIDIRPVQP,NPTALFATIEK,NQPYGQIDLVSIQPLPR,SVLVPQPDGGVK,VGTPIELEGK	tr|Q31LV7|Q31LV7_SYNE7	3795.93458967, 1383.750312, 1203.64977133, 1937.038098, 1194.661221, 1041.570057	SVLVPQPDGGVK,FGGSVIDIRPVQP,VGTPIELEGK	http://www.uniprot.org/uniprot/Q31LV7	55.9322
Q31S58	Q31S58_SYNE7 Uncharacterized protein OS=Synechococcus elongatus (strain PCC 7942) GN=Synpcc7942_0079 PE=4 SV=1	Synpcc7942_0079	2	2	13022.3	1644.2	674.8	6701.3	11213.3	13342.9	944	314.2	493.6	49736	39878.8	50342.3	biosynthetic process; cellular biosynthetic process; cellular macromolecule biosynthetic process; cellular macromolecule metabolic process; cellular metabolic process; cellular nitrogen compound metabolic process; cellular process; DNA metabolic process; DNA replication; macromolecule biosynthetic process; macromolecule metabolic process; metabolic process; nitrogen compound metabolic process; nu…	binding; DNA binding; nucleic acid binding; single-stranded DNA binding; structure-specific DNA binding			1	N	16054.9	99.7, 95.0	LNDEVVLEGR,MNSCILQATVVEAPQLR | Carbamidomethyl [C4]	tr|Q31S58|Q31S58_SYNE7	1142.593196, 1928.965504	LNDEVVLEGR,MNSCILQATVVEAPQLR | Carbamidomethyl [C4]	http://www.uniprot.org/uniprot/Q31S58	18.2432
Q9Z3G6	Q9Z3G6_SYNE7 Heme oxygenase OS=Synechococcus elongatus (strain PCC 7942) GN=Synpcc7942_1858 PE=4 SV=1	Synpcc7942_1858	2	2	14923.7	20592.1	24867.6	11675.3	15000.1	15060.5	5918.8	28481.1	24753.4	5324	7357.6	6227.2	cellular metabolic process; cellular process; cofactor metabolic process; heme metabolic process; heme oxidation; heterocycle metabolic process; metabolic process; nitrogen compound metabolic process; oxidation-reduction process; pigment metabolic process; porphyrin-containing compound metabolic process; tetrapyrrole metabolic process	catalytic activity; heme oxygenase (decyclizing) activity; oxidoreductase activity; oxidoreductase activity, acting on paired donors, with incorporation or reduction of molecular oxygen		Mineral absorption; Porphyrin and chlorophyll metabolism	1	N	26818.1	99.7, 99.7	QAMDTLPVDEATADR | Oxidation [M3],YLGDLSGGQILK	tr|Q9Z3G6|Q9Z3G6_SYNE7	1647.741148, 1262.69111533	YLGDLSGGQILK,QAMDTLPVDEATADR | Oxidation [M3]	http://www.uniprot.org/uniprot/Q9Z3G6	11.3445
Q31RB7	Q31RB7_SYNE7 O-acetylhomoserine/O-acetylserine sulfhydrylase OS=Synechococcus elongatus (strain PCC 7942) GN=Synpcc7942_0370 PE=3 SV=1	Synpcc7942_0370	4	4	177.4	329.5	118.8	901.7	22.9	217.5	864.7	217.9	66.9	114.1	106.7	76.4		binding; catalytic activity; cofactor binding; O-acetylhomoserine aminocarboxypropyltransferase activity; pyridoxal phosphate binding; transferase activity; transferase activity, transferring alkyl or aryl (other than methyl) groups; vitamin B6 binding; vitamin binding		Cysteine and methionine metabolism	1	N	46165.4	99.7, 97.4, 99.6, 99.7	LASNLANVLDAK,LVYTESIGNPK,NAQAVAEWLER,TLVIHPASTTHQQLSPEEQAAAGVSPDFVR	tr|Q31RB7|Q31RB7_SYNE7	1227.675208, 1219.643942, 1285.644248, 3185.607768	LASNLANVLDAK,TLVIHPASTTHQQLSPEEQAAAGVSPDFVR,LVYTESIGNPK	http://www.uniprot.org/uniprot/Q31RB7	14.7465
Q31P45	Q31P45_SYNE7 Uncharacterized protein OS=Synechococcus elongatus (strain PCC 7942) GN=Synpcc7942_1144 PE=4 SV=1	Synpcc7942_1144	6	6	463275	442755	232265	396226	390747	280157	248357	431216	288043	459786	450437	367709					1	Y	38283.9	99.7, 99.7, 99.0, 99.7, 99.7, 99.7	GSIEGENAEIIR,LLAPNPLQAER,QAPGAVLK,QGEILSELR,SAAQLTKPLGFLYDESGK,VLYEIEGDR	tr|Q31P45|Q31P45_SYNE7	1286.646468, 1220.687364, 782.4648824, 1043.560944, 1923.994601, 1092.54515	VLYEIEGDR,GSIEGENAEIIR,QAPGAVLK	http://www.uniprot.org/uniprot/Q31P45	19.5335
Q31PV3	RS7_SYNE7 30S ribosomal protein S7 OS=Synechococcus elongatus (strain PCC 7942) GN=rpsG PE=3 SV=1	rpsG	1	1	3.9	1	13.7	75.9	1	56.3	82.7	1	136.1	201.4	53.9	68.5	biosynthetic process; cellular biosynthetic process; cellular macromolecule biosynthetic process; cellular macromolecule metabolic process; cellular metabolic process; cellular process; cellular protein metabolic process; macromolecule biosynthetic process; macromolecule metabolic process; metabolic process; primary metabolic process; protein metabolic process; translation	binding; nucleic acid binding; RNA binding; rRNA binding; structural constituent of ribosome; structural molecule activity; tRNA binding	cell part; intracellular organelle part; intracellular part; macromolecular complex; organelle part; ribonucleoprotein complex; small ribosomal subunit	Ribosome	1	N	17756.2	99.5	LANELMDAANETGSSVR | Oxidation [M6]	sp|Q31PV3|RS7_SYNE7	1792.83	LANELMDAANETGSSVR | Oxidation [M6]	http://www.uniprot.org/uniprot/Q31PV3	10.8974
Q31KA1	Q31KA1_SYNE7 Uncharacterized protein OS=Synechococcus elongatus (strain PCC 7942) GN=Synpcc7942_2488 PE=4 SV=1	Synpcc7942_2488	10	10	411096	413227	352951	197826	272790	281853	415235	282250	339458	274584	256227	276582					1	Y	21180.9	99.7, 99.7, 99.7, 99.7, 99.7, 99.7, 99.7, 99.7, 99.7, 99.7	DRQTQYEALMDK,EHLTDLFLK,EHLTDLFLKK,KLGDGELTCAQLYTEVQDLETTIR | Carbamidomethyl [C9],LGDGELTCAQLYTEVQDLETTIR | Carbamidomethyl [C8],LGGELGTATAR,QTQYEALMDK,REHLTDLFLK,REHLTDLFLKK,VSELQTPASQPAPSKPSR	tr|Q31KA1|Q31KA1_SYNE7	1496.690287, 1114.60183333, 1242.696517, 2752.359816, 2624.267157, 1044.556628, 1225.56591567, 1270.7035955, 1398.797313, 1878.984216	QTQYEALMDK,LGGELGTATAR,LGDGELTCAQLYTEVQDLETTIR | Carbamidomethyl [C8]	http://www.uniprot.org/uniprot/Q31KA1	37.6238
Q31RX5	Q31RX5_SYNE7 Uncharacterized protein OS=Synechococcus elongatus (strain PCC 7942) GN=Synpcc7942_0162 PE=4 SV=1	Synpcc7942_0162	3	3	6902463	3830211	1.75784e+06	7749124	4.8027e+06	6.84613e+06	4.40833e+06	1.79378e+06	854076	1.66665e+06	1.45811e+06	1.30685e+06					1	Y	12757.5	99.7, 96.5, 99.7	VAAVTNPDLTIFVEAAVQR,VDCQDPNQGLSYALNGGTGLSDR | Carbamidomethyl [C3],WAEVGQPPATVQLK	tr|Q31RX5|Q31RX5_SYNE7	2013.09024869, 2436.079184, 1522.815269	VAAVTNPDLTIFVEAAVQR,WAEVGQPPATVQLK,VDCQDPNQGLSYALNGGTGLSDR | Carbamidomethyl [C3]	http://www.uniprot.org/uniprot/Q31RX5	48.2759
Q31MY7	ILVC_SYNE7 Ketol-acid reductoisomerase OS=Synechococcus elongatus (strain PCC 7942) GN=ilvC PE=3 SV=2	ilvC	14	14	32172.2	11037.9	25851.8	21496.8	13839.2	45398.2	16076.4	24040.2	33292.6	39543.2	54108.8	48299.8	amine biosynthetic process; amine metabolic process; biosynthetic process; branched chain family amino acid biosynthetic process; branched chain family amino acid metabolic process; carboxylic acid biosynthetic process; carboxylic acid metabolic process; cellular amine metabolic process; cellular amino acid biosynthetic process; cellular amino acid metabolic process; cellular biosynthetic process…	binding; catalytic activity; coenzyme binding; cofactor binding; ketol-acid reductoisomerase activity; oxidoreductase activity; oxidoreductase activity, acting on CH-OH group of donors; oxidoreductase activity, acting on the CH-OH group of donors, NAD or NADP as acceptor		Pantothenate and CoA biosynthesis; Valine, leucine and isoleucine biosynthesis	1	N	35694.4	99.7, 99.7, 99.7, 99.7, 99.7, 99.7, 99.7, 99.7, 99.7, 99.7, 99.7, 99.7, 99.7, 99.7	AGFETLVEAGYQPELAYFECLHEVK | Carbamidomethyl [C20],AGILETSFR,DSGVNVVVGLYPGSK,DSISNTAEYGDYVTGPR,LIVDLIVEGGLAAMR,MYYDADANLDLLNGK,MYYDADANLDLLNGK | Oxidation [M1],RLEAEHPIESVGK,SVFENEIRPALSAGK,TVAIIGYGSQGHAHALNLR,TYEQGQGVPCLFAIYQDASGQAR | Carbamidomethyl [C10],VLADIQQGR,VLAFAHGFNIHFAQIVPPADVDVVMIAPK,VLPVAEAAQAADWIMILLPDEFQK	sp|Q31MY7|ILVC_SYNE7	2899.373309, 992.529325, 1489.778436, 1843.8223175, 1568.8943865, 1714.785944, 1730.783412, 1463.772594, 1616.850511, 1977.054777, 2558.187228, 998.550754, 3115.67062, 2667.4008315	SVFENEIRPALSAGK,AGFETLVEAGYQPELAYFECLHEVK | Carbamidomethyl [C20],VLADIQQGR	http://www.uniprot.org/uniprot/Q31MY7	69.0909
Q31MF9	Q31MF9_SYNE7 Uncharacterized protein OS=Synechococcus elongatus (strain PCC 7942) GN=Synpcc7942_1730 PE=4 SV=1	Synpcc7942_1730	4	4	4433.9	1	40.9	1777.6	489.8	2228.3	1511.3	3.6	1	2894.6	1851.9	4180.8		antioxidant activity; catalytic activity; oxidoreductase activity			1	N	21305.9	99.7, 99.7, 99.7, 99.7	AYTAACTPDFFLFDR | Carbamidomethyl [C6],HVEEELAAIGR,TASTMLALGTAAPDFALPDVVSGR,TVQLADFSDR	tr|Q31MF9|Q31MF9_SYNE7	1793.80831, 1222.6303545, 2360.207212, 1150.559014	TVQLADFSDR,AYTAACTPDFFLFDR | Carbamidomethyl [C6],TASTMLALGTAAPDFALPDVVSGR	http://www.uniprot.org/uniprot/Q31MF9	30.6122
Q31PS2	Q31PS2_SYNE7 Uncharacterized protein OS=Synechococcus elongatus (strain PCC 7942) GN=Synpcc7942_0917 PE=4 SV=1	Synpcc7942_0917	2	2	21845.4	7669.7	3238.5	32453	14557.1	27856	14979.3	705.2	103.1	14540.4	13152.6	18291					1	N	9857.94	99.7, 99.7	IEEAIAYLR,SSDTATTELR	tr|Q31PS2|Q31PS2_SYNE7	1076.586738, 1079.5093	IEEAIAYLR,SSDTATTELR	http://www.uniprot.org/uniprot/Q31PS2	21.5909
P27477	THTR_SYNE7 Putative thiosulfate sulfurtransferase OS=Synechococcus elongatus (strain PCC 7942) GN=rhdA PE=1 SV=1	rhdA	9	9	15488	12099.9	7362.5	47052	84491.5	110120	3357.1	7057.6	6086.7	19019.9	25961.5	19436.7	response to stimulus; response to stress	catalytic activity; sulfurtransferase activity; thiosulfate sulfurtransferase activity; transferase activity; transferase activity, transferring sulfur-containing groups	cell part; periplasmic space	Cysteine and methionine metabolism; Sulfur relay system	1	N	35113.8	99.0, 99.7, 99.7, 99.7, 99.4, 95.6, 99.0, 99.7, 99.7	DAGLPVTK,EASLQYLVLK,GPNGFLPVQIWDPEK,GPNGFLPVQIWDPEK | Deamidated [N3],GPNGFLPVQIWDPEK | Deamidated [Q9],IYEGSWTEYSASNLPVETGPDRV,LKPLSELK,STFVDPRPPALFSGEQQVFIR,TNPLAYIEGHLPGAVNIADAAYR	sp|P27477|THTR_SYNE7	799.443768, 1162.65969, 1695.856868, 1696.847168, 1696.849746, 2569.199244, 926.580143, 2390.240058, 2425.2400755	GPNGFLPVQIWDPEK,LKPLSELK,STFVDPRPPALFSGEQQVFIR	http://www.uniprot.org/uniprot/P27477	33.75
Q31LL3	Q31LL3_SYNE7 Probable glycosyltransferase OS=Synechococcus elongatus (strain PCC 7942) GN=Synpcc7942_2026 PE=4 SV=1	Synpcc7942_2026	2	2	3000.4	3721.5	3885.1	8046.4	6310.9	4259.5	8157.3	3192.5	3860.1	4033.2	2724.4	3509.3		catalytic activity; transferase activity			1	N	53481	98.6, 97.7	DEIPDYMK,DEIPDYMKK	tr|Q31LL3|Q31LL3_SYNE7	1009.44224, 1137.536832	DEIPDYMK,DEIPDYMKK	http://www.uniprot.org/uniprot/Q31LL3	1.92719
Q31LP0	Q31LP0_SYNE7 RNA-binding region RNP-1 OS=Synechococcus elongatus (strain PCC 7942) GN=Synpcc7942_1999 PE=4 SV=1	Synpcc7942_1999	3	3	84232.1	22221.6	11812.4	95211.1	82862.4	79569.1	39788.8	8292.4	4645.2	123789	94471.9	82998.3		binding; nucleic acid binding; nucleotide binding			1	N	10708.7	99.7, 99.7, 99.7	EVFAEYGPVSR,GFAFIEMEEDAHEDAAISELDGAEWFGR,TIYVGNLSFR	tr|Q31LP0|Q31LP0_SYNE7	1252.608702, 3141.367434, 1168.62441	EVFAEYGPVSR,TIYVGNLSFR,GFAFIEMEEDAHEDAAISELDGAEWFGR	http://www.uniprot.org/uniprot/Q31LP0	51.5789
Q31NE2	Q31NE2_SYNE7 Uncharacterized protein OS=Synechococcus elongatus (strain PCC 7942) GN=Synpcc7942_1397 PE=4 SV=1	Synpcc7942_1397	11	11	51422.9	6184.3	27787.4	15549.9	4016.3	12720.4	37326.6	1911.1	11637.2	112764	75376.1	67571.3					1	N	45947.3	99.7, 99.7, 99.7, 99.7, 99.7, 99.7, 99.7, 99.7, 99.7, 99.7, 99.7	AASFGEAVSDR,AASFGEAVSDRVEGLR,EKFGDFAEASQEK,FGDFAEASQEK,FGELGESATESFGNLQEGAAGFAAGAK,FGNFAEAHK,LEAAVVASQSVAEK,LGNLQEGASELAAGAK,LSEIAETTQDK,LSEIVETTQGK,SAQSDVQDTANTVSEQLEQAPEAVSTAADSLK	tr|Q31NE2|Q31NE2_SYNE7	1108.516124, 1662.8342125, 1484.6783865, 1227.540778, 2615.2163285, 1019.481585, 1400.752568, 1527.789713, 1233.60922, 1203.634414, 3289.544526	AASFGEAVSDR,FGDFAEASQEK,LGNLQEGASELAAGAK	http://www.uniprot.org/uniprot/Q31NE2	54.2986
P12243	THIO1_SYNE7 Thioredoxin-1 OS=Synechococcus elongatus (strain PCC 7942) GN=trxA PE=3 SV=2	trxA	9	9	452810	43053.7	29161.7	138158	30464.2	133728	163217	39385.2	30938.6	459225	262589	313383	biological regulation; cell redox homeostasis; cellular homeostasis; cellular process; glycerol ether metabolic process; homeostatic process; metabolic process; organic ether metabolic process; regulation of biological process; regulation of biological quality; regulation of cellular process; small molecule metabolic process	catalytic activity; disulfide oxidoreductase activity; oxidoreductase activity; oxidoreductase activity, acting on a sulfur group of donors; protein disulfide oxidoreductase activity			1	N	11648.3	99.7, 99.7, 96.8, 99.7, 99.6, 99.7, 99.7, 99.7, 99.7	MVAPVVDEIAQQYSDQVK | Oxidation [M1],QEVLESSIPVLVDFWAPWCGPCR | Carbamidomethyl [C19 C22],QEVLESSIPVLVDFWAPWCGPCR | Carbamidomethyl [C19 C22] Deamidated [Q1],SIPTLMIFK,SIPTLMIFK | Oxidation [M6],SVAAAVTDATFK,TTLANTLDK,VDTVVGAVPK,VNTDENPSVASQYGIR	sp|P12243|THIO1_SYNE7	2034.993142, 2744.31271025, 2745.314186, 1048.5991292, 1064.593862, 1179.613208, 975.523288, 983.564501, 1748.83275667	SVAAAVTDATFK,VNTDENPSVASQYGIR,VDTVVGAVPK	http://www.uniprot.org/uniprot/P12243	90.6542
Q31P88	Q31P88_SYNE7 PDZ/DHR/GLGF OS=Synechococcus elongatus (strain PCC 7942) GN=Synpcc7942_1101 PE=4 SV=1	Synpcc7942_1101	14	13	307516	246659	314921	269786	377771	427166	241145	246748	261301	465642	414858	434064		catalytic activity; endopeptidase activity; hydrolase activity; peptidase activity; peptidase activity, acting on L-amino acid peptides; serine hydrolase activity; serine-type endopeptidase activity; serine-type peptidase activity			1	Y	40023.8	99.7, 99.7, 99.7, 97.3, 99.7, 99.7, 99.7, 99.7, 99.7, 98.4, 99.7, 99.7, 99.7, 99.7	ADGQGIGFAVPINTAR,ASHPLLGVQMLPLTPEIAR,ASHPLLGVQMLPLTPEIAR | Oxidation [M10],ENNRNPNASIDLPETDGALIVQVLPNSPAAAAGIR,GDVITAAEGQPIR,GEVIGINTAIR,NPNASIDLPETDGALIVQVLPNSPAAAAGIR,RGDVITAAEGQPIR,RIADQIIQTGK,RQVTVQLAEIPQQQG,SASDLQTAVEK,SSSEVGIPDKR,TYDGQVLGADPVTDVAVVK,VSNGDPFGGLFGGPPAGGNR	tr|Q31P88|Q31P88_SYNE7,tr|Q31QQ2|Q31QQ2_SYNE7	1585.819089, 2042.135739, 2058.13008, 3596.855334, 1325.693508, 1141.645464, 3083.626635, 1481.7951165, 1241.708632, 1693.91113, 1147.571906, 1173.598612, 1945.999464, 1871.890825	SSSEVGIPDKR,RGDVITAAEGQPIR,SASDLQTAVEK	http://www.uniprot.org/uniprot/Q31P88	47.2727
Q31LN9	Q31LN9_SYNE7 Penicillin-binding protein 1A OS=Synechococcus elongatus (strain PCC 7942) GN=Synpcc7942_2000 PE=4 SV=1	Synpcc7942_2000	1	1	10480.5	10244.7	8532.7	11830.8	13204.4	15148.3	8710.9	7393.5	8763.3	14843.8	15988.4	17739.3		binding; carboxylic acid binding; catalytic activity; drug binding; penicillin binding; peptidoglycan glycosyltransferase activity; transferase activity; transferase activity, transferring glycosyl groups; transferase activity, transferring hexosyl groups	cell part; membrane	Peptidoglycan biosynthesis	1	N	80550.9	99.7	QGAIVTIDSR	tr|Q31LN9|Q31LN9_SYNE7	1058.58	QGAIVTIDSR	http://www.uniprot.org/uniprot/Q31LN9	1.35135
Q31SB9	Q31SB9_SYNE7 Glycine--tRNA ligase beta subunit OS=Synechococcus elongatus (strain PCC 7942) GN=glyS PE=3 SV=1	glyS	1	1	1	1	1	1	1	1	1	1	1	1	1	5.2	amine metabolic process; amino acid activation; carboxylic acid metabolic process; cellular amine metabolic process; cellular amino acid metabolic process; cellular ketone metabolic process; cellular macromolecule metabolic process; cellular metabolic process; cellular nitrogen compound metabolic process; cellular process; glycyl-tRNA aminoacylation; macromolecule metabolic process; metabolic pro…	adenyl nucleotide binding; adenyl ribonucleotide binding; aminoacyl-tRNA ligase activity; ATP binding; binding; catalytic activity; glycine-tRNA ligase activity; ligase activity; ligase activity, forming aminoacyl-tRNA and related compounds; ligase activity, forming carbon-oxygen bonds; nucleotide binding; purine nucleotide binding; purine ribonucleoside triphosphate binding; purine ribonucleotid…	cell part; cytoplasm; intracellular part	Aminoacyl-tRNA biosynthesis	1	N	79193	99	LNLLGLLR	tr|Q31SB9|Q31SB9_SYNE7	910.597	LNLLGLLR	http://www.uniprot.org/uniprot/Q31SB9	1.0989
Q31PG0	Q31PG0_SYNE7 Branched chain amino acid aminotransferase OS=Synechococcus elongatus (strain PCC 7942) GN=Synpcc7942_1029 PE=3 SV=1	Synpcc7942_1029	10	10	11993	3792.8	2273.1	6301.8	4015.3	4104.4	5696.9	4994.4	3850.4	11361.9	5572.6	6986.8	amine metabolic process; branched chain family amino acid metabolic process; carboxylic acid metabolic process; cellular amine metabolic process; cellular amino acid metabolic process; cellular ketone metabolic process; cellular metabolic process; cellular nitrogen compound metabolic process; cellular process; metabolic process; nitrogen compound metabolic process; organic acid metabolic process;…	branched-chain-amino-acid transaminase activity; catalytic activity; L-isoleucine transaminase activity; L-leucine transaminase activity; L-valine transaminase activity; transaminase activity; transferase activity; transferase activity, transferring nitrogenous groups		Pantothenate and CoA biosynthesis; Valine, leucine and isoleucine biosynthesis; Valine, leucine and isoleucine degradation	1	N	34171.6	99.7, 98.1, 99.7, 99.7, 99.7, 99.7, 99.7, 99.6, 99.7, 99.4	FLHFELSAEEIFK,GIPDPENPDR,GQLVPFPEAQLSIATHALHYGTGAFGGLR,ISGAYIASSLAK,LAAYQDWVFPIALR,LITPGYDQDILEGITR,MNDFLPYAFFR | Oxidation [M1],QQLTLITEGR,VAQDLGIPVDQRPIDK,VAQDLGIPVDQRPIDKSELFIADEVFLSGTAAK	tr|Q31PG0|Q31PG0_SYNE7	1608.819369, 1108.51419, 3007.583928, 1179.649778, 1661.893886, 1802.941334, 1435.672498, 1157.640232, 1762.958586, 3541.861364	LITPGYDQDILEGITR,GIPDPENPDR,GQLVPFPEAQLSIATHALHYGTGAFGGLR	http://www.uniprot.org/uniprot/Q31PG0	48.6842
Q31PX4	Y865_SYNE7 UPF0234 protein Synpcc7942_0865 OS=Synechococcus elongatus (strain PCC 7942) GN=Synpcc7942_0865 PE=3 SV=1	Synpcc7942_0865	2	2	161.2	427.4	1	5875.2	990.2	1226.5	85.2	1	6.2	684	218.7	659.1					1	N	18302.4	99.7, 99.7	ATASSFDVVSDFDQQELVNAVDQAR,SKDDLQTVIQYLK	sp|Q31PX4|Y865_SYNE7	2711.247249, 1549.8348065	ATASSFDVVSDFDQQELVNAVDQAR,SKDDLQTVIQYLK	http://www.uniprot.org/uniprot/Q31PX4	23.3129
Q31JZ5	Q31JZ5_SYNE7 Uncharacterized protein OS=Synechococcus elongatus (strain PCC 7942) GN=Synpcc7942_2594 PE=4 SV=1	Synpcc7942_2594	3	3	34553	12731.7	5436.2	20613.4	18827.8	25486.2	15120.8	8068	2127.7	6741.9	10145.2	8190.2					1	N	21754.6	99.7, 99.7, 99.7	GELLLSLETVER,LEPADDQPVDLLAGR,NTTADRDPAENSGDR	tr|Q31JZ5|Q31JZ5_SYNE7	1357.74536, 1607.815732, 1617.697545	LEPADDQPVDLLAGR,GELLLSLETVER,NTTADRDPAENSGDR	http://www.uniprot.org/uniprot/Q31JZ5	20.6897
O50209	O50209_SYNE7 Allophycocyanin, beta subunit OS=Synechococcus elongatus (strain PCC 7942) GN=apcF PE=3 SV=1	apcF	3	3	13200	2331.7	1026	19385.3	3925.1	8244.3	2215.7	524.9	3.5	31970.3	22629.6	22828.2	cellular macromolecule metabolic process; cellular metabolic process; cellular process; cellular protein metabolic process; macromolecule metabolic process; macromolecule modification; metabolic process; oxidation-reduction process; photosynthesis; primary metabolic process; protein metabolic process; protein modification process; protein-chromophore linkage		cell part; intracellular part; light-harvesting complex; macromolecular complex; membrane part; phycobilisome; protein complex; thylakoid part	Photosynthesis - antenna proteins	1	N	18571.6	99.2, 99.7, 99.7	AYFAEGNAR,DAVSSLIAGYDLAGK,VQAAEIINANAASLVR	tr|O50209|O50209_SYNE7	997.461448, 1478.763118, 1638.90589	VQAAEIINANAASLVR,AYFAEGNAR,DAVSSLIAGYDLAGK	http://www.uniprot.org/uniprot/O50209	23.6686
Q31P44	Q31P44_SYNE7 Glutaredoxin OS=Synechococcus elongatus (strain PCC 7942) GN=Synpcc7942_1145 PE=3 SV=1	Synpcc7942_1145	1	1	1481.7	149.1	64.3	1789.3	336.2	963	550.6	18.7	34.9	2231.9	1425.6	2420.9	biological regulation; cell redox homeostasis; cellular homeostasis; cellular process; homeostatic process; regulation of biological process; regulation of biological quality; regulation of cellular process	catalytic activity; disulfide oxidoreductase activity; electron carrier activity; oxidoreductase activity; oxidoreductase activity, acting on a sulfur group of donors; protein disulfide oxidoreductase activity			1	N	12064.8	98.8	LTSIINGDK	tr|Q31P44|Q31P44_SYNE7	959.528	LTSIINGDK	http://www.uniprot.org/uniprot/Q31P44	8.33333
Q31QJ8	ENO_SYNE7 Enolase OS=Synechococcus elongatus (strain PCC 7942) GN=eno PE=3 SV=1	eno	7	7	18293.3	15619.8	15999.6	35024.1	32216.5	41414.7	28188.8	19393.2	15858.2	10563.8	6161.6	9585.5	alcohol catabolic process; alcohol metabolic process; carbohydrate catabolic process; carbohydrate metabolic process; catabolic process; cellular carbohydrate catabolic process; cellular carbohydrate metabolic process; cellular metabolic process; cellular process; generation of precursor metabolites and energy; glucose catabolic process; glucose metabolic process; glycolysis; hexose catabolic pro…	binding; carbon-oxygen lyase activity; catalytic activity; cation binding; hydro-lyase activity; ion binding; lyase activity; magnesium ion binding; metal ion binding; phosphopyruvate hydratase activity	cell part; cell surface; cytoplasmic part; cytosolic part; extracellular region; intracellular part; macromolecular complex; phosphopyruvate hydratase complex; protein complex	Glycolysis / Gluconeogenesis; Methane metabolism; RNA degradation	1	N	45378.6	99.7, 99.7, 99.7, 99.7, 99.7, 99.7, 99.7	AMIALDGTPNKK,AVENVSAIEDALIGLSALDQEGLDK,GLATGVGDEGGFAPNLGSNK,LNQIGTLTETLR,PDDYGTQIAEITAR | Deamidated [Q7],TLTQQLGSTVQLVGDDLFVTNPDR,WGAEVFHALAK	sp|Q31QJ8|ENO_SYNE7	1257.675042, 2569.313436, 1859.901422, 1357.757402, 1549.735228, 2616.339254, 1227.640128	PDDYGTQIAEITAR | Deamidated [Q7],GLATGVGDEGGFAPNLGSNK,LNQIGTLTETLR	http://www.uniprot.org/uniprot/Q31QJ8	27.4419
Q31KR7	Q31KR7_SYNE7 Aspartyl/glutamyl-tRNA(Asn/Gln) amidotransferase subunit C OS=Synechococcus elongatus (strain PCC 7942) GN=gatC PE=3 SV=1	gatC	1	1	1	1	1	1	102	4.3	1	1	26.8	40.8	40.3	209.3	biological regulation; biosynthetic process; cellular biosynthetic process; cellular macromolecule biosynthetic process; cellular macromolecule metabolic process; cellular metabolic process; cellular process; cellular protein metabolic process; macromolecule biosynthetic process; macromolecule metabolic process; metabolic process; posttranscriptional regulation of gene expression; primary metabol…	adenyl nucleotide binding; adenyl ribonucleotide binding; ATP binding; binding; carbon-nitrogen ligase activity, with glutamine as amido-N-donor; catalytic activity; glutaminyl-tRNA synthase (glutamine-hydrolyzing) activity; ligase activity; ligase activity, forming carbon-nitrogen bonds; nucleotide binding; purine nucleotide binding; purine ribonucleoside triphosphate binding; purine ribonucleot…		Aminoacyl-tRNA biosynthesis	1	N	10967.1	99.7	EELLSIAPDQEGDFFR	tr|Q31KR7|Q31KR7_SYNE7	1864.89	EELLSIAPDQEGDFFR	http://www.uniprot.org/uniprot/Q31KR7	16.6667
Q31MA8	Q31MA8_SYNE7 Uncharacterized protein OS=Synechococcus elongatus (strain PCC 7942) GN=Synpcc7942_1781 PE=4 SV=1	Synpcc7942_1781	4	4	12514.5	1148.2	609.6	20937.4	4035.3	22656.5	4721.9	385.8	322.2	18905.6	16446.6	20773.4					1	N	9852.07	99.7, 99.7, 99.7, 99.7	AITVLIPTPLQK,FLNVYVNSEDIR,FTNNQASLECEASDVK | Carbamidomethyl [C10],SLLEALEQSFPGIK	tr|Q31MA8|Q31MA8_SYNE7	1292.8067355, 1467.737462, 1811.80071, 1530.83038333	AITVLIPTPLQK,FLNVYVNSEDIR,SLLEALEQSFPGIK	http://www.uniprot.org/uniprot/Q31MA8	59.3407
Q31P11	YC48L_SYNE7 Ycf48-like protein OS=Synechococcus elongatus (strain PCC 7942) GN=Synpcc7942_1178 PE=3 SV=1	Synpcc7942_1178	4	4	153695	122127	123965	370854	299281	335298	158269	180311	167662	232237	180810	183030					1	Y	38659.2	99.7, 99.7, 99.7, 98.9	ALDLDETYR,GEAEMATDVAAIYR | Oxidation [M5],LPGSPLLVTALGK,LPSNLYTIK	sp|Q31P11|YC48L_SYNE7	1094.524222, 1511.694455, 1264.775748, 1047.596596	ALDLDETYR,LPGSPLLVTALGK,GEAEMATDVAAIYR | Oxidation [M5]	http://www.uniprot.org/uniprot/Q31P11	12.894
Q31PZ6	Q31PZ6_SYNE7 NADPH-glutathione reductase OS=Synechococcus elongatus (strain PCC 7942) GN=Synpcc7942_0842 PE=3 SV=1	Synpcc7942_0842	13	13	12497.5	13605.9	19703.2	19830.9	12426.8	16791.6	12065.6	16579	17720.7	15882.7	12777.5	15573.9	amine metabolic process; biological regulation; carboxylic acid metabolic process; cell redox homeostasis; cellular amine metabolic process; cellular amino acid metabolic process; cellular homeostasis; cellular ketone metabolic process; cellular metabolic process; cellular modified amino acid metabolic process; cellular nitrogen compound metabolic process; cellular process; glutathione metabolic …	antioxidant activity; binding; catalytic activity; coenzyme binding; cofactor binding; disulfide oxidoreductase activity; flavin adenine dinucleotide binding; glutathione disulfide oxidoreductase activity; glutathione-disulfide reductase activity; NADP binding; nucleotide binding; oxidoreductase activity; oxidoreductase activity, acting on a sulfur group of donors; oxidoreductase activity, acting…		Glutathione metabolism	1	N	48463.6	99.7, 99.7, 99.7, 99.0, 99.7, 99.7, 99.0, 99.2, 99.7, 99.7, 99.7, 99.7, 99.7	AFADTEFGQKPR,AGVDLILGHAQFVDEHR,EAVQTGMSQHGVQFR,IAVDAWSR,ILIAAGGRPIK,ILQGFDQELR,LHISLLEK,LIAAIDAEVNR,LPIPGGELAITSR,SLGSEVTQIIR,VAIAETDLVGGTCVIR | Carbamidomethyl [C13],VLGAHMVGK,VNLTPVAIAEGR	tr|Q31PZ6|Q31PZ6_SYNE7	1365.665637, 1875.952584, 1673.794338, 916.47609, 1107.7117365, 1217.639534, 951.57513, 1183.65263, 1322.756484, 1201.666722, 1672.889234, 910.505433, 1238.68916	VNLTPVAIAEGR,IAVDAWSR,SLGSEVTQIIR	http://www.uniprot.org/uniprot/Q31PZ6	34.3049
Q31QK6	RL7_SYNE7 50S ribosomal protein L7/L12 OS=Synechococcus elongatus (strain PCC 7942) GN=rplL PE=3 SV=1	rplL	10	10	58678.8	5044.1	781.2	32432	9669.1	19433.1	12191.9	1445.9	354.6	120621	98188.9	82017.2	biosynthetic process; cellular biosynthetic process; cellular macromolecule biosynthetic process; cellular macromolecule metabolic process; cellular metabolic process; cellular process; cellular protein metabolic process; macromolecule biosynthetic process; macromolecule metabolic process; metabolic process; primary metabolic process; protein metabolic process; translation	structural constituent of ribosome; structural molecule activity	cell part; cytoplasmic part; intracellular non-membrane-bounded organelle; intracellular organelle; intracellular part; macromolecular complex; non-membrane-bounded organelle; organelle; ribonucleoprotein complex; ribosome	Ribosome	1	N	13151	99.7, 99.7, 99.7, 99.0, 99.0, 99.7, 99.7, 99.7, 99.7, 99.7	DLVEAAPKPIK,EGVSKDDAEAAK,EGVSKDDAEAAKK,ELEEAGAK,GITGLGLK,QIEEAFGVSAAAPVGGVVVAAAAGAAAEAVEEK,TDEILESLK,TEFDVVLEEVPADK,TEFDVVLEEVPADKK,TLTLLEAAELVK	sp|Q31QK6|RL7_SYNE7	1179.6863795, 1218.572208, 1346.66725, 845.412782, 757.469119333, 3038.558469, 1046.54924, 1589.78251467, 1717.8778525, 1299.76557525	TLTLLEAAELVK,TEFDVVLEEVPADKK,DLVEAAPKPIK	http://www.uniprot.org/uniprot/Q31QK6	85.1562
Q7X4K8	Q7X4K8_SYNE7 Thioredoxin peroxidase OS=Synechococcus elongatus (strain PCC 7942) GN=tpxA PE=4 SV=1	tpxA	6	6	19976	3920.7	1883	11529.8	7032.2	8227.2	1421.8	653.2	1517.4	13378.2	5064.2	9567.9		antioxidant activity; catalytic activity; oxidoreductase activity; oxidoreductase activity, acting on paired donors, with incorporation or reduction of molecular oxygen; oxidoreductase activity, acting on peroxide as acceptor; peroxidase activity; peroxiredoxin activity			1	N	21856.5	99.7, 99.7, 99.7, 99.7, 99.7, 97.9	EGGLGDLAYPLVADLK,EGVIQHATINNLAFGR,EISTAYNVLDPAEGIALR,KEGGLGDLAYPLVADLK,KEGGLGDLAYPLVADLKK,VLQAIQYVQSHPDEVCPANWQPGAATMNPDPVK | Carbamidomethyl [C16]	tr|Q7X4K8|Q7X4K8_SYNE7	1629.86146, 1738.91184967, 1930.99989925, 1757.95677533, 1886.050188, 3659.74587	EISTAYNVLDPAEGIALR,KEGGLGDLAYPLVADLK,EGVIQHATINNLAFGR	http://www.uniprot.org/uniprot/Q7X4K8	42.9293
Q31MB9	Q31MB9_SYNE7 Uncharacterized protein OS=Synechococcus elongatus (strain PCC 7942) GN=Synpcc7942_1770 PE=4 SV=1	Synpcc7942_1770	2	2	996.6	281.4	566.3	932.7	791.1	1577.4	158.8	63.4	132.4	3663.8	4093.3	4392.7					1	Y	10925.7	99.4, 99.0	ELAFLLGVLK,QEIITEAR	tr|Q31MB9|Q31MB9_SYNE7	1101.679644, 958.507662	QEIITEAR,ELAFLLGVLK	http://www.uniprot.org/uniprot/Q31MB9	18.3673
Q59984	GRPE_SYNE7 Protein GrpE OS=Synechococcus elongatus (strain PCC 7942) GN=grpE PE=3 SV=2	grpE	5	5	4300.2	1428.7	462.3	1663.5	2497.1	8962.1	2422.6	226	405.8	18511.7	13880.9	14318.1	cellular macromolecule metabolic process; cellular metabolic process; cellular process; cellular protein metabolic process; macromolecule metabolic process; metabolic process; primary metabolic process; protein folding; protein metabolic process; response to stimulus; response to stress	adenyl nucleotide binding; adenyl-nucleotide exchange factor activity; ATPase regulator activity; binding; enzyme regulator activity; nucleoside-triphosphatase regulator activity; nucleotide binding; purine nucleotide binding	cell part; cytoplasm; intracellular part		1	N	22999.4	99.7, 99.1, 99.7, 99.7, 99.7	EETTEHPDGIVLEELQR,GYLLGDLVLR,LAADFENFR,TELDEQNSAYLR,TTITELLPVIDNFDR	sp|Q59984|GRPE_SYNE7	1993.959111, 1117.64909467, 1081.519074, 1437.676114, 1745.921659	LAADFENFR,TTITELLPVIDNFDR,TELDEQNSAYLR	http://www.uniprot.org/uniprot/Q59984	30.4348
Q31NL7	PSAE_SYNE7 Photosystem I reaction center subunit IV OS=Synechococcus elongatus (strain PCC 7942) GN=psaE PE=3 SV=1	psaE	6	6	574497	106731	59840	331951	82085.2	120110	277265	94228	26486.2	100893	251189	213450	cellular metabolic process; cellular process; metabolic process; photosynthesis		cell part; intracellular part; macromolecular complex; membrane; membrane part; photosynthetic membrane; photosystem I reaction center; protein complex; thylakoid membrane; thylakoid part	Photosynthesis	1	N	8138.06	99.7, 99.7, 99.7, 99.7, 99.7, 99.7	ILRPESYWFNEVGTVASVDQSGIK,ILRPESYWFNEVGTVASVDQSGIKYPVVVR,VNYNGFSGSDGGVNTNNFAEAELQVVAAAAK,VNYNGFSGSDGGVNTNNFAEAELQVVAAAAK | Deamidated [N16 N17],VNYNGFSGSDGGVNTNNFAEAELQVVAAAAK | Deamidated [N17],VNYNGFSGSDGGVNTNNFAEAELQVVAAAAK | Deamidated [N4 N17]	sp|Q31NL7|PSAE_SYNE7	2694.363938, 3407.787232, 3113.4755635, 3115.461258, 3114.468615, 3115.464736	ILRPESYWFNEVGTVASVDQSGIK,VNYNGFSGSDGGVNTNNFAEAELQVVAAAAK | Deamidated [N16 N17],VNYNGFSGSDGGVNTNNFAEAELQVVAAAAK | Deamidated [N4 N17]	http://www.uniprot.org/uniprot/Q31NL7	81.3333
Q9Z3G5	Q9Z3G5_SYNE7 PBS lyase HEAT-like repeat OS=Synechococcus elongatus (strain PCC 7942) GN=nblB PE=4 SV=1	nblB	3	3	6853.8	5863.5	7726.9	2852.2	2725.9	3429.1	26820.6	4807.2	5531.2	3092.1	3721.4	3132.1		catalytic activity; lyase activity			1	N	23593.2	99.7, 96.5, 99.7	LENDSETDVQAAAADALGALR,NLPLADAFELICK | Carbamidomethyl [C12],TAAVAALGELGDER	tr|Q9Z3G5|Q9Z3G5_SYNE7	2129.02476, 1502.774926, 1371.699062	NLPLADAFELICK | Carbamidomethyl [C12],TAAVAALGELGDER,LENDSETDVQAAAADALGALR	http://www.uniprot.org/uniprot/Q9Z3G5	21.9178
Q31QK7	Q31QK7_SYNE7 Uncharacterized protein OS=Synechococcus elongatus (strain PCC 7942) GN=Synpcc7942_0630 PE=4 SV=1	Synpcc7942_0630	18	18	1.29915e+06	854033	649654	1.22508e+06	974815	1.91947e+06	770686	320545	331481	746976	695150	616483					1	Y	41059.4	99.7, 99.0, 99.7, 99.7, 99.7, 99.7, 99.7, 99.7, 99.7, 99.7, 99.7, 99.7, 99.7, 99.7, 99.7, 99.7, 99.0, 99.7	DRGDGTVEPLLLNFDFTGICDR | Carbamidomethyl [C20],EVALGPFR,GDGTVEPLLLNFDFTGICDR | Carbamidomethyl [C18],IQQLGVPASNIFER,LDQPNLSPSPATRPAMPITPAPAATLPLR,LDQPNLSPSPATRPAMPITPAPAATLPLR | Oxidation [M16],MGGEELGLR,MGGEELGLR | Oxidation [M1],NGQLSSDAFLVIVPVTAGSPQALIQR,NGQLSSDAFLVIVPVTAGSPQALIQR | Deamidated [Q3],SLAEQWQTHLSQQGGLNGR,SLAEQWQTHLSQQGGLNGR | Deamidated [N17],SLAEQWQTHLSQQGGLNGR | Deamidated [Q7 …	tr|Q31QK7|Q31QK7_SYNE7	2509.19211, 887.486474, 2238.063472, 1570.8469685, 2992.615842, 3008.610729, 960.469194, 976.4647, 2680.452736, 2681.443752, 2109.031754, 2110.02056, 2111.023542, 2639.418972, 1766.84305, 1729.902816, 983.543712, 1106.585698	IQQLGVPASNIFER,DRGDGTVEPLLLNFDFTGICDR | Carbamidomethyl [C20],EVALGPFR	http://www.uniprot.org/uniprot/Q31QK7	53.4211
Q31L59	Q31L59_SYNE7 Bacterioferritin comigratory protein OS=Synechococcus elongatus (strain PCC 7942) GN=Synpcc7942_2180 PE=4 SV=1	Synpcc7942_2180	8	8	506276	50922.3	41447.8	253213	41988.6	149492	244842	21942.9	11889.8	204473	96547.2	186233		antioxidant activity; catalytic activity; oxidoreductase activity			1	N	15704.3	99.7, 99.7, 99.7, 99.7, 99.7, 99.7, 99.7, 99.7	ALTVGTAAPDFTALDDAGQSIQLSQFR,DIIVLGVSTDDSSSHEQFK | Deamidated [Q17],DSYSAYQGK,FSLPFPLVADPDR,SITQAYDVDGGGYAK,TDTHAGDILADLGL,TIVLYFYPK,VTYVIDGEGQIIR	tr|Q31L59|Q31L59_SYNE7	2792.407719, 2076.98013, 1017.440344, 1472.766928, 1543.71681, 1410.699853, 1142.63791167, 1461.7836	FSLPFPLVADPDR,ALTVGTAAPDFTALDDAGQSIQLSQFR,VTYVIDGEGQIIR	http://www.uniprot.org/uniprot/Q31L59	82.069
Q31M58	Q31M58_SYNE7 IMP dehydrogenase related 2 OS=Synechococcus elongatus (strain PCC 7942) GN=Synpcc7942_1831 PE=3 SV=1	Synpcc7942_1831	15	15	1.91443e+06	2.04575e+06	2.03766e+06	1.03386e+06	1.05325e+06	978958	1.79682e+06	2.13433e+06	1.80208e+06	1.47703e+06	1.11612e+06	1.1104e+06		catalytic activity; oxidoreductase activity		Drug metabolism - other enzymes; Purine metabolism	1	N	40223.1	99.7, 99.7, 99.7, 99.7, 99.7, 99.7, 99.7, 99.7, 99.7, 99.7, 99.7, 99.7, 99.6, 99.0, 99.6	AGAAGILVGIGPGAACTSR | Carbamidomethyl [C16],EMQQVSVVIAPSLLTEGK,EMQQVSVVIAPSLLTEGK | Oxidation [M2],GFHWGMATPSPVLPR,GFHWGMATPSPVLPR | Oxidation [M6],GPAQLDDGTHNFLGALK,GVLGVGIPQATAVSDCAAAR | Carbamidomethyl [C16],LSQLGAIGVINLEGIQTR,SQGGIAAVSATPAGAAK,TSMGTLGAQTLK,TSMGTLGAQTLK | Oxidation [M3],TVDPAVTDTR,VGTTGTLEQILR,WTIGGIER,YEDPEPILDR	tr|Q31M58|Q31M58_SYNE7	1697.890508, 1928.030084, 1944.024106, 1651.828506, 1667.82414, 1752.881447, 1911.984612, 1881.0681005, 1455.76811, 1206.627859, 1222.623011, 1073.534752, 1286.718586, 930.491452, 1245.587302	TSMGTLGAQTLK,TVDPAVTDTR,VGTTGTLEQILR	http://www.uniprot.org/uniprot/Q31M58	45.478
K1C10_HUMAN			30	25	1.04729e+06	1.00018e+06	972564	899815	1.04883e+06	980980	742617	988229	1.03801e+06	813570	879217	844908					2	N	59517.9	99.7, 99.7, 99.7, 99.7, 99.6, 99.7, 99.7, 99.7, 99.7, 99.7, 99.7, 99.7, 99.1, 99.7, 99.7, 99.7, 99.7, 99.7, 99.7, 98.2, 99.7, 99.7, 99.7, 99.7, 99.7, 99.6, 99.7, 99.7, 99.0, 99.0	AETECQNTEYQQLLDIK | Carbamidomethyl [C5] Deamidated [N7],ALEESNYELEGK,DAEAWFNEK,ELTTEIDNNIEQISSYK,ELTTEIDNNIEQISSYK | Deamidated [N8],IRLENEIQTYR,LASYLDKVR,LENEIQTYR,LENEIQTYR | Deamidated [N3],LKYENEVALR | Deamidated [N5],NQILNLTTDNANILLQIDNAR,NVQALEIELQSQLALK,NVSTGDVNVEMNAAPGVDLTQLLNNMR | Deamidated [Q21] Oxidation [M11 M26],NVSTGDVNVEMNAAPGVDLTQLLNNMR | Oxidation [M11 M26],NVSTGDVNVEMNAAPGVDLT…	sp|K1C10_HUMAN|,sp|K1C15_SHEEP|	2082.960378, 1380.641444, 1108.481348, 1995.963322, 1996.940734, 1433.762048, 1063.605672, 1164.57354867, 1165.566979, 1234.656006, 2366.255728, 1796.0056335, 2904.37906, 2903.37714, 2887.3802925, 1200.608924, 1201.588312, 1356.710538, 1357.6944906, 1002.545223, 1261.589464, 1364.631493, 1365.616198, 1492.7269945, 1030.590449, 1089.524182, 1106.501984, 1105.51823, 992.491902, 993.476248	LENEIQTYR | Deamidated [N3],SLLEGEGSSGGGGR,LENEIQTYR	http://www.uniprot.org/uniprot/K1C10_HUMAN	35.9191
Q8KPR2	Q8KPR2_SYNE7 Putative uncharacterized protein SEF0032 OS=Synechococcus elongatus (strain PCC 7942) GN=SEF0032 PE=4 SV=1	SEF0032	1	1	2714.2	1	40.2	59	1	1341.6	1	1	1	4734.6	2566.1	2369.5					1	N	8380.48	99.7	GSFLLDTQFLSK	tr|Q8KPR2|Q8KPR2_SYNE7	1354.71	GSFLLDTQFLSK	http://www.uniprot.org/uniprot/Q8KPR2	15.3846
Q31MR3	Q31MR3_SYNE7 Uncharacterized protein OS=Synechococcus elongatus (strain PCC 7942) GN=Synpcc7942_1626 PE=4 SV=1	Synpcc7942_1626	7	7	4.54e+06	2175390	836495	4069587	4.68974e+06	4.59325e+06	2823261	987736	275859	1714516	2268911	1.49293e+06					1	Y	16694.6	99.7, 99.7, 95.7, 99.7, 99.7, 99.0, 99.0	AAAEQTNGGLNR,AAAEQTNGGLNR | Deamidated [N7],AAAEQTNGGLNR | Deamidated [Q5],NQAFFLALNR,SGTPTPAVTPQPTCTCPPAPNQP | Carbamidomethyl [C14 C16],TDYNGPIR,TDYNGPIR | Deamidated [N4]	tr|Q31MR3|Q31MR3_SYNE7	1200.5850815, 1201.57107475, 1201.556964, 1192.6365215, 2375.089167, 934.450724, 935.43378	SGTPTPAVTPQPTCTCPPAPNQP | Carbamidomethyl [C14 C16],NQAFFLALNR,TDYNGPIR	http://www.uniprot.org/uniprot/Q31MR3	33.125
Q8GMR7	SYS_SYNE7 Serine--tRNA ligase OS=Synechococcus elongatus (strain PCC 7942) GN=serS PE=3 SV=4	serS	3	3	416.8	477	171.9	526.7	91.7	264.4	158.8	78	43.1	1718.7	978.4	1374.9	amine biosynthetic process; amine metabolic process; amino acid activation; biosynthetic process; carboxylic acid biosynthetic process; carboxylic acid metabolic process; cellular amine metabolic process; cellular amino acid biosynthetic process; cellular amino acid metabolic process; cellular biosynthetic process; cellular ketone metabolic process; cellular macromolecule metabolic process; cellu…	adenyl nucleotide binding; adenyl ribonucleotide binding; aminoacyl-tRNA ligase activity; ATP binding; binding; catalytic activity; ligase activity; ligase activity, forming aminoacyl-tRNA and related compounds; ligase activity, forming carbon-oxygen bonds; nucleotide binding; purine nucleotide binding; purine ribonucleoside triphosphate binding; purine ribonucleotide binding; ribonucleotide bind…	cell part; cytoplasm; intracellular part	Aminoacyl-tRNA biosynthesis	1	N	48636.8	99.7, 99.0, 97.1	QQIADLEQQER,TMAAVLENYQQPDGSVR | Oxidation [M2],VPEALQPYLR	sp|Q8GMR7|SYS_SYNE7	1356.66286, 1893.888004, 1184.655726	QQIADLEQQER,VPEALQPYLR,TMAAVLENYQQPDGSVR | Oxidation [M2]	http://www.uniprot.org/uniprot/Q8GMR7	8.87851
Q31RW6	Q31RW6_SYNE7 Cysteine synthase OS=Synechococcus elongatus (strain PCC 7942) GN=Synpcc7942_0171 PE=4 SV=1	Synpcc7942_0171	2	2	2505.4	7430.3	2103.6	2155.3	1840.6	629.2	896.8	2357.9	2504.4	2933.3	3735.9	2987.4	amine biosynthetic process; amine metabolic process; biosynthetic process; carboxylic acid biosynthetic process; carboxylic acid metabolic process; cellular amine metabolic process; cellular amino acid biosynthetic process; cellular amino acid metabolic process; cellular biosynthetic process; cellular ketone metabolic process; cellular metabolic process; cellular nitrogen compound biosynthetic pr…			Cysteine and methionine metabolism; Sulfur metabolism	1	N	40212.3	99.7, 99.7	AALFIIEDAER,EMGPGHTIVTVLCDGGAR | Carbamidomethyl [C13]	tr|Q31RW6|Q31RW6_SYNE7	1246.664825, 1868.888532	AALFIIEDAER,EMGPGHTIVTVLCDGGAR | Carbamidomethyl [C13]	http://www.uniprot.org/uniprot/Q31RW6	7.7957
Q31KZ1	Q31KZ1_SYNE7 Bacterial nucleoid protein Hbs OS=Synechococcus elongatus (strain PCC 7942) GN=Synpcc7942_2248 PE=3 SV=1	Synpcc7942_2248	5	5	8610.6	2161.7	448.1	7592.3	2469.1	4126	2468.1	445.6	256.3	25940.6	19419.6	19245.2	cellular component organization; cellular component organization at cellular level; cellular component organization or biogenesis; cellular component organization or biogenesis at cellular level; cellular macromolecule metabolic process; cellular metabolic process; cellular nitrogen compound metabolic process; cellular process; chromosome condensation; chromosome organization; DNA conformation ch…	binding; DNA binding; nucleic acid binding			1	N	9734.2	99.7, 99.7, 99.0, 99.7, 99.7	GELIDQVAVR,MNKGELIDQVAVR | Oxidation [M1],VPAFTAGK,VQVAAAIDALVDVIVDTVVEGEK,VSILGFGAFEAR	tr|Q31KZ1|Q31KZ1_SYNE7	1098.603634, 1487.775495, 789.438402, 2352.279572, 1265.675177	GELIDQVAVR,VSILGFGAFEAR,VPAFTAGK	http://www.uniprot.org/uniprot/Q31KZ1	61.5385
Q31N17	RPOB_SYNE7 DNA-directed RNA polymerase subunit beta OS=Synechococcus elongatus (strain PCC 7942) GN=rpoB PE=3 SV=1	rpoB	2	2	160.7	157.3	171.6	393.4	205.3	505.6	1	114.3	92.5	311.5	251.3	394.7	biosynthetic process; cellular biosynthetic process; cellular macromolecule biosynthetic process; cellular macromolecule metabolic process; cellular metabolic process; cellular nitrogen compound metabolic process; cellular process; macromolecule biosynthetic process; macromolecule metabolic process; metabolic process; nitrogen compound metabolic process; nucleic acid metabolic process; nucleobase…	binding; catalytic activity; DNA binding; DNA-directed RNA polymerase activity; nucleic acid binding; nucleoside binding; nucleotidyltransferase activity; ribonucleoside binding; RNA polymerase activity; transferase activity; transferase activity, transferring phosphorus-containing groups		Purine metabolism; Pyrimidine metabolism; RNA polymerase	1	N	123275	99.6, 99.7	GESDQPPEEK,RTPSRPTYESMSVGDIDDDDD | Oxidation [M11]	sp|Q31N17|RPOB_SYNE7	1114.477616, 2385.9868785	RTPSRPTYESMSVGDIDDDDD | Oxidation [M11],GESDQPPEEK	http://www.uniprot.org/uniprot/Q31N17	2.81818
Q935Y4	OTC_SYNE7 Ornithine carbamoyltransferase OS=Synechococcus elongatus (strain PCC 7942) GN=argF PE=3 SV=5	argF	5	5	331.4	60	17.5	56.5	49.3	57.7	171.3	1	92.7	580	146.9	156.3	amine biosynthetic process; amine catabolic process; amine metabolic process; arginine biosynthetic process; arginine catabolic process; arginine deiminase pathway; arginine metabolic process; biosynthetic process; carboxylic acid biosynthetic process; carboxylic acid catabolic process; carboxylic acid metabolic process; catabolic process; cellular amine metabolic process; cellular amino acid bio…	amine binding; amino acid binding; binding; carboxyl- or carbamoyltransferase activity; carboxylic acid binding; catalytic activity; ornithine carbamoyltransferase activity; transferase activity; transferase activity, transferring one-carbon groups	cell part; cytoplasm; intracellular part	Arginine and proline metabolism	1	N	33226.4	99.7, 97.1, 99.0, 96.6, 99.0	DLLTLADLSSAEVLEILELAATLK,GEPIADTAR,TLGLIFSK,VWDQAENR,YLDALAIR	sp|Q935Y4|OTC_SYNE7	2540.421348, 928.461056, 877.527387, 1016.467548, 933.528341	YLDALAIR,GEPIADTAR,TLGLIFSK	http://www.uniprot.org/uniprot/Q935Y4	18.6885
P50021	DNAK2_SYNE7 Chaperone protein dnaK2 OS=Synechococcus elongatus (strain PCC 7942) GN=dnaK2 PE=3 SV=2	dnaK2	8	8	4318.4	610.4	249.7	1612.3	437.6	645	1410	458.3	402.2	12537	6229.1	6492	cellular macromolecule metabolic process; cellular metabolic process; cellular process; cellular protein metabolic process; macromolecule metabolic process; metabolic process; primary metabolic process; protein folding; protein metabolic process; response to stimulus; response to stress	adenyl nucleotide binding; adenyl ribonucleotide binding; ATP binding; binding; nucleotide binding; purine nucleotide binding; purine ribonucleoside triphosphate binding; purine ribonucleotide binding; ribonucleotide binding		ko05152; RNA degradation	1	N	67767.2	99.7, 99.7, 99.7, 99.5, 98.4, 99.7, 99.7, 99.7	AKFEELASDLIDR,DAEANAAADKER,FEELASDLIDR,IPAVQAIVK,IPVEQAIK,QFAPEEISAQVLR,SKVEGFIQELK,VEGFIQELK	sp|P50021|DNAK2_SYNE7	1505.771964, 1259.574087, 1306.639084, 937.595976, 896.532548, 1486.778352, 1276.70256267, 1061.575668	FEELASDLIDR,QFAPEEISAQVLR,IPAVQAIVK	http://www.uniprot.org/uniprot/P50021	10.4101
Q31M96	Q31M96_SYNE7 Thioredoxin OS=Synechococcus elongatus (strain PCC 7942) GN=Synpcc7942_1793 PE=3 SV=1	Synpcc7942_1793	2	2	9322	1179.1	1221.2	3663.7	1311.6	3745.7	2079.4	1176.8	1150	6621.8	3041	5947.1	biological regulation; cell redox homeostasis; cellular homeostasis; cellular process; glycerol ether metabolic process; homeostatic process; metabolic process; organic ether metabolic process; regulation of biological process; regulation of biological quality; regulation of cellular process; small molecule metabolic process	catalytic activity; disulfide oxidoreductase activity; oxidoreductase activity; oxidoreductase activity, acting on a sulfur group of donors; protein disulfide oxidoreductase activity			1	N	11924.5	99.7, 99.7	SAATELNDQQFESAVLK,YQVQGIPTLLLFQNGELVER	tr|Q31M96|Q31M96_SYNE7	1849.905813, 2316.249086	SAATELNDQQFESAVLK,YQVQGIPTLLLFQNGELVER	http://www.uniprot.org/uniprot/Q31M96	34.5794
Q31KJ2	Q31KJ2_SYNE7 Uncharacterized protein OS=Synechococcus elongatus (strain PCC 7942) GN=Synpcc7942_2397 PE=4 SV=1	Synpcc7942_2397	4	4	173828	72072.6	48516.3	101490	32797.8	38015.9	103071	66022.5	81420.8	218796	136853	120410					1	N	19943.6	99.7, 99.0, 99.7, 99.7	LLTPEEFEAIEER,LTAELDER,MEDVPTLLVQDDAGR,MEDVPTLLVQDDAGR | Oxidation [M1]	tr|Q31KJ2|Q31KJ2_SYNE7	1574.783384, 945.475756, 1657.799649, 1673.79369	LLTPEEFEAIEER,LTAELDER,MEDVPTLLVQDDAGR | Oxidation [M1]	http://www.uniprot.org/uniprot/Q31KJ2	20.5714
Q31PD9	Q31PD9_SYNE7 Phycobilisome rod linker polypeptide OS=Synechococcus elongatus (strain PCC 7942) GN=Synpcc7942_1050 PE=4 SV=1	Synpcc7942_1050	8	8	12326.9	14092.4	18389.2	9785.5	9665.4	11487.8	5961.6	8214.8	8388.2	19076.4	12948.1	11904.1	cellular metabolic process; cellular process; metabolic process; photosynthesis		cell part; intracellular part; light-harvesting complex; macromolecular complex; membrane part; phycobilisome; protein complex; thylakoid part	Photosynthesis - antenna proteins	1	N	31698.3	99.7, 99.7, 99.7, 96.5, 99.2, 99.0, 99.7, 99.7	ALGGSTPFGQTASR,APYSEAEVIEHLDR,DIEYHVGQQSVGLPR,DQVQAVIR,FFYNNFQTR,LAANLAAK,SLLVPYEQLNNTLQQVNR,VEIAAISKPGFPSVR	tr|Q31PD9|Q31PD9_SYNE7	1348.673952, 1627.78437967, 1696.852083, 927.513344, 1235.57644, 770.46448, 2128.128705, 1569.888145	APYSEAEVIEHLDR,ALGGSTPFGQTASR,FFYNNFQTR	http://www.uniprot.org/uniprot/Q31PD9	34.9481
Q31RG2	Q31RG2_SYNE7 Phycobilisome 7.8 kDa linker polypeptide, allophycocyanin-associated, core OS=Synechococcus elongatus (strain PCC 7942) GN=Synpcc7942_0325 PE=3 SV=1	Synpcc7942_0325	2	2	6743.4	1259.2	936.7	2006.9	1298.3	9398.8	688.4	211.8	381.8	7960.3	4855.6	3370.1	cellular metabolic process; cellular process; metabolic process; photosynthesis		cell part; intracellular part; light-harvesting complex; macromolecular complex; membrane part; phycobilisome; protein complex; thylakoid part	Photosynthesis - antenna proteins	1	N	7809.11	99.7, 99.7	ELQNTFFTK,VELATGRPNTNTGLL	tr|Q31RG2|Q31RG2_SYNE7	1126.56289267, 1554.837001	ELQNTFFTK,VELATGRPNTNTGLL	http://www.uniprot.org/uniprot/Q31RG2	35.8209
P13530	PHCA_SYNE7 C-phycocyanin alpha chain OS=Synechococcus elongatus (strain PCC 7942) GN=cpcA1 PE=1 SV=2	cpcA1	15	15	1341221	490477	258609	1.34238e+06	455807	629816	484358	268569	125911	2.87034e+06	1.23904e+06	1.28237e+06	cellular macromolecule metabolic process; cellular metabolic process; cellular process; cellular protein metabolic process; macromolecule metabolic process; macromolecule modification; metabolic process; oxidation-reduction process; photosynthesis; primary metabolic process; protein metabolic process; protein modification process; protein-chromophore linkage		cell part; intracellular part; light-harvesting complex; macromolecular complex; membrane part; phycobilisome; protein complex; thylakoid part	Photosynthesis - antenna proteins	1	N	17288.1	99.7, 99.7, 99.7, 99.7, 99.7, 99.7, 99.7, 99.7, 99.7, 99.7, 99.7, 99.7, 99.7, 99.7, 99.7	ALANNADSLVNGAANAVYSK,ALANNADSLVNGAANAVYSK | Deamidated [N11],ALANNADSLVNGAANAVYSK | Deamidated [N5],ANHGLSGDSR,DEANSYIDYLINALS,FLSSTELQVAFGR,FLSSTELQVAFGR | Deamidated [Q8],FLSSTELQVAFGRFRQAASGLAAAK,FPYTTSTPGNNFASTPEGK,IVTYALVAGGTGPIDEYLLAGLDEINK,QAASGLAAAK,QAASGLAAAKALANNADSLVNGAANAVYSK,SKTPLTEAVAAADSQGR,TFDLAPSWYVEALK,TPLTEAVAAADSQGR	sp|P13530|PHCA_SYNE7	1961.9717435, 1962.9604696, 1962.96443, 1012.469427, 1699.79565, 1453.75688336, 1454.736948, 2625.405951, 2014.92666, 2804.48702027, 886.4868, 2830.459278, 1700.865241, 1638.83195, 1485.742452	TPLTEAVAAADSQGR,ALANNADSLVNGAANAVYSK,FLSSTELQVAFGR	http://www.uniprot.org/uniprot/P13530	90.184
Q31PD0	Q31PD0_SYNE7 Uncharacterized protein OS=Synechococcus elongatus (strain PCC 7942) GN=Synpcc7942_1059 PE=4 SV=1	Synpcc7942_1059	3	3	4139	1808.6	2620.2	4824.5	7166.2	7389.3	4194.9	1612	4053.8	10905.3	11366.2	11137					1	Y	32556.6	99.7, 98.4, 99.7	AFQNASGGEGNNAR,DDVMANYPDLR | Oxidation [M4],IGGGSFSAPSR	tr|Q31PD0|Q31PD0_SYNE7	1391.617538, 1323.576266, 1034.51382	IGGGSFSAPSR,AFQNASGGEGNNAR,DDVMANYPDLR | Oxidation [M4]	http://www.uniprot.org/uniprot/Q31PD0	11.6129
Q31Q50	Q31Q50_SYNE7 Putative purple acid phosphatase OS=Synechococcus elongatus (strain PCC 7942) GN=Synpcc7942_0787 PE=4 SV=1	Synpcc7942_0787	15	15	114024	47837.8	26137.8	104632	142686	169176	36007.1	23002.3	15814.9	561829	531143	553544		acid phosphatase activity; catalytic activity; hydrolase activity; hydrolase activity, acting on ester bonds; phosphatase activity; phosphoric ester hydrolase activity			1	N	32416.3	99.7, 99.7, 99.7, 99.7, 99.7, 99.7, 99.7, 99.7, 99.7, 99.7, 99.7, 99.7, 99.7, 97.7, 99.7	ALQASNAPWK,AVLGNHDIR,FIAVADTGTGAR,GQYDVAAAMER,GQYDVAAAMER | Oxidation [M9],HGVQLYISGHDHSYER,IQAVFERPYAPLLK,IQTFDKDSR,LIDQGQIFA,SSWTAQSASTLSFAGLEVYGNELR,TQPIDGTTYLIVGAGAGLRPVGR,VVFGHHPIYSSGFYGVNR,YPGFNMTGR,YPGFNMTGR | Oxidation [M6],YYQFQEGPVAFFALDTNGNADWNK	tr|Q31Q50|Q31Q50_SYNE7	1084.566554, 993.535119, 1177.609252, 1209.54465, 1225.539242, 1896.886569, 1643.940141, 1108.550388, 1003.533774, 2573.241491, 2311.265511, 2035.004892, 1041.470074, 1057.46453, 2794.26741733	FIAVADTGTGAR,IQAVFERPYAPLLK,LIDQGQIFA	http://www.uniprot.org/uniprot/Q31Q50	64.3836
Q31QL1	ILVD_SYNE7 Dihydroxy-acid dehydratase OS=Synechococcus elongatus (strain PCC 7942) GN=ilvD PE=3 SV=1	ilvD	4	4	2594.8	431.5	842.7	14446.8	335.8	679.8	2866.5	488.5	1412.2	1628.5	1092.8	1284	amine biosynthetic process; amine metabolic process; biosynthetic process; branched chain family amino acid biosynthetic process; branched chain family amino acid metabolic process; carboxylic acid biosynthetic process; carboxylic acid metabolic process; cellular amine metabolic process; cellular amino acid biosynthetic process; cellular amino acid metabolic process; cellular biosynthetic process…	4 iron, 4 sulfur cluster binding; binding; carbon-oxygen lyase activity; catalytic activity; cation binding; dihydroxy-acid dehydratase activity; hydro-lyase activity; ion binding; iron-sulfur cluster binding; lyase activity; metal cluster binding; metal ion binding		Pantothenate and CoA biosynthesis; Valine, leucine and isoleucine biosynthesis	1	N	66530.7	99.5, 99.7, 96.2, 99.7	AGGVIAILGELDR,DLSQILGSR,ESDEDVATIER,IEIDIPNRR	sp|Q31QL1|ILVD_SYNE7	1282.724663, 987.534142, 1262.561334, 1124.6293755	DLSQILGSR,IEIDIPNRR,AGGVIAILGELDR	http://www.uniprot.org/uniprot/Q31QL1	6.78514
Q31QY2	FBSB_SYNE7 D-fructose 1,6-bisphosphatase class 2/sedoheptulose 1,7-bisphosphatase OS=Synechococcus elongatus (strain PCC 7942) GN=Synpcc7942_0505 PE=1 SV=1	Synpcc7942_0505	7	7	4381	910.7	149.6	6421.5	1136.4	3384	2341.1	287	449.6	9495.6	4280.6	4460.4	alcohol biosynthetic process; alcohol metabolic process; alditol metabolic process; biosynthetic process; carbohydrate biosynthetic process; carbohydrate metabolic process; cellular biosynthetic process; cellular carbohydrate biosynthetic process; cellular carbohydrate metabolic process; cellular metabolic process; cellular process; gluconeogenesis; glucose metabolic process; glycerol metabolic p…	binding; carbohydrate phosphatase activity; catalytic activity; cation binding; fructose 1, 6-bisphosphate 1-phosphatase activity; hydrolase activity; hydrolase activity, acting on ester bonds; ion binding; metal ion binding; phosphatase activity; phosphoric ester hydrolase activity; sedoheptulose-bisphosphatase activity; sugar-phosphatase activity		Carbon fixation in photosynthetic organisms; Fructose and mannose metabolism; Glycolysis / Gluconeogenesis; Pentose phosphate pathway	1	N	36965.2	99.7, 99.7, 99.7, 99.7, 99.7, 99.7, 99.7	AIDELVVVVMDRPR | Oxidation [M10],FVDTVHMFDDVK,IVIGEGERDEAPMLYIGEEVGIYR | Oxidation [M13],LQEMGITDPDR,MNQVEMLGR | Oxidation [M1 M6],TIGLEIIEVVEQAAIASAR,TQSLVISSQSR	sp|Q31QY2|FBSB_SYNE7	1626.876762, 1451.675856, 2723.348103, 1273.596717, 1108.500424, 1982.106924, 1204.6409	TIGLEIIEVVEQAAIASAR,MNQVEMLGR | Oxidation [M1 M6],IVIGEGERDEAPMLYIGEEVGIYR | Oxidation [M13]	http://www.uniprot.org/uniprot/Q31QY2	28.9855
Q31P64	Q31P64_SYNE7 Putative CheA signal transduction histidine kinases, no good domain identification OS=Synechococcus elongatus (strain PCC 7942) GN=Synpcc7942_1125 PE=4 SV=1	Synpcc7942_1125	2	2	361.1	13.7	0.7	118.3	204.1	292.5	396.2	6.1	1	1367.8	691	418.3	biological regulation; cellular process; cellular response to stimulus; regulation of biological process; regulation of cellular process; response to stimulus; signal transduction; two-component signal transduction system (phosphorelay)	catalytic activity; kinase activity; molecular transducer activity; signal transducer activity; transferase activity; transferase activity, transferring phosphorus-containing groups		Two-component system	1	N	34255.1	99.0, 99.7	ENLDTIEK,MDAEQQQVLEYFIEEAR | Oxidation [M1]	tr|Q31P64|Q31P64_SYNE7	960.476304, 2113.964014	ENLDTIEK,MDAEQQQVLEYFIEEAR | Oxidation [M1]	http://www.uniprot.org/uniprot/Q31P64	8.03858
Q31PX5	Q31PX5_SYNE7 Uncharacterized protein OS=Synechococcus elongatus (strain PCC 7942) GN=Synpcc7942_0864 PE=4 SV=1	Synpcc7942_0864	1	1	829.6	1	1	556.3	1	28.8	1	1	1	1885.6	875.9	814.3					1	N	19333.9	99.7	ADPNLLTVILPQSLDR	tr|Q31PX5|Q31PX5_SYNE7	1763.98	ADPNLLTVILPQSLDR	http://www.uniprot.org/uniprot/Q31PX5	9.30233
Q31N75	Q31N75_SYNE7 Probable porin OS=Synechococcus elongatus (strain PCC 7942) GN=Synpcc7942_1464 PE=4 SV=1	Synpcc7942_1464	21	13	9346259	8.04474e+06	8.33031e+06	16825326	16365039	12807877	11118377	9032438	9503810	13113990	15514194	16213823		transporter activity	cell part; integral to membrane; intrinsic to membrane; membrane part		3	Y	57138.5	99.7, 99.0, 99.7, 99.7, 99.7, 99.7, 99.7, 99.0, 99.7, 99.7, 99.7, 99.7, 99.7, 99.0, 99.0, 99.7, 99.7, 99.0, 99.7, 99.7, 99.7	DADTAGVGFNWK,EDLDTLKR,GRVDSLEAR,IDAVTPNGITSGQITSITELSDVKPTDWAYQALQSLVER,LDYDGTGSPGVPNSANTFFLDK,LSPGFNPSGSR,LTEEFQAELATLR,NIETIQQR,NQDGAVSFGNR,NQDGAVSFGNR | Deamidated [N10],NQDGAVSFGNR | Deamidated [Q2],NSADVSTVNSGGVFGFTPTGTGTNSWDVNAQVK,SSEDTGSFGVETYYK,VALAYALR,VIEFAASK,VIEFAASKEDLDTLK,VIEFAASKEDLDTLKR,VKELEATR,YEFAAGLNACLDK | Carbamidomethyl [C10],YGCIVGYPDR | Carbamidomethyl [C3],YVGAGVYADTR	tr|Q31N76|Q31N76_SYNE7,tr|Q9KHA8|Q9KHA8_SYNE7,tr|Q31N75|Q31N75_SYNE7,tr|Q31MQ4|Q31MQ4_SYNE7	1279.583378, 988.518740889, 1001.52502967, 4216.1489235, 2314.075788, 1117.55110433, 1519.7883954, 1000.530487, 1163.53214933, 1164.513477, 1164.513236, 3313.555905, 1668.71654989, 875.522912, 863.4755935, 1677.882417, 1833.9839025, 944.528532, 1470.68194259, 1198.545487, 1170.568327	LSPGFNPSGSR,SSEDTGSFGVETYYK,NQDGAVSFGNR	http://www.uniprot.org/uniprot/Q31N75	45.0094
Q31MX0	Q31MX0_SYNE7 Uncharacterized protein OS=Synechococcus elongatus (strain PCC 7942) GN=Synpcc7942_1569 PE=4 SV=1	Synpcc7942_1569	3	3	8437.5	14593.1	4921.5	3163	5672.5	2965.3	5374.4	9750.9	8554.6	7538.4	4583.9	6006.2					1	N	16846.1	99.3, 99.7, 99.7	DPNHCLDEVR | Carbamidomethyl [C5],FPDFQIAQHLPNNQVTAIEFLPTQPGR,RDPNHCLDEVR | Carbamidomethyl [C6]	tr|Q31MX0|Q31MX0_SYNE7	1253.546504, 3077.570511, 1409.6475405	FPDFQIAQHLPNNQVTAIEFLPTQPGR,RDPNHCLDEVR | Carbamidomethyl [C6],DPNHCLDEVR | Carbamidomethyl [C5]	http://www.uniprot.org/uniprot/Q31MX0	24.8366
Q31M98	Q31M98_SYNE7 Uncharacterized protein OS=Synechococcus elongatus (strain PCC 7942) GN=Synpcc7942_1791 PE=4 SV=1	Synpcc7942_1791	9	9	105634	103273	102294	71717.3	90540.1	97316.6	91086.9	100973	114044	93883.4	151653	140681	carbohydrate metabolic process; metabolic process; primary metabolic process	binding; catalytic activity; cofactor binding; oxidoreductase activity; oxidoreductase activity, acting on CH-OH group of donors; oxidoreductase activity, acting on the CH-OH group of donors, quinone or similar compound as acceptor; quinone binding			1	Y	44148.6	99.4, 99.7, 99.7, 99.7, 99.7, 99.3, 99.7, 99.7, 99.7	DGSIPADNPFR,GGDELNQIK,HQAQMPESGLGK | Oxidation [M5],IFAGGLVGR,LENVEVIFTVRPDK,NIQGLAVDPK,QGPSGDLYVLTDESSGK,TGTVWSTEHGSR,VIQLSPEGQATNVSR	tr|Q31M98|Q31M98_SYNE7	1187.55866, 972.487236, 1297.608723, 888.517758, 1657.90506, 1053.58197267, 1751.820474, 1316.60972838, 1597.843195	GGDELNQIK,NIQGLAVDPK,TGTVWSTEHGSR	http://www.uniprot.org/uniprot/Q31M98	26.5207
Q31PT5	Q31PT5_SYNE7 Uncharacterized protein OS=Synechococcus elongatus (strain PCC 7942) GN=Synpcc7942_0904 PE=4 SV=1	Synpcc7942_0904	5	5	3068.3	1255.3	159.4	18241.3	20420	35873.8	929.8	705.8	510.7	1790.4	1814.8	4956.3					1	Y	18577.5	99.7, 99.7, 99.7, 99.7, 99.7	ASGGVAVAASLLAMAPPAVAQTQTTTVEFSGTVDPTGEIR | Deamidated [Q21 Q23] Oxidation [M14],SVTDGTMTYTIDSQTGGFFNYGSPAR | Oxidation [M7],VVVNVNNPSTWLVTITPPASFTTKPETFTGAATFFYR,YALSGANTASTSSDLQIPTQFPLANSGETTVEIQSK,YALSGANTASTSSDLQIPTQFPLANSGETTVEIQSK | Deamidated [N25]	tr|Q31PT5|Q31PT5_SYNE7	3888.898023, 2788.2316065, 4073.092935, 3725.831841, 3726.82929	YALSGANTASTSSDLQIPTQFPLANSGETTVEIQSK,YALSGANTASTSSDLQIPTQFPLANSGETTVEIQSK | Deamidated [N25],SVTDGTMTYTIDSQTGGFFNYGSPAR | Oxidation [M7]	http://www.uniprot.org/uniprot/Q31PT5	76.7956
Q31M27	Q31M27_SYNE7 Uncharacterized protein OS=Synechococcus elongatus (strain PCC 7942) GN=Synpcc7942_1862 PE=4 SV=1	Synpcc7942_1862	18	18	4587994	3.05297e+06	3.2031e+06	1.69661e+06	1.84702e+06	2.49256e+06	2995847	2.35726e+06	2328954	5008735	5.04758e+06	5208728					1	Y	33138.9	99.7, 99.7, 99.7, 99.5, 99.7, 99.7, 99.7, 99.7, 99.0, 99.7, 99.0, 99.7, 99.7, 99.7, 99.7, 99.7, 99.7, 99.7	ALELILDFLK,ALELILDFLKK,ALELYKADK,ATNPTPTPRPAN,ATTTTPPAAGTGTTPPR,EQQPLLFTSR,IGRVPVFVILTK,IGRVPVFVILTKEQQPLLFTSR,IGSLLLPK,IPLFLEYEPLAAELEK,NIKPEQLK,QLESEAFVPIFYSESLSITMTNQQGQPVK | Oxidation [M20],QLTPTNGTTPPR,QLTPTNGTTPPR | Deamidated [N6],RIPLFLEYEPLAAELEK,TFPVFINQTQAQAALAELQK,VPVFVILTK,VTYEIIPDPK	tr|Q31M27|Q31M27_SYNE7	1173.701658, 1301.79618425, 1049.574771, 1235.625536, 1596.811039, 1217.640654, 1340.853552, 2540.48504, 839.547812, 1874.00826933, 968.56521, 3286.608598, 1281.667402, 1282.651388, 2030.109643, 2217.179746, 1014.648002, 1173.628574	ATTTTPPAAGTGTTPPR,QLTPTNGTTPPR,QLTPTNGTTPPR | Deamidated [N6]	http://www.uniprot.org/uniprot/Q31M27	57.0033
Q31LW4	Q31LW4_SYNE7 Probable peptidase OS=Synechococcus elongatus (strain PCC 7942) GN=Synpcc7942_1925 PE=4 SV=1	Synpcc7942_1925	7	7	1994.2	1928.8	772.4	16120	34138.3	65121.3	63.5	977.2	656.3	43246.8	47595.5	21805.7					1	Y	30681.7	99.7, 99.0, 97.2, 99.0, 99.7, 99.7, 99.7	GLDYADATGTPVR,ISTGYGVR,QGDTLQVSIQSSAETPPQVR,RIPIEVAR,SDLGTDFEFDRVDAFK,TIPVFAIGAGQYR,YYNGVFAEDYFHR	tr|Q31LW4|Q31LW4_SYNE7	1334.647154, 851.450382, 2140.097223, 952.581590667, 1860.85617233, 1391.75582767, 1679.737299	TIPVFAIGAGQYR,GLDYADATGTPVR,RIPIEVAR	http://www.uniprot.org/uniprot/Q31LW4	32.1555
Q31ND8	Q31ND8_SYNE7 Uncharacterized protein OS=Synechococcus elongatus (strain PCC 7942) GN=Synpcc7942_1401 PE=4 SV=1	Synpcc7942_1401	4	4	1271.8	141.2	49.5	154.5	215.3	159.6	177.6	108.4	10.8	4463.4	1731.1	1542.9		binding; carbon-sulfur lyase activity; catalytic activity; cation binding; ion binding; lactoylglutathione lyase activity; lyase activity; metal ion binding			1	N	13982.5	99.7, 99.7, 99.7, 98.9	AGEDGLALLGPSYK,LGHVAICVK | Carbamidomethyl [C7],QAGPHFGFIFHDR,TQGVELTR	tr|Q31ND8|Q31ND8_SYNE7	1389.715588, 995.557518, 1527.7350535, 902.48194	TQGVELTR,AGEDGLALLGPSYK,QAGPHFGFIFHDR	http://www.uniprot.org/uniprot/Q31ND8	35.2
Q31QY8	Q31QY8_SYNE7 Hydroxyneurosporene-O-methyltransferase OS=Synechococcus elongatus (strain PCC 7942) GN=Synpcc7942_0499 PE=4 SV=1	Synpcc7942_0499	10	10	8952.9	3178.2	3952.5	4180.6	4886.5	4117.5	4828.2	5200.7	4177	9672.3	3120.2	2336.1		catalytic activity; methyltransferase activity; O-methyltransferase activity; transferase activity; transferase activity, transferring one-carbon groups		Histidine metabolism; Polycyclic aromatic hydrocarbon degradation; Tyrosine metabolism	1	N	35639.1	99.7, 99.7, 99.7, 99.7, 99.7, 99.0, 99.0, 99.7, 99.7, 99.6	ALASLGIFTEVSDR,CEVVGGDFFASVPAGGDAYLLK | Carbamidomethyl [C1],HIIHDWDDADSLK,LGIADQLVNGPR,LLLLEQVVR,MDASLLLR,MDASLLLR | Oxidation [M1],QFALTPAAELLR,SCEDLAIVVGAKPEVLYR | Carbamidomethyl [C2],WLDLNMLVMTQGGR	tr|Q31QY8|Q31QY8_SYNE7	1477.776676, 2271.088456, 1563.732411, 1251.693675, 1081.685825, 917.500158, 933.486552, 1328.74552, 2018.050424, 1632.81198	LGIADQLVNGPR,LLLLEQVVR,QFALTPAAELLR	http://www.uniprot.org/uniprot/Q31QY8	36.858
Q31LY1	Q31LY1_SYNE7 Uncharacterized protein OS=Synechococcus elongatus (strain PCC 7942) GN=Synpcc7942_1908 PE=4 SV=1	Synpcc7942_1908	4	4	746.6	8.3	670.1	292.3	110.2	285.6	575.7	1	99.2	2126.8	783.9	1304.1					1	N	15924.1	99.7, 99.7, 99.7, 99.7	EFVQTDLLPAVQQALSDR,EKPPALEDKPFK,KITLPLLLNR,SEEQVVPTPEAAAKPAAK	tr|Q31LY1|Q31LY1_SYNE7	2029.051498, 1397.754165, 1179.768981, 1821.932286	EFVQTDLLPAVQQALSDR,EKPPALEDKPFK,SEEQVVPTPEAAAKPAAK	http://www.uniprot.org/uniprot/Q31LY1	40.2778
Q31R29	Q31R29_SYNE7 Carboxylesterase OS=Synechococcus elongatus (strain PCC 7942) GN=Synpcc7942_0458 PE=4 SV=1	Synpcc7942_0458	3	3	9.1	6.6	1	1.1	1	1	1	1	21.2	19.8	1	2	aldehyde catabolic process; catabolic process; cellular aldehyde metabolic process; cellular catabolic process; cellular metabolic process; cellular process; formaldehyde catabolic process; formaldehyde metabolic process; metabolic process; small molecule catabolic process; small molecule metabolic process	carboxylic ester hydrolase activity; catalytic activity; hydrolase activity; hydrolase activity, acting on ester bonds; S-formylglutathione hydrolase activity; thiolester hydrolase activity		Methane metabolism	1	N	30154.2	99.7, 98.2, 99.7	DELPALLAAHFPAIDCDR | Carbamidomethyl [C16],MELLSSHR,YQPDYNHSYFFIASFIDDHLR	tr|Q31R29|Q31R29_SYNE7	2022.985074, 971.485413, 2647.212996	DELPALLAAHFPAIDCDR | Carbamidomethyl [C16],YQPDYNHSYFFIASFIDDHLR,MELLSSHR	http://www.uniprot.org/uniprot/Q31R29	16.9065
Q31QM2	Q31QM2_SYNE7 Rhodanese-like OS=Synechococcus elongatus (strain PCC 7942) GN=Synpcc7942_0615 PE=4 SV=1	Synpcc7942_0615	2	2	6454.6	1671	1293.9	833.3	451.5	700.3	8121.4	1215.5	1336.7	8586.1	2922.5	5051.9					1	N	12973.5	99.7, 97.8	EPAEVELASLPGFR,GGIDAYSR	tr|Q31QM2|Q31QM2_SYNE7	1513.778926, 837.397716	GGIDAYSR,EPAEVELASLPGFR	http://www.uniprot.org/uniprot/Q31QM2	19.2982
Q54760	EFP_SYNE7 Elongation factor P OS=Synechococcus elongatus (strain PCC 7942) GN=efp PE=3 SV=1	efp	2	2	1921.7	385.6	155.7	2450.8	626.4	2231.8	1226.8	118.8	129.6	4285.7	3372.9	4918.3	biosynthetic process; cellular biosynthetic process; cellular metabolic process; cellular process; metabolic process; peptide biosynthetic process; peptide metabolic process	binding; nucleic acid binding; RNA binding; translation elongation factor activity; translation factor activity, nucleic acid binding	cell part; cytoplasm; intracellular part		1	N	20367.9	97.6, 99.0	LTAATIGDR,NDSYLGRE	sp|Q54760|EFP_SYNE7	916.49735, 952.424654	LTAATIGDR,NDSYLGRE	http://www.uniprot.org/uniprot/Q54760	9.18919
Q31S48	Q31S48_SYNE7 Carboxymethylenebutenolidase OS=Synechococcus elongatus (strain PCC 7942) GN=Synpcc7942_0089 PE=4 SV=1	Synpcc7942_0089	4	4	7797.8	90	133.5	1154.6	90.5	478.8	3945.6	234.4	78.3	3807	1199.6	5010.1		carboxylic ester hydrolase activity; carboxymethylenebutenolidase activity; catalytic activity; hydrolase activity; hydrolase activity, acting on ester bonds		Chlorocyclohexane and chlorobenzene degradation; Fluorobenzoate degradation; Toluene degradation	1	N	26059.2	99.7, 98.5, 99.4, 99.7	QGFVAIAPAIYQR,STAIATEWVK,VLELYHSTL,VPAPDLEIDAYVAAPSEPGR	tr|Q31S48|Q31S48_SYNE7	1432.78316733, 1104.58124, 1073.575729, 2066.031438	QGFVAIAPAIYQR,VLELYHSTL,STAIATEWVK	http://www.uniprot.org/uniprot/Q31S48	21.3115
Q31KI6	Q31KI6_SYNE7 Uncharacterized protein OS=Synechococcus elongatus (strain PCC 7942) GN=Synpcc7942_2403 PE=4 SV=1	Synpcc7942_2403	2	2	10599.6	4124.9	7675.8	4434.5	3466.3	5209.8	4083.4	5176.5	8148	9645.1	9720.8	14045.1		binding; catalytic activity; coenzyme binding; cofactor binding; FMN binding; nucleotide binding; oxidoreductase activity			1	N	9944.04	99.7, 99.7	ADPLTSAVSDR,SLQVSFDHELQDSEDAHQTLIAMLR	tr|Q31KI6|Q31KI6_SYNE7	1130.555538, 2882.387879	ADPLTSAVSDR,SLQVSFDHELQDSEDAHQTLIAMLR	http://www.uniprot.org/uniprot/Q31KI6	38.2979
Q31KE0	Q31KE0_SYNE7 1-Cys peroxiredoxin OS=Synechococcus elongatus (strain PCC 7942) GN=Synpcc7942_2449 PE=4 SV=1	Synpcc7942_2449	8	8	41654.9	7376.1	8291.3	28795	7109.1	23027.2	23793.6	4776.3	5448.3	86546.9	27220.5	44794.9		antioxidant activity; catalytic activity; oxidoreductase activity; oxidoreductase activity, acting on paired donors, with incorporation or reduction of molecular oxygen; oxidoreductase activity, acting on peroxide as acceptor; peroxidase activity; peroxiredoxin activity			1	N	23663.2	99.7, 99.7, 99.7, 99.7, 99.7, 99.7, 99.7, 99.7	GVTEVKPYLR,GWIGDINETQGTQVNYPILADPDRK,LTLTYPASAGR,NVKPIALSVDDVESHK,RNVKPIALSVDDVESHK,SVFIIDPNKK,VIDSLQLTDNYSVATPANWNDGDDVVVVPSIPTEQAR,VSDLYDMIHPNANNTLTVR	tr|Q31KE0|Q31KE0_SYNE7	1160.65378117, 2799.383235, 1148.618356, 1749.924891, 1906.02746, 1159.6594395, 3997.958283, 2172.063852	LTLTYPASAGR,GVTEVKPYLR,SVFIIDPNKK	http://www.uniprot.org/uniprot/Q31KE0	61.1374
Q31PS0	Q31PS0_SYNE7 Uncharacterized protein OS=Synechococcus elongatus (strain PCC 7942) GN=Synpcc7942_0919 PE=4 SV=1	Synpcc7942_0919	6	6	725.5	433	659.7	2019	1464.3	1416.7	936.1	849.6	693.9	673.9	2027.2	1962.4					1	N	16658.7	99.0, 99.0, 99.0, 99.7, 99.7, 99.7	AIVTPTWK,DGVVVEIR,MQVEIVLR | Oxidation [M1],QEAQNALQGQLGQVDAQIQQLDLQGQAAINEIR | Deamidated [Q20],SQSANPVHPNVLQQIDNIQIQVNQQK,TLGTPLQLK	tr|Q31PS0|Q31PS0_SYNE7	914.522166, 885.48479, 1002.554594, 3588.843954, 2939.520207, 969.5849	MQVEIVLR | Oxidation [M1],DGVVVEIR,TLGTPLQLK	http://www.uniprot.org/uniprot/Q31PS0	62.1622
Q31KC6	METK_SYNE7 S-adenosylmethionine synthase OS=Synechococcus elongatus (strain PCC 7942) GN=metK PE=3 SV=1	metK	4	4	1713.1	507.8	609.2	1503.3	1058	786.2	39.2	640	673.6	3133.1	1665.1	1737.3	amine biosynthetic process; amine metabolic process; biosynthetic process; carboxylic acid biosynthetic process; carboxylic acid metabolic process; cellular amine metabolic process; cellular amino acid biosynthetic process; cellular amino acid metabolic process; cellular biosynthetic process; cellular ketone metabolic process; cellular metabolic process; cellular modified amino acid biosynthetic …	adenyl nucleotide binding; adenyl ribonucleotide binding; ATP binding; binding; catalytic activity; cation binding; ion binding; magnesium ion binding; metal ion binding; methionine adenosyltransferase activity; nucleotide binding; purine nucleotide binding; purine ribonucleoside triphosphate binding; purine ribonucleotide binding; ribonucleotide binding; transferase activity; transferase activit…	cell part; cytoplasm; intracellular part	Cysteine and methionine metabolism	1	N	45188.2	99.7, 97.9, 99.7, 99.7	AAIGDISDDNAVQER,NDLDLPWEQTDK,QSPDIAQGVDTAQEQR,VADEVLLDLVR	sp|Q31KC6|METK_SYNE7	1572.73918, 1472.677123, 1741.8232, 1240.70332667	VADEVLLDLVR,NDLDLPWEQTDK,QSPDIAQGVDTAQEQR	http://www.uniprot.org/uniprot/Q31KC6	12.9496
Q31QQ3	Q31QQ3_SYNE7 Ribose-5-phosphate isomerase A OS=Synechococcus elongatus (strain PCC 7942) GN=rpiA PE=3 SV=1	rpiA	5	5	1695.9	169.4	230.4	594.3	587.7	793.8	425.8	42.7	167.9	1619	403.6	634.3	alcohol metabolic process; carbohydrate metabolic process; cellular carbohydrate metabolic process; cellular metabolic process; cellular process; metabolic process; monosaccharide metabolic process; pentose metabolic process; pentose-phosphate shunt, non-oxidative branch; primary metabolic process; small molecule metabolic process	catalytic activity; intramolecular oxidoreductase activity; intramolecular oxidoreductase activity, interconverting aldoses and ketoses; isomerase activity; ribose-5-phosphate isomerase activity		Carbon fixation in photosynthetic organisms; Pentose phosphate pathway	1	N	25878.5	99.5, 99.7, 99.7, 99.0, 96.7	FDRIDQPAELEK,IDIAIDGADEVDPQR,IDQPAELEK,LGGKPELR,NGELTNIQAVPTSFQSSVLANEYGIPLTTLNEVDR | Deamidated [N21]	tr|Q31QQ3|Q31QQ3_SYNE7	1459.730079, 1625.790058, 1041.534348, 868.512915, 3790.913418	IDQPAELEK,IDIAIDGADEVDPQR,LGGKPELR	http://www.uniprot.org/uniprot/Q31QQ3	29.0456
Q31NS8	Q31NS8_SYNE7 Triosephosphate isomerase OS=Synechococcus elongatus (strain PCC 7942) GN=tpiA PE=3 SV=1	tpiA	8	8	16457.4	72924.6	49916.3	34184.3	18759.5	24010.7	31954.9	25495	25557.5	17314.8	9509.8	10299.1	alcohol biosynthetic process; alcohol catabolic process; alcohol metabolic process; biosynthetic process; carbohydrate biosynthetic process; carbohydrate catabolic process; carbohydrate metabolic process; catabolic process; cellular biosynthetic process; cellular carbohydrate biosynthetic process; cellular carbohydrate catabolic process; cellular carbohydrate metabolic process; cellular metabolic…	catalytic activity; intramolecular oxidoreductase activity; intramolecular oxidoreductase activity, interconverting aldoses and ketoses; isomerase activity; triose-phosphate isomerase activity	cell part; cytoplasm; intracellular part	Carbon fixation in photosynthetic organisms; Fructose and mannose metabolism; Glycolysis / Gluconeogenesis; Inositol phosphate metabolism	1	N	28727.3	99.7, 99.7, 99.0, 99.7, 98.5, 99.7, 99.7, 99.7	DAGETEAVISR,GLVGADQTNLVIAYEPIWAIGTGDTCAAEEANR | Carbamidomethyl [C26],IIIAGNWK,LLAAQSFGLLPILCVGESK | Carbamidomethyl [C14],TQAEALEFLQAFLPQLSETPESR | Deamidated [Q10],VGAQNIHWAK,VVLCAPFTTLSSLSK | Carbamidomethyl [C4],YVVVGHSER	tr|Q31NS8|Q31NS8_SYNE7	1146.552134, 3474.679149, 913.53857, 2015.099669, 1736.87656, 1122.592338, 1621.87562667, 1044.534978	TQAEALEFLQAFLPQLSETPESR | Deamidated [Q10],LLAAQSFGLLPILCVGESK | Carbamidomethyl [C14],DAGETEAVISR	http://www.uniprot.org/uniprot/Q31NS8	48.6692
Q31S62	Q31S62_SYNE7 Aminopeptidase P. Metallo peptidase. MEROPS family M24B OS=Synechococcus elongatus (strain PCC 7942) GN=Synpcc7942_0075 PE=3 SV=1	Synpcc7942_0075	7	7	393.9	33.9	0.7	178.4	40.1	1	149.7	1	3.6	1857.2	414.5	643.5		aminopeptidase activity; binding; catalytic activity; cation binding; exopeptidase activity; hydrolase activity; ion binding; manganese ion binding; metal ion binding; peptidase activity; peptidase activity, acting on L-amino acid peptides; transition metal ion binding			1	N	48432	99.7, 99.7, 99.7, 99.7, 99.7, 99.7, 99.7	AIALSEFVQR,ALYAIVLEAQK,DSWTTLAPGHVVTVEPGLYISPTIAVAEGQPEVPER,IGSGVAVFR,LGADAVFSIADLDK,LGADAVFSIADLDKELPK,SPAEVEQLR	tr|Q31S62|Q31S62_SYNE7	1132.624638, 1217.70214, 3814.945347, 904.51295, 1433.737816, 1901.014683, 1027.529068	SPAEVEQLR,AIALSEFVQR,IGSGVAVFR	http://www.uniprot.org/uniprot/Q31S62	21.2815
Q31KB0	Q31KB0_SYNE7 Pilin-like protein OS=Synechococcus elongatus (strain PCC 7942) GN=Synpcc7942_2479 PE=4 SV=1	Synpcc7942_2479	3	3	133105	108689	101728	92956.6	95468.6	95738.1	68813.8	55261.8	51189.7	198680	242530	258308					1	N	20297.2	99.7, 99.7, 99.7	ATDLVAGGINR,DTTAAPTGNCLLR | Carbamidomethyl [C10],LSSTLTPVQR	tr|Q31KB0|Q31KB0_SYNE7	1085.579466, 1388.672222, 1100.619205	ATDLVAGGINR,DTTAAPTGNCLLR | Carbamidomethyl [C10],LSSTLTPVQR	http://www.uniprot.org/uniprot/Q31KB0	18.0851
Q31RM7	Q31RM7_SYNE7 ATPase OS=Synechococcus elongatus (strain PCC 7942) GN=Synpcc7942_0260 PE=3 SV=1	Synpcc7942_0260	7	7	7452.5	6315	6413.2	3162	2671.1	1947.4	9367.1	6478.7	7912.9	6762.2	5697.7	6119.2	macromolecule metabolic process; metabolic process; primary metabolic process; protein metabolic process	adenyl nucleotide binding; adenyl ribonucleotide binding; ATP binding; binding; catalytic activity; hydrolase activity; hydrolase activity, acting on acid anhydrides; hydrolase activity, acting on acid anhydrides, in phosphorus-containing anhydrides; nucleoside-triphosphatase activity; nucleotide binding; purine nucleotide binding; purine ribonucleoside triphosphate binding; purine ribonucleotide…			1	N	91269.3	96.8, 99.7, 99.0, 99.7, 99.7, 99.7, 99.7	AIDLIDEAGSR,EGDTAVVDIGEEGK,EIADIMLR,IADEALEAAAK,IATGDIPDILEDK,IATGDIPDILEDKR,LLEDSLAEEFLSGK	tr|Q31RM7|Q31RM7_SYNE7	1158.586906, 1417.657628, 959.51152, 1100.572548, 1398.724786, 1554.825105, 1549.787065	IATGDIPDILEDK,IADEALEAAAK,LLEDSLAEEFLSGK	http://www.uniprot.org/uniprot/Q31RM7	8.73786
P06539	PHCB_SYNE7 C-phycocyanin beta chain OS=Synechococcus elongatus (strain PCC 7942) GN=cpcB1 PE=1 SV=2	cpcB1	24	24	2122161	1061185	809578	2.16554e+06	1013832	1.45275e+06	1.04463e+06	761295	496607	3.67132e+06	1.98803e+06	1.98317e+06	carbohydrate transport; cellular macromolecule metabolic process; cellular metabolic process; cellular process; cellular protein metabolic process; establishment of localization; macromolecule metabolic process; macromolecule modification; mannitol transport; metabolic process; organic alcohol transport; organic substance transport; oxidation-reduction process; photosynthesis; polyol transport; p…		cell part; intracellular part; light-harvesting complex; macromolecular complex; membrane part; phycobilisome; protein complex; thylakoid part	Photosynthesis - antenna proteins	1	N	18269.5	99.6, 99.7, 99.7, 99.7, 99.7, 99.7, 99.7, 99.7, 99.7, 99.7, 99.7, 99.7, 99.7, 99.0, 99.7, 99.7, 99.7, 99.0, 99.0, 99.7, 99.7, 99.7, 99.0, 99.7	ALFAEQPSLIAPGGNAYTNR | Deamidated [N15 N19],ALFAEQPSLIAPGGNAYTNR | Deamidated [N15],ALFAEQPSLIAPGGNAYTNRR,ALFAEQPSLIAPGGNAYTNRR | Deamidated [N15 N19],ALFAEQPSLIAPGGNAYTNRR | Deamidated [N15],DAAVAIVSDR,DAAVAIVSDRNGITQGDCSAIISELGSYFDK | Carbamidomethyl [C18] Deamidated [N11],ETYLALGVPGASVAEGVR,GEFLSDAQLDALSR,ITGNASSIVANAAR,ITGNASSIVANAAR | Deamidated [N11],ITGNASSIVANAAR | Deamidated [N4 N11],ITG…	sp|P06539|PHCB_SYNE7	2091.026576, 2090.043528, 2245.160409, 2247.127815, 2246.1444705, 1015.530194, 3272.553216, 1787.94182267, 1520.7466275, 1343.71489, 1344.6991, 1345.6846634, 1344.699946, 885.504351, 3477.701697, 1274.664764, 1290.6594655, 959.442034, 975.436926, 2274.048491, 2275.048017, 2275.040576, 828.445206, 1904.91491743	GEFLSDAQLDALSR,DAAVAIVSDR,ITGNASSIVANAAR	http://www.uniprot.org/uniprot/P06539	89.0173
Q8GIT7	Q8GIT7_SYNE7 DNA gyrase subunit B OS=Synechococcus elongatus (strain PCC 7942) GN=SEB0035 PE=3 SV=1	SEB0035	2	2	402.5	193	255.8	54.3	34.8	241.3	81.9	8.8	55.6	1584.5	1162.9	775.3	biosynthetic process; cellular biosynthetic process; cellular macromolecule biosynthetic process; cellular macromolecule metabolic process; cellular metabolic process; cellular nitrogen compound metabolic process; cellular process; DNA conformation change; DNA metabolic process; DNA replication; DNA topological change; DNA-dependent DNA replication; macromolecule biosynthetic process; macromolecu…	adenyl nucleotide binding; adenyl ribonucleotide binding; ATP binding; ATPase activity; ATPase activity, coupled; binding; catalytic activity; cation binding; DNA binding; DNA topoisomerase (ATP-hydrolyzing) activity; DNA topoisomerase activity; DNA-dependent ATPase activity; hydrolase activity; hydrolase activity, acting on acid anhydrides; hydrolase activity, acting on acid anhydrides, in phosp…	cell part; chromosome; cytoplasm; intracellular non-membrane-bounded organelle; intracellular organelle; intracellular part; non-membrane-bounded organelle; organelle		1	N	72176.5	99.6, 99.7	GEEFDASQLR,IFTILMGDR | Oxidation [M6]	tr|Q8GIT7|Q8GIT7_SYNE7	1150.52526, 1080.564246	GEEFDASQLR,IFTILMGDR | Oxidation [M6]	http://www.uniprot.org/uniprot/Q8GIT7	2.94574
Q31P74	Q31P74_SYNE7 Uncharacterized protein OS=Synechococcus elongatus (strain PCC 7942) GN=Synpcc7942_1115 PE=4 SV=1	Synpcc7942_1115	3	3	3437.3	1003.5	44.5	1955.5	14	957.8	516.4	86.1	76.9	5540.1	2248.7	4766.3	response to stimulus; response to stress				1	N	13404.2	99.7, 99.7, 99.7	GIGLTPEGAAESVTNR,MFETILFPVDR | Oxidation [M1],VINLAPCPVLVVP | Carbamidomethyl [C7]	tr|Q31P74|Q31P74_SYNE7	1570.794364, 1382.69173, 1389.805636	GIGLTPEGAAESVTNR,VINLAPCPVLVVP | Carbamidomethyl [C7],MFETILFPVDR | Oxidation [M1]	http://www.uniprot.org/uniprot/Q31P74	31.746
Q31KK1	Q31KK1_SYNE7 Oxalate decarboxylase OS=Synechococcus elongatus (strain PCC 7942) GN=Synpcc7942_2388 PE=4 SV=1	Synpcc7942_2388	14	14	63335.4	33644.2	22923	45793.6	35530.8	44547	26873.9	19418.4	16250.1	316852	402163	290186		carbon-carbon lyase activity; carboxy-lyase activity; catalytic activity; lyase activity; nutrient reservoir activity; oxalate decarboxylase activity		Glyoxylate and dicarboxylate metabolism	1	N	43388.9	99.6, 99.7, 99.7, 99.0, 99.0, 99.7, 99.7, 99.7, 99.7, 99.7, 99.7, 99.7, 99.7, 99.7	DLPAFSYPFSK,EFPASFNMAGALLR,EFPASFNMAGALLR | Oxidation [M8],ESEILIPR,GDVGYVPK,GMAGVYMTLKPGAIR | Oxidation [M2 M7],GMAGVYMTLKPGAIR | Oxidation [M2],GWGHSIEGIGPGTAK,IVLPYTHNLLAEKPR,QVGTYNFPVSK,SLSNVVWGK,TPLVDYDGGVTK,VTLTNPDGQVQIADVDQGGLWYFPR,YNPEVKPLDK	tr|Q31KK1|Q31KK1_SYNE7	1270.623402, 1522.762388, 1538.753743, 955.533545, 833.427824, 1595.8160415, 1579.821162, 1465.727996, 1763.0089036, 1238.628688, 988.532954, 1263.634902, 2788.3826375, 1201.633968	ESEILIPR,DLPAFSYPFSK,QVGTYNFPVSK	http://www.uniprot.org/uniprot/Q31KK1	39.3316
Q31LX4	Q31LX4_SYNE7 Chorismate mutase OS=Synechococcus elongatus (strain PCC 7942) GN=Synpcc7942_1915 PE=4 SV=1	Synpcc7942_1915	1	1	87.1	40	1	24.8	68.7	15.9	1	31.5	12.4	463	367.8	180.1		catalytic activity; chorismate mutase activity; intramolecular transferase activity; isomerase activity		Phenylalanine, tyrosine and tryptophan biosynthesis	1	N	14920.8	99.7	EAVSELLDELER	tr|Q31LX4|Q31LX4_SYNE7	1401.7	EAVSELLDELER	http://www.uniprot.org/uniprot/Q31LX4	9.23077
Q31QU9	Q31QU9_SYNE7 Transketolase OS=Synechococcus elongatus (strain PCC 7942) GN=Synpcc7942_0538 PE=3 SV=1	Synpcc7942_0538	11	11	5552.6	1393.1	1229	7824.3	1064.2	2367.8	3738.5	975.2	696.4	14605.5	4550.5	7501.6		binding; catalytic activity; cation binding; ion binding; metal ion binding; transferase activity; transferase activity, transferring aldehyde or ketonic groups; transketolase activity		Biosynthesis of ansamycins; Carbon fixation in photosynthetic organisms; Pentose phosphate pathway	1	N	71668.2	99.7, 99.7, 99.7, 99.7, 99.4, 99.7, 98.9, 96.3, 99.7, 99.7, 99.7	ANTAGVHGAALGDAEIK,AVTDKPTLIK,ENLGWDYEPFVVPEDALAHWR,FGFTVDNVVAK,FLAIDAVEK,GAALESSWNETLAQYK,GAALESSWNETLAQYK | Deamidated [N9],IVSMPCWELFDEQSAEYK | Carbamidomethyl [C6],LVDHYTYVILGDGCNMEGISGEAASLAGHWGLGK | Carbamidomethyl [C14],QNLPNLEGSSIDIVAK,VTTTIGYGSPNK	tr|Q31QU9|Q31QU9_SYNE7	1593.809894, 1084.6483785, 2542.1931435, 1195.624291, 1004.554262, 1766.849682, 1767.825292, 2230.990776, 3589.699352, 1696.892759, 1236.634224	QNLPNLEGSSIDIVAK,FLAIDAVEK,VTTTIGYGSPNK	http://www.uniprot.org/uniprot/Q31QU9	24.5509
Q31N86	Q31N86_SYNE7 Two component transcriptional regulator, winged helix family OS=Synechococcus elongatus (strain PCC 7942) GN=Synpcc7942_1453 PE=4 SV=1	Synpcc7942_1453	2	2	146.1	1	1	114.7	1.5	36.2	1121.8	17.3	1	13.3	6.3	78.4	biological regulation; biosynthetic process; cellular biosynthetic process; cellular macromolecule biosynthetic process; cellular macromolecule metabolic process; cellular metabolic process; cellular nitrogen compound metabolic process; cellular process; macromolecule biosynthetic process; macromolecule metabolic process; metabolic process; nitrogen compound metabolic process; nucleic acid metabo…	binding; DNA binding; molecular transducer activity; nucleic acid binding; signal transducer activity; two-component response regulator activity		Two-component system	1	N	27375	99.0, 99.7	GTGYLFQR,ILVVDDEASIR	tr|Q31N86|Q31N86_SYNE7	940.476132, 1228.666146	GTGYLFQR,ILVVDDEASIR	http://www.uniprot.org/uniprot/Q31N86	7.78688
Q31NF6	Q31NF6_SYNE7 Inorganic pyrophosphatase OS=Synechococcus elongatus (strain PCC 7942) GN=ppa PE=3 SV=1	ppa	10	10	17891.3	2881.5	3090.7	9153.1	1385.8	2156	36696.7	362.4	135.7	30016.4	9295.9	12457.1	cellular metabolic process; cellular process; metabolic process; phosphate-containing compound metabolic process; phosphorus metabolic process	binding; catalytic activity; cation binding; hydrolase activity; hydrolase activity, acting on acid anhydrides; hydrolase activity, acting on acid anhydrides, in phosphorus-containing anhydrides; inorganic diphosphatase activity; ion binding; magnesium ion binding; metal ion binding; pyrophosphatase activity	cell part; cytoplasm; intracellular part	Oxidative phosphorylation	1	N	18951.5	99.7, 99.7, 99.7, 99.7, 99.7, 99.7, 99.7, 99.1, 99.0, 99.7	DLNAFALDR,IPAQPKPGLVNVLIEIPGGSK,KVTEILGWK,LEEIAEFFR,LLCVPAKDPR | Carbamidomethyl [C3],NKYEFDKDLNAFALDR,TLSDLAPHR,TLSDLAPHRLEEIAEFFR,VTEILGWK,YEFDKDLNAFALDR	tr|Q31NF6|Q31NF6_SYNE7	1033.519712, 2126.2476075, 1072.627164, 1152.581562, 1167.642303, 1957.95370325, 1008.533332, 2143.105773, 944.532782, 1715.810763	LEEIAEFFR,NKYEFDKDLNAFALDR,IPAQPKPGLVNVLIEIPGGSK	http://www.uniprot.org/uniprot/Q31NF6	43.5294
O33700	O33700_SYNE7 Synechococcus PCC7942 DNA for DnaJ, complete cds OS=Synechococcus elongatus (strain PCC 7942) GN=Synpcc7942_2578 PE=4 SV=1	Synpcc7942_2578	3	3	5563.7	632.4	1822.4	1093.7	1574.4	543.6	355.5	2988.7	3074.4	4049.9	3783.6	1918.4					1	N	17932.6	99.7, 99.7, 99.7	DFRPSNDFER,SADVADEEADSLPASDLEALR,SADVADEEADSLPASDLEALRR	tr|O33700|O33700_SYNE7	1281.573483, 2173.003338, 2329.10376	SADVADEEADSLPASDLEALR,DFRPSNDFER,SADVADEEADSLPASDLEALRR	http://www.uniprot.org/uniprot/O33700	20.3822
Q31RP7	Q31RP7_SYNE7 Uncharacterized protein OS=Synechococcus elongatus (strain PCC 7942) GN=Synpcc7942_0240 PE=3 SV=1	Synpcc7942_0240	4	4	13966.7	3304	1677.5	13107.7	2681.9	4783.1	6139	2323.4	922.1	26053.7	12880.4	10338.9	cellular macromolecule metabolic process; cellular metabolic process; cellular process; cellular protein metabolic process; macromolecule metabolic process; macromolecule modification; metabolic process; oxidation-reduction process; photosynthesis; primary metabolic process; protein metabolic process; protein modification process; protein-chromophore linkage		cell part; intracellular part; light-harvesting complex; macromolecular complex; membrane part; phycobilisome; protein complex; thylakoid part	Photosynthesis - antenna proteins	1	N	18129.6	99.7, 99.7, 99.7, 99.7	EMYNSLGVPLPGMAEAIR | Oxidation [M2 M13],LITYGVLAGDKEPIESIGLLGAR,RPDFIAPGGNAYGQR,TIVSQVILK	tr|Q31RP7|Q31RP7_SYNE7	1978.949714, 2384.332698, 1617.798078, 999.632609	TIVSQVILK,LITYGVLAGDKEPIESIGLLGAR,EMYNSLGVPLPGMAEAIR | Oxidation [M2 M13]	http://www.uniprot.org/uniprot/Q31RP7	39.8773
Q31LJ3	GCSH_SYNE7 Glycine cleavage system H protein OS=Synechococcus elongatus (strain PCC 7942) GN=gcvH PE=3 SV=1	gcvH	4	4	34581.1	10033.3	6051.7	11020.7	5760.5	15092.2	33380.2	3268.4	6602.2	35204.4	9681.5	23316.2	amine catabolic process; amine metabolic process; carboxylic acid catabolic process; carboxylic acid metabolic process; catabolic process; cellular amine metabolic process; cellular amino acid catabolic process; cellular amino acid metabolic process; cellular catabolic process; cellular ketone metabolic process; cellular metabolic process; cellular nitrogen compound metabolic process; cellular pr…		cell part; cytoplasmic part; glycine cleavage complex; intracellular part; macromolecular complex; protein complex		1	N	14068.5	99.7, 99.7, 99.7, 99.7	ALIYPDNLR,NEAALEAPEILNSDPYEQGWLLK | Deamidated [N12],VQLTGKPDLSDSYDAAQYQALVEGQ,YFDSHEYVR	sp|Q31LJ3|GCSH_SYNE7	1073.587299, 2600.283705, 2695.2996295, 1214.535185	VQLTGKPDLSDSYDAAQYQALVEGQ,ALIYPDNLR,YFDSHEYVR	http://www.uniprot.org/uniprot/Q31LJ3	51.1628
Q31L83	Q31L83_SYNE7 Glutamine synthetase OS=Synechococcus elongatus (strain PCC 7942) GN=Synpcc7942_2156 PE=3 SV=1	Synpcc7942_2156	19	19	94371.5	7002.6	3724.1	71384.4	7075.5	15739.3	52548.8	2626.3	3931.3	113413	35109.5	55846.1	amine biosynthetic process; amine metabolic process; biosynthetic process; carboxylic acid biosynthetic process; carboxylic acid metabolic process; cellular amine metabolic process; cellular amino acid biosynthetic process; cellular amino acid metabolic process; cellular biosynthetic process; cellular ketone metabolic process; cellular metabolic process; cellular nitrogen compound biosynthetic pr…	acid-ammonia (or amide) ligase activity; adenyl nucleotide binding; adenyl ribonucleotide binding; ammonia ligase activity; ATP binding; binding; catalytic activity; glutamate-ammonia ligase activity; ligase activity; ligase activity, forming carbon-nitrogen bonds; nucleotide binding; purine nucleotide binding; purine ribonucleoside triphosphate binding; purine ribonucleotide binding; ribonucleot…	cell part; cytoplasm; intracellular part	Alanine, aspartate and glutamate metabolism; Arginine and proline metabolism; Nitrogen metabolism; Two-component system	1	N	53072.5	99.7, 99.7, 99.7, 99.7, 99.7, 97.3, 99.0, 99.7, 99.7, 99.7, 99.7, 99.7, 99.7, 99.7, 99.7, 99.7, 99.7, 99.7, 99.7	ALEADHDFLTVGGVFTEDFIQNWIEYK | Deamidated [Q21],ASGIGDTAYFGPEAEFFIFDDVR,EEEGGNLGYKPR,EGYFPVAPTDTSQDMR | Oxidation [M15],EPTLSMICTIYEPR | Carbamidomethyl [C8],FIDMPGIWQHLTLHVSQIDENSFVEGVPFDGSSIR | Oxidation [M4],GIQLVDLK,HAPALLALTNPTTNSYK,HHHEVATGGQCELGFR | Carbamidomethyl [C11],IPLSGTNPK,IPSTPGSLK,LIEAADWLMTYK,LVPGFEAPVNLAYSQGNR,MPETAQEVLQLIQEK,MPETAQEVLQLIQEK | Oxidation [M1],PETAQEVLQLIQEK,SEMLL…	tr|Q31L83|Q31L83_SYNE7	3157.5112935, 2523.162896, 1347.640809, 1828.793016, 1708.81438633, 3985.92458, 884.533147333, 1810.9597624, 1833.833112, 925.522528, 898.512118, 1452.732447, 1930.990788, 1755.90880133, 1771.902517, 1624.868037, 1792.841362, 1824.83186, 1350.609458	GIQLVDLK,LVPGFEAPVNLAYSQGNR,SYYYVDSIEGR	http://www.uniprot.org/uniprot/Q31L83	54.5455
Q31S88	Q31S88_SYNE7 Pilin polypeptide PilA-like OS=Synechococcus elongatus (strain PCC 7942) GN=Synpcc7942_0049 PE=4 SV=1	Synpcc7942_0049	3	0	1.50903e+06	1.23578e+06	1.41921e+06	1.04181e+06	1.53909e+06	1.38949e+06	1.08466e+06	1.017e+06	1.00515e+06	40471092	48769084	42770496				Two-component system	2	N	14783.6	99.7, 99.0, 99.0	AYASEGKSAVGAALR,SAVGAALR,YLQYLAQR	tr|Q31S89|Q31S89_SYNE7,tr|Q31S88|Q31S88_SYNE7	1449.75675, 743.428461882, 1053.5606	SAVGAALR,AYASEGKSAVGAALR,YLQYLAQR	http://www.uniprot.org/uniprot/Q31S88	15.9722
Q8GMT3	Q8GMT3_SYNE7 Peptidase, metallopeptidases OS=Synechococcus elongatus (strain PCC 7942) GN=sek0003 PE=4 SV=1	sek0003	2	2	519.2	123.3	42.9	4972.1	11351.3	14668.9	1	282.8	60.8	11961.2	23942.7	14434		binding; catalytic activity; cation binding; endopeptidase activity; hydrolase activity; ion binding; metal ion binding; metalloendopeptidase activity; metallopeptidase activity; peptidase activity; peptidase activity, acting on L-amino acid peptides; transition metal ion binding; zinc ion binding	extracellular matrix; extracellular region part		1	Y	30905.4	99.7, 99.7	IDLGLTQGFAGLVSTAR,QVLSNSTELPIAQR	tr|Q8GMT3|Q8GMT3_SYNE7	1717.938002, 1554.837362	QVLSNSTELPIAQR,IDLGLTQGFAGLVSTAR	http://www.uniprot.org/uniprot/Q8GMT3	11.1913
Q31R06	Q31R06_SYNE7 Protease OS=Synechococcus elongatus (strain PCC 7942) GN=Synpcc7942_0481 PE=4 SV=1	Synpcc7942_0481	10	10	308830	304928	297084	414667	642786	657709	237082	327767	337323	386731	390765	400760		catalytic activity; endopeptidase activity; hydrolase activity; peptidase activity; peptidase activity, acting on L-amino acid peptides; serine hydrolase activity; serine-type endopeptidase activity; serine-type peptidase activity			1	Y	39987	99.0, 99.7, 99.7, 99.7, 99.7, 99.7, 99.7, 99.7, 99.7, 97.3	CPSPAYSK | Carbamidomethyl [C1],DRCPSPAYSK | Carbamidomethyl [C3],ENAGNQAIAIDQFSEPEETQVEQVENPDR,GNVVDAQLLAVGEGEADSSDLALIK,LDPAQSEGIGFAIEPR,NEAGYEVCNQSGENLSVAIAYFDTSIDSYR | Carbamidomethyl [C8],QLEASDIFK,SEGWWNLDQSK,TETEIGTPLK,TWTTNLTPSQ	tr|Q31R06|Q31R06_SYNE7	908.40572, 1179.533088, 3256.475337, 2483.27306, 1698.860496, 3371.488506, 1049.538314, 1348.604378, 1087.575925, 1147.552126	TETEIGTPLK,TWTTNLTPSQ,LDPAQSEGIGFAIEPR	http://www.uniprot.org/uniprot/Q31R06	40.4313
Q31PM8	Q31PM8_SYNE7 Cell envelope-related function transcriptional attenuator common domain OS=Synechococcus elongatus (strain PCC 7942) GN=Synpcc7942_0961 PE=4 SV=1	Synpcc7942_0961	2	2	917.6	1027.1	104.5	1283.3	1603.1	1901.5	767.7	452.4	259.9	750.4	996.6	1025.8					1	N	36909	99.7, 99.0	FIDGIGGLTVTVPER,SLVVSLPR	tr|Q31PM8|Q31PM8_SYNE7	1572.852128, 869.53281	FIDGIGGLTVTVPER,SLVVSLPR	http://www.uniprot.org/uniprot/Q31PM8	6.82493
Q6BBK3	Q6BBK3_SYNE7 CP12 OS=Synechococcus elongatus (strain PCC 7942) GN=cp12 PE=1 SV=1	cp12	3	3	270731	36383.1	14437.5	111966	22720	22562.2	52953.5	27061.8	2203.5	160308	183230	94714.3		binding; nucleotide binding			1	N	8315.76	99.7, 99.7, 99.7	GATSPDAAAAWDAVEELQAEAAHQR,QEAHAISEEK,SETEPFFGDYCSENPDAAECLIYDD | Carbamidomethyl [C11 C20]	tr|Q6BBK3|Q6BBK3_SYNE7	2564.1899245, 1140.5403945, 2943.1402695	SETEPFFGDYCSENPDAAECLIYDD | Carbamidomethyl [C11 C20],GATSPDAAAAWDAVEELQAEAAHQR,QEAHAISEEK	http://www.uniprot.org/uniprot/Q6BBK3	80
Q31PH0	Q31PH0_SYNE7 4-alpha-glucanotransferase OS=Synechococcus elongatus (strain PCC 7942) GN=Synpcc7942_1019 PE=3 SV=1	Synpcc7942_1019	4	4	1	225.6	6.8	4.4	16.3	4.1	16.5	110.2	37.4	201.4	3.3	10.6		4-alpha-glucanotransferase activity; catalytic activity; glycogen debranching enzyme activity; transferase activity; transferase activity, transferring glycosyl groups; transferase activity, transferring hexosyl groups		Starch and sucrose metabolism	1	N	56625.8	99.7, 99.0, 99.5, 99.7	APGADLLSTIR,AYSQFLQR,LGALPILAEDLGVITPEVEALR,VDFASVLPYR	tr|Q31PH0|Q31PH0_SYNE7	1112.619088, 1011.513975, 2288.302556, 1165.61264	APGADLLSTIR,VDFASVLPYR,AYSQFLQR	http://www.uniprot.org/uniprot/Q31PH0	10.2204
Q31MX7	Q31MX7_SYNE7 ADP-ribosylglycohydrolase-like OS=Synechococcus elongatus (strain PCC 7942) GN=Synpcc7942_1562 PE=4 SV=1	Synpcc7942_1562	1	1	1	1	1	8.1	1	1	255.7	1	1	1	1	29.7		catalytic activity; hydrolase activity			1	N	32053.5	99.7	HPQAIALSGYFAELLVR	tr|Q31MX7|Q31MX7_SYNE7	1884.02	HPQAIALSGYFAELLVR	http://www.uniprot.org/uniprot/Q31MX7	5.7047
Q31MQ7	Q31MQ7_SYNE7 Uncharacterized protein OS=Synechococcus elongatus (strain PCC 7942) GN=Synpcc7942_1632 PE=4 SV=1	Synpcc7942_1632	5	5	697044	768294	788317	1.098e+06	955144	1.14193e+06	1.68393e+06	697471	826516	942892	1.17899e+06	1.01586e+06					1	Y	18434	99.7, 99.7, 99.7, 99.7, 99.7	LTTTNFQFAPEELDK,LYGPWYHLASLPAGK,VDSGHAHLFLNGK,VTVDVPAMK,VTVDVPAMK | Oxidation [M8]	tr|Q31MQ7|Q31MQ7_SYNE7	1752.8571835, 1671.877743, 1393.708987, 958.508285, 974.509526	VTVDVPAMK,LTTTNFQFAPEELDK,VTVDVPAMK | Oxidation [M8]	http://www.uniprot.org/uniprot/Q31MQ7	30.7692
Q31QU3	Q31QU3_SYNE7 Uncharacterized protein OS=Synechococcus elongatus (strain PCC 7942) GN=Synpcc7942_0544 PE=4 SV=1	Synpcc7942_0544	2	2	412.9	54.3	50.7	436.1	510.7	700.3	125.2	55.8	15.7	522.8	151.1	740.2					1	N	11476.9	99.7, 99.7	EAHLAGLAVQK,QAIEADPYWQNGVWTEYEVR	tr|Q31QU3|Q31QU3_SYNE7	1135.633563, 2453.131906	EAHLAGLAVQK,QAIEADPYWQNGVWTEYEVR	http://www.uniprot.org/uniprot/Q31QU3	31.3131
Q31QW5	Q31QW5_SYNE7 Uncharacterized protein OS=Synechococcus elongatus (strain PCC 7942) GN=Synpcc7942_0522 PE=4 SV=1	Synpcc7942_0522	10	10	2966415	1.40891e+06	625063	2.49121e+06	3.04475e+06	3.16602e+06	2.16106e+06	897514	273566	1.47755e+06	1.7799e+06	1.12726e+06					1	Y	13135.8	99.7, 99.0, 99.7, 99.5, 99.7, 99.7, 99.7, 99.7, 99.7, 99.7	ACWVGDDFR | Carbamidomethyl [C2],CVIQEAGR | Carbamidomethyl [C1],DRACWVGDDFR | Carbamidomethyl [C4],GLTPEGINSR,GLTPEGINSR | Deamidated [N8],QFGQNGSFTVTSLQSNWIAGR,QFGQNGSFTVTSLQSNWIAGR | Deamidated [N5],SVITVTVLSPGVAEVR,TTFNGACDFK | Carbamidomethyl [C7],TTFNGACDFK | Carbamidomethyl [C7] Deamidated [N4]	tr|Q31QW5|Q31QW5_SYNE7	1124.471174, 931.454124, 1395.596088, 1042.540536, 1043.524884, 2297.11089925, 2298.10872375, 1625.935774, 1159.497839, 1160.480586	SVITVTVLSPGVAEVR,GLTPEGINSR,TTFNGACDFK | Carbamidomethyl [C7]	http://www.uniprot.org/uniprot/Q31QW5	61.7886
Q31MH9	RPOZ_SYNE7 DNA-directed RNA polymerase subunit omega OS=Synechococcus elongatus (strain PCC 7942) GN=rpoZ PE=3 SV=1	rpoZ	2	2	3177.5	3061.2	2195.2	4134.3	1891.1	2175.2	6880	3129.1	2629.4	8237.2	3706.6	5327.4	biosynthetic process; cellular biosynthetic process; cellular macromolecule biosynthetic process; cellular macromolecule metabolic process; cellular metabolic process; cellular nitrogen compound metabolic process; cellular process; macromolecule biosynthetic process; macromolecule metabolic process; metabolic process; nitrogen compound metabolic process; nucleic acid metabolic process; nucleobase…	binding; catalytic activity; DNA binding; DNA-directed RNA polymerase activity; nucleic acid binding; nucleotidyltransferase activity; RNA polymerase activity; transferase activity; transferase activity, transferring phosphorus-containing groups		Purine metabolism; Pyrimidine metabolism; RNA polymerase	1	N	8777.89	99.7, 99.7	FDLDSQDLLFK,YEEMENLSEETGIKPVLR | Oxidation [M4]	sp|Q31MH9|RPOZ_SYNE7	1339.666226, 2152.035312	FDLDSQDLLFK,YEEMENLSEETGIKPVLR | Oxidation [M4]	http://www.uniprot.org/uniprot/Q31MH9	38.1579
Q31M42	DAPA_SYNE7 4-hydroxy-tetrahydrodipicolinate synthase OS=Synechococcus elongatus (strain PCC 7942) GN=dapA PE=3 SV=1	dapA	7	7	524.3	78.5	1.7	615.5	99	101	42.4	154.7	1	4399.6	795.6	1948.3	amine biosynthetic process; amine metabolic process; aspartate family amino acid biosynthetic process; aspartate family amino acid metabolic process; biosynthetic process; carboxylic acid biosynthetic process; carboxylic acid metabolic process; cellular amine metabolic process; cellular amino acid biosynthetic process; cellular amino acid metabolic process; cellular biosynthetic process; cellular…	amine-lyase activity; carbon-nitrogen lyase activity; carbon-oxygen lyase activity; catalytic activity; dihydrodipicolinate synthase activity; hydro-lyase activity; lyase activity	cell part; cytoplasm; intracellular part	Lysine biosynthesis	1	N	31637	99.7, 99.6, 99.7, 99.7, 99.7, 99.7, 99.7	AAMELLGWSIGLPR,AAVIAGTGSNCTR | Carbamidomethyl [C11],ALFLTTNPIPVR,AQQLHHQLYPLFK,LASLPNVVAIK,LPLVPASAEIR,TGQSLQPETVAR	sp|Q31M42|DAPA_SYNE7	1512.811682, 1276.620582, 1340.781932, 1621.872738, 1123.697264, 1164.686717, 1285.662506	LPLVPASAEIR,ALFLTTNPIPVR,TGQSLQPETVAR	http://www.uniprot.org/uniprot/Q31M42	28.7625
Q31MN5	Q31MN5_SYNE7 Uncharacterized protein OS=Synechococcus elongatus (strain PCC 7942) GN=Synpcc7942_1654 PE=4 SV=1	Synpcc7942_1654	4	4	952628	1.07093e+06	855491	750952	762802	778751	1.08314e+06	1.0454e+06	873992	364747	292804	209605					1	Y	13782.6	99.7, 99.7, 99.7, 99.7	CVWAGDAEVVLAIAGK | Carbamidomethyl [C1],DYSFHTTLEPQSHVFGR,LTQVDPYPSLNPQPNSKPAAVTIEIEAIAPN,TITATPSNLTIQYR	tr|Q31MN5|Q31MN5_SYNE7	1657.850262, 2019.943914, 3286.708314, 1577.8415515	TITATPSNLTIQYR,DYSFHTTLEPQSHVFGR,LTQVDPYPSLNPQPNSKPAAVTIEIEAIAPN	http://www.uniprot.org/uniprot/Q31MN5	61.4173
Q31K58	EFTS_SYNE7 Elongation factor Ts OS=Synechococcus elongatus (strain PCC 7942) GN=tsf PE=3 SV=1	tsf	4	4	1569.2	725.4	2386.9	2731.4	1235.4	1778.4	3776.6	742	1272	3992.3	2853.9	2411.2		binding; nucleic acid binding; RNA binding; translation elongation factor activity; translation factor activity, nucleic acid binding	cell part; cytoplasm; intracellular part		1	N	24281.5	99.7, 99.7, 99.7, 99.7	ALNENDGDLQK,ELTLLDQPYIR,FVLGEGIEK,VEDIPAEIAER	sp|Q31K58|EFTS_SYNE7	1215.572606, 1359.739482, 990.538384, 1240.628284	VEDIPAEIAER,ALNENDGDLQK,FVLGEGIEK	http://www.uniprot.org/uniprot/Q31K58	19.0045
Q07948	Q07948_SYNE7 ORF1 OS=Synechococcus elongatus (strain PCC 7942) GN=ORF1 PE=4 SV=1	ORF1	2	2	3416.8	125.8	98	493.4	95	1014.3	2359.6	118	0.2	2556.8	650.7	2578.7		binding; catalytic activity; coenzyme binding; cofactor binding; flavin reductase activity; FMN binding; nucleotide binding; oxidoreductase activity; oxidoreductase activity, acting on the CH-NH group of donors; oxidoreductase activity, acting on the CH-NH group of donors, NAD or NADP as acceptor			1	N	17277.5	99.7, 99.7	DLAAQFFKPQR,KIPHGLYVCGVK | Carbamidomethyl [C9]	tr|Q07948|Q07948_SYNE7	1319.6992624, 1369.753308	DLAAQFFKPQR,KIPHGLYVCGVK | Carbamidomethyl [C9]	http://www.uniprot.org/uniprot/Q07948	14.375
K1C9_HUMAN			24	24	496961	681172	790770	1.04064e+06	2.67468e+06	1.78804e+06	496158	809061	726238	592052	911326	963337					1	N	62128.7	99.7, 95.5, 99.0, 99.7, 99.7, 99.7, 99.7, 99.7, 99.0, 99.7, 99.7, 99.7, 99.7, 99.7, 99.7, 99.7, 99.7, 99.7, 99.7, 99.7, 99.5, 99.7, 99.7, 99.7	DIENQYETQITQIEHEVSSSGQEVQSSAK,FEMEQNLR,FEMEQNLR | Oxidation [M3],FSSSSGYGGGSSR,GGSGGSHGGGSGFGGESGGSYGGGEEASGSGGGYGGGSGK,GGSGGSYGGGGSGGGYGGGSGSR,IKFEMEQNLR | Deamidated [N8] Oxidation [M5],IKFEMEQNLR | Oxidation [M5],IQDWYDKK,QEYEQLIAK,QFSSSYLSR,QGVDADINGLR,QGVDADINGLR | Deamidated [N8],QVLDNLTMEK | Deamidated [N5] Oxidation [M8],QVLDNLTMEK | Oxidation [M8],SDLEMQYETLQEELMALK | Oxidation [M5 M15],…	sp|K1C9_HUMAN|	3263.505261, 1065.497248, 1081.486319, 1234.52107, 3222.2735985, 1790.7211, 1323.6485295, 1322.6650288, 1094.538435, 1120.576647, 1073.513806, 1156.583465, 1157.565608, 1206.58, 1205.596289, 2202.007546, 2330.103176, 1231.590497, 1064.491276, 1081.470692, 1080.486428, 1059.55581, 1585.75897167, 1587.738448	QGVDADINGLR | Deamidated [N8],VQALEEANNDLENK | Deamidated [N8 N9],TLLDIDNTR	http://www.uniprot.org/uniprot/K1C9_HUMAN	36.7576
P22880	CH10_SYNE7 10 kDa chaperonin OS=Synechococcus elongatus (strain PCC 7942) GN=groS PE=3 SV=2	groS	4	4	120944	14810.3	7239.3	51622.6	11759.6	18657.8	55947.9	5297.6	2881.7	160126	95713.7	76366	cellular macromolecule metabolic process; cellular metabolic process; cellular process; cellular protein metabolic process; macromolecule metabolic process; metabolic process; primary metabolic process; protein folding; protein metabolic process	adenyl nucleotide binding; adenyl ribonucleotide binding; ATP binding; binding; nucleotide binding; purine nucleotide binding; purine ribonucleoside triphosphate binding; purine ribonucleotide binding; ribonucleotide binding	cell part; cytoplasm; intracellular part		1	N	10811.2	99.7, 99.7, 99.7, 99.7	EKPQVGEIVAVGPGK,EKPQVGEIVAVGPGKR,LGNDDYVLLSEK,TAGGIILPDNAK	sp|P22880|CH10_SYNE7	1506.84093022, 1662.943306, 1364.68328, 1168.645248	TAGGIILPDNAK,EKPQVGEIVAVGPGK,LGNDDYVLLSEK	http://www.uniprot.org/uniprot/P22880	38.835
Q935Z3	TIG_SYNE7 Trigger factor OS=Synechococcus elongatus (strain PCC 7942) GN=tig PE=3 SV=1	tig	7	7	1993.7	552.8	255.2	690.2	482.3	596.6	3425.2	235.4	80.1	10963.4	7603.3	5131.7	cell cycle; cell division; cellular macromolecule metabolic process; cellular metabolic process; cellular process; cellular protein metabolic process; establishment of localization; establishment of protein localization; macromolecule metabolic process; metabolic process; primary metabolic process; protein folding; protein metabolic process; protein transport; transport	catalytic activity; cis-trans isomerase activity; isomerase activity; peptidyl-prolyl cis-trans isomerase activity	cell part; cytoplasm; intracellular part		1	N	52217.8	99.7, 99.7, 99.6, 99.7, 99.7, 98.8, 99.7	AAELLSNYPRPQEIDR,AAQFTITLK,EISAMINETASR | Oxidation [M5],LFTEEVLER,LSGQGMDVR | Oxidation [M6],TIALGELAK,VTETQVDDEAVK	sp|Q935Z3|TIG_SYNE7	1870.9542045, 991.570376, 1336.629448, 1134.59251, 977.459686, 914.543382, 1332.640602	LFTEEVLER,VTETQVDDEAVK,AAELLSNYPRPQEIDR	http://www.uniprot.org/uniprot/Q935Z3	16.0338
P0A2Z8	ATPE_SYNE7 ATP synthase epsilon chain OS=Synechococcus elongatus (strain PCC 7942) GN=atpC PE=3 SV=1	atpC	1	1	422.3	208.4	397.7	499	287.2	504.9	327.2	113.3	353.3	1220.9	560.9	1219.2	ATP biosynthetic process; ATP metabolic process; ATP synthesis coupled proton transport; biosynthetic process; cation transport; cellular biosynthetic process; cellular metabolic process; cellular nitrogen compound biosynthetic process; cellular nitrogen compound metabolic process; cellular process; energy coupled proton transport, down electrochemical gradient; establishment of localization; het…	active transmembrane transporter activity; adenyl nucleotide binding; adenyl ribonucleotide binding; ATP binding; ATPase activity; ATPase activity, coupled; ATPase activity, coupled to movement of substances; ATPase activity, coupled to transmembrane movement of ions; ATPase activity, coupled to transmembrane movement of substances; binding; catalytic activity; cation transmembrane transporter ac…	cell part; intracellular part; macromolecular complex; membrane; membrane part; photosynthetic membrane; protein complex; proton-transporting ATP synthase complex, catalytic core F(1); proton-transporting two-sector ATPase complex, catalytic domain; thylakoid membrane; thylakoid part	Oxidative phosphorylation; Photosynthesis	1	N	14744.6	99.7	GDKIDLEEAR	sp|P0A2Z8|ATPE_SYNE7	1144.57	GDKIDLEEAR	http://www.uniprot.org/uniprot/P0A2Z8	7.29927
Q31Q43	Q31Q43_SYNE7 Membrane-associated 30 kD protein-like OS=Synechococcus elongatus (strain PCC 7942) GN=Synpcc7942_0794 PE=4 SV=1	Synpcc7942_0794	5	5	10766.5	1889.3	888.2	3237.9	822.7	1414.9	2022.4	553.2	727.3	16953.4	17756.2	12334.2					1	N	27734.2	99.7, 99.7, 99.7, 99.7, 99.7	AQEQLQSAVGR,ILEQALMDMQEDLIQLR | Oxidation [M7 M9],LSTNTSMAAFER | Oxidation [M7],QAVATAIAGQK,TQLDQQAGQVDTLK	tr|Q31Q43|Q31Q43_SYNE7	1185.610056, 2090.038641, 1342.61866, 1056.592502, 1543.783144	LSTNTSMAAFER | Oxidation [M7],AQEQLQSAVGR,ILEQALMDMQEDLIQLR | Oxidation [M7 M9]	http://www.uniprot.org/uniprot/Q31Q43	25.2918
O32463	GSHB_SYNE7 Glutathione synthetase OS=Synechococcus elongatus (strain PCC 7942) GN=gshB PE=3 SV=1	gshB	1	1	315.1	106.3	116.4	34.9	58.3	42.5	168	211.5	1	241.2	82	26.1		acid-amino acid ligase activity; adenyl nucleotide binding; adenyl ribonucleotide binding; ATP binding; binding; catalytic activity; cation binding; glutathione synthase activity; ion binding; ligase activity; ligase activity, forming carbon-nitrogen bonds; magnesium ion binding; manganese ion binding; metal ion binding; nucleotide binding; purine nucleotide binding; purine ribonucleoside triphos…	cell part; cytoplasmic part; cytosol; intracellular part	Glutathione metabolism	1	N	35417.3	98.8	VVNSPEGLR	sp|O32463|GSHB_SYNE7	969.524	VVNSPEGLR	http://www.uniprot.org/uniprot/O32463	2.78638
Q31PY6	DAPAT_SYNE7 LL-diaminopimelate aminotransferase OS=Synechococcus elongatus (strain PCC 7942) GN=dapL PE=3 SV=1	dapL	22	22	8353.9	1053.7	1298.4	3617.1	535.8	1758.1	12143.7	4079	1837.8	19805.8	4411.4	8454.4	amine biosynthetic process; amine metabolic process; aspartate family amino acid biosynthetic process; aspartate family amino acid metabolic process; biosynthetic process; carboxylic acid biosynthetic process; carboxylic acid metabolic process; cellular amine metabolic process; cellular amino acid biosynthetic process; cellular amino acid metabolic process; cellular biosynthetic process; cellular…	binding; catalytic activity; cofactor binding; L, L-diaminopimelate aminotransferase activity; pyridoxal phosphate binding; transaminase activity; transferase activity; transferase activity, transferring nitrogenous groups; vitamin B6 binding; vitamin binding		Lysine biosynthesis	1	N	44845	99.7, 95.6, 99.7, 99.7, 99.0, 99.7, 99.7, 99.7, 99.7, 99.7, 95.6, 96.7, 99.7, 99.7, 99.7, 99.7, 99.3, 99.7, 99.7, 99.7, 99.7, 99.7	AADGSEVELWGLWNR,AADGSEVELWGLWNRR,AGYLFPEIAR,ATINDNYLK,CAFTVVPK | Carbamidomethyl [C1],CDCGNILDIFGNNNR | Carbamidomethyl [C1 C3],ELVAFYLENAR,ENVVTAMQR,FNGVSYIVQR,GCEVDASEIFISDGSK | Carbamidomethyl [C2],GEYDGLVYLPISAENNFTAEIPSEK,GEYDGLVYLPISAENNFTAEIPSEK | Deamidated [N16],GYGPEQGYAWLR,IAAHDFQSR,IAVTDPVYPVYVDTNVMAGHTGDANDR,IAVTDPVYPVYVDTNVMAGHTGDANDRGEYDGLVYLPISAENNFTAEIPSEK | Deamidated [N25],LGIG…	sp|Q31PY6|DAPAT_SYNE7	1701.809638, 1857.91389, 1135.60248533, 1050.533932, 920.4790205, 1780.762682, 1323.682434, 1046.516692, 1181.619292, 1712.755025, 2755.32571, 2756.328514, 1395.657842, 1043.5143105, 2889.360072, 5627.686332, 1595.834652, 2455.191225, 1475.685421, 1483.700694, 2106.05804667, 1599.83704767	AGYLFPEIAR,VNAFAQSNPEAAIIR,LGIGDVTEPLPVACR | Carbamidomethyl [C14]	http://www.uniprot.org/uniprot/Q31PY6	67.1533
Q31RW8	Q31RW8_SYNE7 Glutamate-ammonia ligase, glutamine synthetase type III OS=Synechococcus elongatus (strain PCC 7942) GN=Synpcc7942_0169 PE=3 SV=1	Synpcc7942_0169	1	1	22.9	1	145.1	1	62.8	313.3	1	38	594.3	10.4	1	40.6	metabolic process; nitrogen compound metabolic process	acid-ammonia (or amide) ligase activity; ammonia ligase activity; catalytic activity; glutamate-ammonia ligase activity; ligase activity; ligase activity, forming carbon-nitrogen bonds		Alanine, aspartate and glutamate metabolism; Arginine and proline metabolism; Nitrogen metabolism; Two-component system	1	N	78926.8	97.2	GLANLPTTADALPVLK	tr|Q31RW8|Q31RW8_SYNE7	1592.91	GLANLPTTADALPVLK	http://www.uniprot.org/uniprot/Q31RW8	2.213
Q31QK2	Q31QK2_SYNE7 Transcription termination/antitermination protein NusG OS=Synechococcus elongatus (strain PCC 7942) GN=nusG PE=3 SV=1	nusG	5	5	1518.2	522.7	312.4	3324.9	1730.9	738.6	597.4	471.5	465.1	2929.8	5188.8	2061.6	biological regulation; biosynthetic process; cellular biosynthetic process; cellular macromolecule metabolic process; cellular metabolic process; cellular nitrogen compound metabolic process; cellular process; macromolecule metabolic process; metabolic process; nitrogen compound metabolic process; nucleic acid metabolic process; nucleobase-containing compound metabolic process; primary metabolic …				1	N	23085.1	99.0, 99.7, 99.7, 99.7, 96.7	ALLSIFGR,DFEGTVIEVSPER,DTPVELEFNQVQK,IDLAEGDQILVLSGPFK,ILQVEIPETPIVK	tr|Q31QK2|Q31QK2_SYNE7	875.522494, 1476.709918, 1545.76738, 1813.983564, 1477.876926	DTPVELEFNQVQK,DFEGTVIEVSPER,ALLSIFGR	http://www.uniprot.org/uniprot/Q31QK2	31.2195
Q31QN4	GLGC_SYNE7 Glucose-1-phosphate adenylyltransferase OS=Synechococcus elongatus (strain PCC 7942) GN=glgC PE=3 SV=1	glgC	3	3	6.8	1	26.2	283.4	28.3	1	15.6	1	1	277.7	71.9	42.7	biosynthetic process; carbohydrate biosynthetic process; carbohydrate metabolic process; cellular biosynthetic process; cellular carbohydrate biosynthetic process; cellular carbohydrate metabolic process; cellular glucan metabolic process; cellular macromolecule biosynthetic process; cellular macromolecule metabolic process; cellular metabolic process; cellular polysaccharide biosynthetic process…	adenyl nucleotide binding; adenyl ribonucleotide binding; adenylyltransferase activity; ATP binding; binding; catalytic activity; glucose-1-phosphate adenylyltransferase activity; nucleotide binding; nucleotidyltransferase activity; purine nucleotide binding; purine ribonucleoside triphosphate binding; purine ribonucleotide binding; ribonucleotide binding; transferase activity; transferase activi…		Amino sugar and nucleotide sugar metabolism; Starch and sucrose metabolism	1	N	47774.9	99.0, 99.0, 99.7	EDLGFMIR,SGIVVVVK,VVEFSEKPK	sp|Q31QN4|GLGC_SYNE7	979.47936, 799.516474, 1061.574207	VVEFSEKPK,EDLGFMIR,SGIVVVVK	http://www.uniprot.org/uniprot/Q31QN4	5.81395
Q31MH0	Q31MH0_SYNE7 Isocitrate dehydrogenase [NADP] OS=Synechococcus elongatus (strain PCC 7942) GN=Synpcc7942_1719 PE=3 SV=1	Synpcc7942_1719	9	9	1942.9	374.7	38.2	4216.5	2229.4	3034.6	2984.4	695.7	1197.2	7217.5	3185.9	1915.8	acetyl-CoA catabolic process; acetyl-CoA metabolic process; carbohydrate metabolic process; carboxylic acid metabolic process; catabolic process; cellular aldehyde metabolic process; cellular carbohydrate metabolic process; cellular catabolic process; cellular ketone metabolic process; cellular metabolic process; cellular process; coenzyme catabolic process; coenzyme metabolic process; cofactor c…	binding; catalytic activity; cation binding; coenzyme binding; cofactor binding; ion binding; isocitrate dehydrogenase (NADP+) activity; isocitrate dehydrogenase activity; magnesium ion binding; metal ion binding; NAD binding; nucleotide binding; oxidoreductase activity; oxidoreductase activity, acting on CH-OH group of donors; oxidoreductase activity, acting on the CH-OH group of donors, NAD or …		Carbon fixation pathways in prokaryotes; Citrate cycle (TCA cycle); Glutathione metabolism; Peroxisome	1	N	52292.8	99.2, 95.6, 99.7, 98.3, 99.7, 99.7, 99.7, 99.7, 98.3	CSEFAEAIVK | Carbamidomethyl [C1],GDGTGVDIWPATER,GISQAIANR,GPLTTPIGGGIR,LDSGIGIKPISK,LLNEDFIPNSPSLGK,QAAVVAEVK,TPEQLDVVVYR,VLDAAVAK	tr|Q31MH0|Q31MH0_SYNE7	1152.54744, 1472.69428, 928.508448, 1137.650611, 1226.723376, 1642.858032, 913.522848, 1317.69297, 785.46354	GDGTGVDIWPATER,GPLTTPIGGGIR,CSEFAEAIVK | Carbamidomethyl [C1]	http://www.uniprot.org/uniprot/Q31MH0	21.0526
Q31PP3	Q31PP3_SYNE7 UDP-galactopyranose mutase OS=Synechococcus elongatus (strain PCC 7942) GN=Synpcc7942_0946 PE=4 SV=1	Synpcc7942_0946	25	25	193264	63688.3	58761.6	161672	157115	186848	82256.2	32374.5	27735	194237	212430	221644		catalytic activity; intramolecular transferase activity; isomerase activity; oxidoreductase activity; UDP-galactopyranose mutase activity			1	N	54130.7	99.7, 99.7, 99.7, 99.7, 99.7, 99.7, 99.7, 99.7, 99.7, 99.7, 99.7, 99.7, 96.1, 99.7, 99.7, 97.0, 99.3, 99.7, 99.7, 99.7, 99.7, 95.7, 99.7, 99.7, 99.7	AMAAAIGSER,ANMPYVLSYIR,AQAIVDQFR,EWTTPEGLIHFAGDFTTMK,FILDAPVVAIDQQANR,GGQFSEAGGGHFR,GHQVTVIEYQNR,GSFGGPPLGGAWMIR,LPLLTLNDGLPR,LPLLTLNDGLPR | Deamidated [N7],MFAEMEWEQTVK,QIDPGAQPEADTFLR,QVGGSEAFIQLLDAHGGTFTSSSPALGVIPDLAYHFGDQNLFR | Deamidated [Q10],RGHQVTVIEYQNR,SGWVEGAIESGLR,SPVWLAQNVHGWPMAGSDRPWER,SPVWLAQNVHGWPMAGSDRPWER | Oxidation [M14],SVLVLGAGMAGLTAALSLLR,TADAADLSR,TFQGDAIISTIPFTVLPEVAVRPGW…	tr|Q31PP3|Q31PP3_SYNE7	975.480678, 1325.680714, 1046.550775, 2180.02715975, 1768.94872567, 1305.584789, 1442.72565267, 1501.750174, 1320.7770096, 1321.760502, 1527.67383, 1656.81126133, 4533.244496, 1598.826195, 1359.677296, 2675.282448, 2691.280602, 1912.118424, 918.438101, 3056.635068, 2363.11475533, 2365.10602, 2364.121522, 2364.10489125, 1296.625856	QIDPGAQPEADTFLR,LPLLTLNDGLPR,AQAIVDQFR	http://www.uniprot.org/uniprot/Q31PP3	63.4343
Q31RJ2	SAT_SYNE7 Sulfate adenylyltransferase OS=Synechococcus elongatus (strain PCC 7942) GN=sat PE=3 SV=1	sat	9	9	957.1	17.8	4.4	157.3	22.3	0.8	38.1	48.5	5.6	703.4	15.7	68.6	biosynthetic process; cellular biosynthetic process; cellular metabolic process; cellular process; hydrogen sulfide biosynthetic process; hydrogen sulfide metabolic process; metabolic process; sulfate assimilation; sulfur compound biosynthetic process; sulfur compound metabolic process	adenyl nucleotide binding; adenyl ribonucleotide binding; adenylyltransferase activity; ATP binding; binding; catalytic activity; nucleotide binding; nucleotidyltransferase activity; purine nucleotide binding; purine ribonucleoside triphosphate binding; purine ribonucleotide binding; ribonucleotide binding; sulfate adenylyltransferase (ATP) activity; sulfate adenylyltransferase activity; transfer…		Purine metabolism; Selenocompound metabolism; Sulfur metabolism	1	N	44343	99.7, 99.7, 99.7, 99.7, 99.7, 99.7, 99.7, 99.4, 99.7	CALETVDGLFLHPLVGATK | Carbamidomethyl [C1],DAHPLFPSYQIDPIASR,EAIFHALIR,FEHAFYCTR | Carbamidomethyl [C7],FVGVLELTQK,QEFLAQADHLPR,TQVVPGIAPHGGQLIQR,TSPSSPEER,VHEATNVYR	sp|Q31RJ2|SAT_SYNE7	2040.072111, 1925.964006, 1068.6068895, 1229.528811, 1132.649758, 1423.724388, 1769.989344, 988.445986, 1087.540167	TQVVPGIAPHGGQLIQR,DAHPLFPSYQIDPIASR,QEFLAQADHLPR	http://www.uniprot.org/uniprot/Q31RJ2	28.1013
Q31P66	RS18_SYNE7 30S ribosomal protein S18 OS=Synechococcus elongatus (strain PCC 7942) GN=rpsR PE=3 SV=1	rpsR	1	1	27.8	10.2	16.1	86.5	16.6	1	19.7	3.3	27.4	19.3	181.6	81.1	biosynthetic process; cellular biosynthetic process; cellular macromolecule biosynthetic process; cellular macromolecule metabolic process; cellular metabolic process; cellular process; cellular protein metabolic process; macromolecule biosynthetic process; macromolecule metabolic process; metabolic process; primary metabolic process; protein metabolic process; translation	binding; nucleic acid binding; RNA binding; rRNA binding; structural constituent of ribosome; structural molecule activity	cell part; cytoplasmic part; intracellular non-membrane-bounded organelle; intracellular organelle; intracellular part; macromolecular complex; non-membrane-bounded organelle; organelle; ribonucleoprotein complex; ribosome	Ribosome	1	N	8306.74	99.7	LSPIKPSDPIDYK	sp|Q31P66|RS18_SYNE7	1471.79	LSPIKPSDPIDYK	http://www.uniprot.org/uniprot/Q31P66	18.3099
Q31PY5	Q31PY5_SYNE7 Uncharacterized protein OS=Synechococcus elongatus (strain PCC 7942) GN=Synpcc7942_0854 PE=4 SV=1	Synpcc7942_0854	5	5	166.2	1	1	55.2	2.9	22.5	109.2	1	2.9	489.1	23.9	114.1	catabolic process; cellular catabolic process; cellular lipid catabolic process; cellular lipid metabolic process; cellular metabolic process; cellular process; ceramide catabolic process; ceramide metabolic process; glucosylceramide catabolic process; glucosylceramide metabolic process; glycolipid catabolic process; glycolipid metabolic process; glycosphingolipid catabolic process; glycosphingol…	catalytic activity; ceramidase activity; glucosylceramidase activity; hydrolase activity; hydrolase activity, acting on carbon-nitrogen (but not peptide) bonds; hydrolase activity, acting on carbon-nitrogen (but not peptide) bonds, in linear amides; hydrolase activity, acting on glycosyl bonds; hydrolase activity, hydrolyzing O-glycosyl compounds	cell part; integral to membrane; intrinsic to membrane; membrane part		1	N	88883.9	99.5, 98.3, 99.7, 99.1, 99.7	DDGSPVYDYVPALGQSVGNLNQR,LTLQPGESR,NAAAIAATGLK,RPLGLGWEKPYTVR,SLYHDTLWNGR	tr|Q31PY5|Q31PY5_SYNE7	2463.163932, 999.534014, 999.571052, 1670.925208, 1360.651872	NAAAIAATGLK,LTLQPGESR,SLYHDTLWNGR	http://www.uniprot.org/uniprot/Q31PY5	8.5213
O34125	CLPP2_SYNE7 ATP-dependent Clp protease proteolytic subunit 2 OS=Synechococcus elongatus (strain PCC 7942) GN=clpP2 PE=3 SV=1	clpP2	1	1	2247.4	714.6	219	1339.8	531.9	621.2	3156.6	1088.3	341.1	5251.6	3009.9	2818.5		catalytic activity; endopeptidase activity; hydrolase activity; peptidase activity; peptidase activity, acting on L-amino acid peptides; serine hydrolase activity; serine-type endopeptidase activity; serine-type peptidase activity	cell part; cytoplasm; intracellular part	Cell cycle - Caulobacter	1	N	25986.3	99.7	IEVDTDRDFFMSPEEAK | Oxidation [M11]	sp|O34125|CLPP2_SYNE7	2043.91	IEVDTDRDFFMSPEEAK | Oxidation [M11]	http://www.uniprot.org/uniprot/O34125	7.08333
Q31LL0	G6PI_SYNE7 Glucose-6-phosphate isomerase OS=Synechococcus elongatus (strain PCC 7942) GN=pgi PE=3 SV=1	pgi	17	17	7284.5	990.4	216.6	830.4	747	1099.3	282.3	105.9	856.7	11081.9	867.8	2325.8	alcohol biosynthetic process; alcohol catabolic process; alcohol metabolic process; biosynthetic process; carbohydrate biosynthetic process; carbohydrate catabolic process; carbohydrate metabolic process; catabolic process; cellular biosynthetic process; cellular carbohydrate biosynthetic process; cellular carbohydrate catabolic process; cellular carbohydrate metabolic process; cellular metabolic…	catalytic activity; glucose-6-phosphate isomerase activity; intramolecular oxidoreductase activity; intramolecular oxidoreductase activity, interconverting aldoses and ketoses; isomerase activity	cell part; cytoplasm; intracellular part	Amino sugar and nucleotide sugar metabolism; Glycolysis / Gluconeogenesis; Pentose phosphate pathway; Starch and sucrose metabolism	1	N	57794.1	99.7, 99.0, 99.0, 99.7, 99.0, 99.7, 99.7, 99.7, 99.7, 99.7, 99.7, 99.0, 99.7, 99.7, 99.7, 99.0, 99.7	AAAGVLEIQR,AALYENGR,DMVILPYK,DPELAPTPELQTQIR,DSLLLFSR,ESITITVPR,FPMEDWVGGR,GSTDQHAYVQQLR,HNPLSLIASWQR,LASTLVIVISK,MGFDDAFVTSMQPK,MVGHYWLR,NGMLEVQSAFAQR,QGPSPVVEPGITSGDYLSGLLQGTR,VDAQQVGALIALYER,VLADLGDR,YLQQLIMESLGK	sp|Q31LL0|G6PI_SYNE7	1026.581768, 892.44096, 977.525716, 1706.8837585, 949.523217, 1014.570594, 1192.534136, 1501.7275995, 1420.75734233, 1142.72798, 1572.700276, 1060.5267075, 1449.70328, 2527.291293, 1644.88399675, 857.458976, 1421.758878	VDAQQVGALIALYER,DPELAPTPELQTQIR,QGPSPVVEPGITSGDYLSGLLQGTR	http://www.uniprot.org/uniprot/Q31LL0	37.6894
Q31PJ1	Q31PJ1_SYNE7 ATP-dependent zinc metalloprotease FtsH OS=Synechococcus elongatus (strain PCC 7942) GN=ftsH PE=3 SV=1	ftsH	2	2	1381.1	898.4	462.7	359.9	761.1	104.5	533.3	1373.8	561.2	2326.9	941.2	1127.3	catabolic process; macromolecule catabolic process; macromolecule metabolic process; metabolic process; primary metabolic process; protein catabolic process; protein metabolic process	adenyl nucleotide binding; adenyl ribonucleotide binding; ATP binding; ATPase activity; binding; catalytic activity; cation binding; endopeptidase activity; hydrolase activity; hydrolase activity, acting on acid anhydrides; hydrolase activity, acting on acid anhydrides, in phosphorus-containing anhydrides; ion binding; metal ion binding; metalloendopeptidase activity; metallopeptidase activity; n…	cell part; integral to membrane; intracellular part; intrinsic to membrane; membrane; membrane part; photosynthetic membrane; thylakoid membrane; thylakoid part		1	Y	69208.3	99.7, 99.7	LIDQELIEGDEFRK,TAVDETDIDDAIDR	tr|Q31PJ1|Q31PJ1_SYNE7	1703.873442, 1547.695254	TAVDETDIDDAIDR,LIDQELIEGDEFRK	http://www.uniprot.org/uniprot/Q31PJ1	4.43038
Q31RF9	Q31RF9_SYNE7 Phycobilisome core-membrane linker polypeptide OS=Synechococcus elongatus (strain PCC 7942) GN=Synpcc7942_0328 PE=4 SV=1	Synpcc7942_0328	8	8	13267.5	8645.8	10513.4	6659.2	4030.1	4403.5	10548.5	8460.7	7070.9	13328.6	9150.2	9154.7	cellular metabolic process; cellular process; metabolic process; photosynthesis		cell part; intracellular part; light-harvesting complex; macromolecular complex; membrane part; phycobilisome; protein complex; thylakoid part	Photosynthesis - antenna proteins	1	N	78806.4	99.7, 99.0, 99.6, 99.7, 99.7, 99.0, 99.3, 99.0	ASLRPAAGAQER,DYFDVLIR,GISSAEEFTR,GLGQEAQECR | Carbamidomethyl [C9],LAIAEIITR,TNPAPFGK,VPQFVTLFGEYK,YFDLLSAK	tr|Q31RF9|Q31RF9_SYNE7	1225.651884, 1039.533752, 1095.520038, 1146.508268, 998.612067, 830.4279, 1426.75006, 955.500824	TNPAPFGK,DYFDVLIR,LAIAEIITR	http://www.uniprot.org/uniprot/Q31RF9	10.922
Q31PZ5	Q31PZ5_SYNE7 Uncharacterized protein OS=Synechococcus elongatus (strain PCC 7942) GN=Synpcc7942_0843 PE=4 SV=1	Synpcc7942_0843	8	8	47344.3	21751.6	6003.9	11738.4	3967.4	3519.5	33318.9	11965.4	2718.3	91965.5	63038.5	45679.9					1	N	15732.4	98.6, 99.7, 99.7, 99.7, 99.7, 99.7, 99.7, 99.7	AEQAPQPK,QKGESFYLDADEAK,SASTIEHTFPK,SLGNLDYIR,STGDLDMFR | Oxidation [M7],TFAGQAETSETSSR,VAAEAEANK,VAAEAEANKAPTK	tr|Q31PZ5|Q31PZ5_SYNE7	867.444894, 1599.741294, 1216.608813, 1049.550282, 1056.454999, 1470.658664, 901.450426, 1298.68313133	STGDLDMFR | Oxidation [M7],TFAGQAETSETSSR,SLGNLDYIR	http://www.uniprot.org/uniprot/Q31PZ5	54.5455
P22879	CH60_SYNE7 60 kDa chaperonin OS=Synechococcus elongatus (strain PCC 7942) GN=groL PE=3 SV=2	groL	13	13	15820.8	2727.9	2200.6	3274.9	929.9	1130.6	13505.3	2260	2246.5	28319.5	12996.5	9280.1	cellular macromolecule metabolic process; cellular metabolic process; cellular process; cellular protein metabolic process; macromolecule metabolic process; metabolic process; primary metabolic process; protein folding; protein metabolic process; protein refolding	adenyl nucleotide binding; adenyl ribonucleotide binding; ATP binding; binding; nucleotide binding; purine nucleotide binding; purine ribonucleoside triphosphate binding; purine ribonucleotide binding; ribonucleotide binding	cell part; cytoplasm; intracellular part	ko05152; RNA degradation; Type I diabetes mellitus	1	N	57979.5	99.0, 99.7, 99.7, 99.7, 99.7, 99.7, 99.7, 99.1, 99.7, 99.7, 99.7, 99.7, 99.7	ALTAPLKR,ATNFLVEQIK,EKAPAGAGGGMGDFDY,EKAPAGAGGGMGDFDY | Oxidation [M11],ELPFDEGYDASNNQFVNMFTAGIVDPAK | Oxidation [M18],FGAPQIINDGVTIAK,GVLNVAAVK,GYISPYFATDTER,LSGGVAVVK,MEAVFDEPFILITDKK | Oxidation [M1],NVAAGANAILLK,SMTTELEVTEGMR | Oxidation [M2 M12],VGAATETEMKDR | Oxidation [M9]	sp|P22879|CH60_SYNE7	868.548939, 1161.63937, 1541.645242, 1557.639688, 3104.409753, 1542.842894, 869.532674, 1518.701524, 828.507178, 1910.969145, 1153.681964, 1514.659426, 1322.613456	EKAPAGAGGGMGDFDY | Oxidation [M11],FGAPQIINDGVTIAK,SMTTELEVTEGMR | Oxidation [M2 M12]	http://www.uniprot.org/uniprot/P22879	29.5956
Q31ML0	PSB28_SYNE7 Photosystem II reaction center Psb28 protein OS=Synechococcus elongatus (strain PCC 7942) GN=psb28 PE=3 SV=1	psb28	11	11	394500	176173	111841	206849	85607.2	111792	197090	153225	121391	387587	214277	223877	cellular metabolic process; cellular process; metabolic process; photosynthesis		cell part; intracellular part; macromolecular complex; membrane part; oxygen evolving complex; protein complex; thylakoid part	Photosynthesis	1	N	12672.1	99.7, 99.7, 99.7, 99.7, 99.7, 99.7, 99.7, 99.0, 99.7, 99.7, 99.7	DGQNGTATFYFDEPQALVGEVR,DGQNGTATFYFDEPQALVGEVR | Deamidated [N4],FINGQPAGLEAVYLMR,FINGQPAGLEAVYLMR | Oxidation [M15],GIDEPVVPDVR,QDITGMYLLDDEGELATR,QDITGMYLLDDEGELATR | Oxidation [M6],SAAIQFTR,SRDGQNGTATFYFDEPQALVGEVR,SRDGQNGTATFYFDEPQALVGEVR | Deamidated [N6],YAEANGLGFTEA	sp|Q31ML0|PSB28_SYNE7	2413.108343, 2414.104544, 1777.9194095, 1793.913325, 1194.62416267, 2038.953313, 2054.941442, 892.476598, 2656.2461535, 2657.237424, 1241.5568	GIDEPVVPDVR,SRDGQNGTATFYFDEPQALVGEVR,SAAIQFTR	http://www.uniprot.org/uniprot/Q31ML0	79.4643
Q31KE9	PNP_SYNE7 Polyribonucleotide nucleotidyltransferase OS=Synechococcus elongatus (strain PCC 7942) GN=pnp PE=3 SV=1	pnp	2	2	175.8	157.6	319.5	55.9	105.1	124.4	156.2	304.1	249.1	86.8	71.4	138.9	catabolic process; cellular catabolic process; cellular macromolecule catabolic process; cellular macromolecule metabolic process; cellular metabolic process; cellular nitrogen compound metabolic process; cellular process; macromolecule catabolic process; macromolecule metabolic process; metabolic process; mRNA catabolic process; mRNA metabolic process; nitrogen compound metabolic process; nuclei…	3'-5' exonuclease activity; 3'-5'-exoribonuclease activity; binding; catalytic activity; cation binding; exonuclease activity; exonuclease activity, active with either ribo- or deoxyribonucleic acids and producing 5'-phosphomonoesters; exoribonuclease activity; exoribonuclease activity, producing 5'-phosphomonoesters; hydrolase activity; hydrolase activity, acting on ester bonds; ion binding; mag…	cell part; cytoplasm; intracellular part	Purine metabolism; Pyrimidine metabolism; RNA degradation	1	N	77192.5	99.0, 99.7	EEFPYVIR,EGIDFLPLTVDYEER	sp|Q31KE9|PNP_SYNE7	1051.534012, 1794.86658	EEFPYVIR,EGIDFLPLTVDYEER	http://www.uniprot.org/uniprot/Q31KE9	3.21229
Q31KS8	Q31KS8_SYNE7 Uncharacterized protein OS=Synechococcus elongatus (strain PCC 7942) GN=Synpcc7942_2311 PE=4 SV=1	Synpcc7942_2311	8	8	8474.1	3491.3	4246.5	22502.6	42426.1	66442.2	3328.8	2497.6	2573.8	73308.4	84999.2	60067.4					1	Y	28590.2	99.7, 99.7, 99.7, 97.8, 99.7, 98.5, 99.3, 99.7	AIANLYSPSFQPPDGLDR,APQRPGNFWISALVVR,DGLTVVSER,LLKPTAFR,LQALTAGGVYK,MGYDSAMQR,MGYDSAMQR | Oxidation [M1 M7],YTVQVLNSQPSSNGLQVETLTK	tr|Q31KS8|Q31KS8_SYNE7	1959.969248, 1810.00056, 974.502758, 944.579876, 1119.628497, 1057.432028, 1089.42166, 2405.243568	AIANLYSPSFQPPDGLDR,DGLTVVSER,LQALTAGGVYK	http://www.uniprot.org/uniprot/Q31KS8	35.9073
Q31NL0	Q31NL0_SYNE7 Uncharacterized protein OS=Synechococcus elongatus (strain PCC 7942) GN=Synpcc7942_1329 PE=4 SV=1	Synpcc7942_1329	1	1	530.9	1	1	211.6	1	98	65.7	1	1	1584.9	1438.3	825.8					1	N	22703.4	99.7	INESQLTGELQPLSQK	tr|Q31NL0|Q31NL0_SYNE7	1783.93	INESQLTGELQPLSQK	http://www.uniprot.org/uniprot/Q31NL0	7.69231
Q31LF3	Q31LF3_SYNE7 Uncharacterized protein OS=Synechococcus elongatus (strain PCC 7942) GN=Synpcc7942_2086 PE=4 SV=1	Synpcc7942_2086	2	2	1316.2	43.7	71.4	1097.5	55.6	1431.6	906.4	1	1	3595.6	2026.6	4613.8					1	N	7503.6	99.1, 99.0	LQQSPVGVIK,VPAELVSR	tr|Q31LF3|Q31LF3_SYNE7	1067.633338, 869.496826	LQQSPVGVIK,VPAELVSR	http://www.uniprot.org/uniprot/Q31LF3	27.2727
Q31R28	Q31R28_SYNE7 Glutathione-dependent formaldehyde dehydrogenase OS=Synechococcus elongatus (strain PCC 7942) GN=Synpcc7942_0459 PE=3 SV=1	Synpcc7942_0459	3	3	130	21.9	115.7	118	1	29	542.3	3044.7	106.6	355.8	30.2	298.1	alcohol metabolic process; ethanol metabolic process; ethanol oxidation; metabolic process; oxidation-reduction process; primary alcohol metabolic process; small molecule metabolic process	binding; catalytic activity; cation binding; ion binding; metal ion binding; oxidoreductase activity; oxidoreductase activity, acting on CH-OH group of donors; oxidoreductase activity, acting on the CH-OH group of donors, NAD or NADP as acceptor; S-(hydroxymethyl)glutathione dehydrogenase activity; transition metal ion binding; zinc ion binding		Chloroalkane and chloroalkene degradation; Drug metabolism - cytochrome P450; Fatty acid metabolism; Glycolysis / Gluconeogenesis; Metabolism of xenobiotics by cytochrome P450; Methane metabolism; Naphthalene degradation; Retinol metabolism; Tyrosine metabolism	1	N	38847	99.7, 99.7, 99.7	ILAIDINPDKAEFAK,QLGATDFINPK,SQLPGYVEQYLNGQIK	tr|Q31R28|Q31R28_SYNE7	1656.908787, 1202.629272, 1835.942151	QLGATDFINPK,ILAIDINPDKAEFAK,SQLPGYVEQYLNGQIK	http://www.uniprot.org/uniprot/Q31R28	11.3821
P29686	G6PD_SYNE7 Glucose-6-phosphate 1-dehydrogenase OS=Synechococcus elongatus (strain PCC 7942) GN=zwf PE=3 SV=2	zwf	2	2	404.5	95.4	141.8	90	253.5	417.6	72.2	16.8	54.8	558.1	681.1	658	alcohol catabolic process; alcohol metabolic process; carbohydrate catabolic process; carbohydrate metabolic process; catabolic process; cellular carbohydrate catabolic process; cellular carbohydrate metabolic process; cellular metabolic process; cellular nitrogen compound metabolic process; cellular process; coenzyme metabolic process; cofactor metabolic process; glucose catabolic process; gluco…	binding; catalytic activity; coenzyme binding; cofactor binding; glucose-6-phosphate dehydrogenase activity; NADP binding; nucleotide binding; oxidoreductase activity; oxidoreductase activity, acting on CH-OH group of donors; oxidoreductase activity, acting on the CH-OH group of donors, NAD or NADP as acceptor		Glutathione metabolism; Pentose phosphate pathway	1	N	58094.4	97.2, 99.7	IQPNEGVSLR,LADIDDLSLSAVR	sp|P29686|G6PD_SYNE7	1111.595098, 1386.73498	LADIDDLSLSAVR,IQPNEGVSLR	http://www.uniprot.org/uniprot/P29686	4.50098
Q59943	F16PA_SYNE7 Fructose-1,6-bisphosphatase class 1 OS=Synechococcus elongatus (strain PCC 7942) GN=fbp PE=1 SV=2	fbp	1	1	550.5	1	3.1	14.6	6.7	45.5	1	10.5	8.7	448.6	92.8	137.4	biosynthetic process; carbohydrate biosynthetic process; carbohydrate metabolic process; metabolic process; photosynthesis, dark reaction; primary metabolic process; reductive pentose-phosphate cycle	binding; carbohydrate phosphatase activity; catalytic activity; cation binding; fructose 1, 6-bisphosphate 1-phosphatase activity; hydrolase activity; hydrolase activity, acting on ester bonds; ion binding; magnesium ion binding; metal ion binding; phosphatase activity; phosphoric ester hydrolase activity; sugar-phosphatase activity	cell part; cytoplasm; intracellular part	Carbon fixation in photosynthetic organisms; Fructose and mannose metabolism; Glycolysis / Gluconeogenesis; Insulin signaling pathway; Methane metabolism; Pentose phosphate pathway	1	N	38171.8	99.7	ASDGQKPILLR	sp|Q59943|F16PA_SYNE7	1196.69	ASDGQKPILLR	http://www.uniprot.org/uniprot/Q59943	3.19767
Q31L07	RL3_SYNE7 50S ribosomal protein L3 OS=Synechococcus elongatus (strain PCC 7942) GN=rplC PE=3 SV=1	rplC	2	2	3498.9	3232	2967.1	1651.2	1325.1	2540.7	3842.9	3450.5	3169.9	551.9	207.5	748.2	biosynthetic process; cellular biosynthetic process; cellular macromolecule biosynthetic process; cellular macromolecule metabolic process; cellular metabolic process; cellular process; cellular protein metabolic process; macromolecule biosynthetic process; macromolecule metabolic process; metabolic process; primary metabolic process; protein metabolic process; translation	binding; nucleic acid binding; RNA binding; rRNA binding; structural constituent of ribosome; structural molecule activity	cell part; cytoplasmic part; intracellular non-membrane-bounded organelle; intracellular organelle; intracellular part; macromolecular complex; non-membrane-bounded organelle; organelle; ribonucleoprotein complex; ribosome	Ribosome	1	N	22451.5	99.7, 99.0	LPGSTGAGTTPGR,SIGILGTK	sp|Q31L07|RL3_SYNE7	1170.59912, 787.479602	LPGSTGAGTTPGR,SIGILGTK	http://www.uniprot.org/uniprot/Q31L07	9.85915
Q31S09	Q31S09_SYNE7 Uncharacterized protein OS=Synechococcus elongatus (strain PCC 7942) GN=Synpcc7942_0128 PE=4 SV=1	Synpcc7942_0128	7	7	62622.6	42386.6	38253.9	93204.6	93247.8	126144	44777.1	31870.9	28041.3	89586	106829	90868.3					1	N	47915.1	99.7, 99.7, 99.7, 99.7, 99.7, 99.7, 97.7	DLEASAAQR,EQIIQIPQAEVDR,ILSAANVVVGEPR,INLLLTAAQLR,QTPGEVTIEVVTSEAISTADALQLDLR | Deamidated [Q1],SIGSTSLVPSSLDADELR,VFVFSDATPNQLLLPAGR	tr|Q31S09|Q31S09_SYNE7	959.466982, 1537.810528, 1323.751026, 1224.7563155, 2856.475704, 1845.933104, 1944.046488	EQIIQIPQAEVDR,INLLLTAAQLR,SIGSTSLVPSSLDADELR	http://www.uniprot.org/uniprot/Q31S09	25.2315
Q8GIS7	Q8GIS7_SYNE7 Uncharacterized protein OS=Synechococcus elongatus (strain PCC 7942) GN=SEA0045 PE=4 SV=1	SEA0045	15	15	342499	57158	45024.1	498108	299720	520261	356849	34418.6	23753.6	1.56338e+06	1.30451e+06	906548					1	N	41865.2	99.7, 99.7, 99.7, 99.7, 99.7, 99.7, 99.7, 99.7, 99.7, 99.7, 99.7, 99.7, 99.7, 99.7, 99.7	ACFTAQAVGPLNIVLGTSTVCTN | Carbamidomethyl [C2 C21],ALDFISNEIR,ANAVVSSSSR,IFGCTQNNSTCTPSTGGTPTLTTSSTTPTIPNIDLQGNR | Carbamidomethyl [C4 C11],IFGCTQNNSTCTPSTGGTPTLTTSSTTPTIPNIDLQGNR | Carbamidomethyl [C4 C11] Deamidated [N8],IFGCTQNNSTCTPSTGGTPTLTTSSTTPTIPNIDLQGNRR | Carbamidomethyl [C4 C11],IFGCTQNNSTCTPSTGGTPTLTTSSTTPTIPNIDLQGNRR | Carbamidomethyl [C4 C11] Deamidated [N32],IFGCTQNNSTCTPSTGGTPTLTT…	tr|Q8GIS7|Q8GIS7_SYNE7	2393.1729, 1176.61381, 976.493032, 4109.9294385, 4110.9163785, 4266.028959, 4266.983604, 4266.983604, 1957.926902, 2549.2737115, 1116.666026, 1301.676526, 1302.65944, 987.535284, 1416.6839535	ACFTAQAVGPLNIVLGTSTVCTN | Carbamidomethyl [C2 C21],IFGCTQNNSTCTPSTGGTPTLTTSSTTPTIPNIDLQGNR | Carbamidomethyl [C4 C11],IFGCTQNNSTCTPSTGGTPTLTTSSTTPTIPNIDLQGNRR | Carbamidomethyl [C4 C11]	http://www.uniprot.org/uniprot/Q8GIS7	36.0976
Q31QV1	ACP_SYNE7 Acyl carrier protein OS=Synechococcus elongatus (strain PCC 7942) GN=acpP PE=3 SV=1	acpP	3	3	202209	29799.9	17584.9	110792	31966.3	67051.1	118665	4963.7	5184.2	260392	145484	165568		acyl carrier activity; substrate-specific transporter activity; transporter activity	cell part; cytoplasm; intracellular part		1	N	8560.35	99.7, 99.7, 99.0	MSQEDIFSK,MSQEDIFSK | Oxidation [M1],SQEDIFSK	sp|Q31QV1|ACP_SYNE7	1083.49047867, 1099.485968, 952.449916	SQEDIFSK,MSQEDIFSK,MSQEDIFSK | Oxidation [M1]	http://www.uniprot.org/uniprot/Q31QV1	11.25
Q31QE3	Q31QE3_SYNE7 SSU ribosomal protein S1P OS=Synechococcus elongatus (strain PCC 7942) GN=Synpcc7942_0694 PE=4 SV=1	Synpcc7942_0694	12	12	29154.1	15219.8	22866.3	16528.7	8808.2	16809.4	30195.9	12689.9	17548.1	52601.8	32308.2	33936.7	biosynthetic process; cellular biosynthetic process; cellular macromolecule biosynthetic process; cellular macromolecule metabolic process; cellular metabolic process; cellular process; cellular protein metabolic process; macromolecule biosynthetic process; macromolecule metabolic process; metabolic process; primary metabolic process; protein metabolic process; translation	binding; nucleic acid binding; RNA binding; structural constituent of ribosome; structural molecule activity	cell part; cytoplasmic part; intracellular non-membrane-bounded organelle; intracellular organelle; intracellular part; macromolecular complex; non-membrane-bounded organelle; organelle; ribonucleoprotein complex; ribosome	Ribosome	1	N	34590.8	99.7, 98.0, 99.2, 99.7, 99.7, 99.0, 99.7, 99.6, 99.7, 98.7, 99.7, 99.7	AEEMAAQYR | Oxidation [M4],AKEDLVGEELPLK,EDLVGEELPLK,GALIDIGAK,LKQQAEGLVVTE,NPEVVYEK,QLEPEPGDMVR,QLEPEPGDMVR | Oxidation [M9],QLQTEDATVR,TAAFLPVQEMSINR | Oxidation [M10],VESPEEVLQPSEMR | Oxidation [M13],VMIIDLDAER | Oxidation [M2]	tr|Q31QE3|Q31QE3_SYNE7	1083.465362, 1439.78607, 1240.653644, 856.501736, 1313.719104, 976.486112, 1269.600819, 1285.596864, 1159.582846, 1591.803256, 1644.764444, 1189.601476	VMIIDLDAER | Oxidation [M2],QLEPEPGDMVR | Oxidation [M9],LKQQAEGLVVTE	http://www.uniprot.org/uniprot/Q31QE3	35.8306
Q31LF9	PHK_SYNE7 Probable phosphoketolase OS=Synechococcus elongatus (strain PCC 7942) GN=Synpcc7942_2080 PE=3 SV=1	Synpcc7942_2080	6	6	599.6	26.9	106.5	8.8	1	3.3	1	10.1	3.1	752.9	36.4	88.4	carbohydrate metabolic process; metabolic process; primary metabolic process	aldehyde-lyase activity; carbon-carbon lyase activity; catalytic activity; lyase activity		Carbon fixation in photosynthetic organisms	1	N	89025.3	99.7, 99.3, 99.7, 99.7, 99.7, 99.7	ADSTRPLGQFLR,FLNPAQDGAVLPILHLNGYK,FNLAIDVIDR,FVNVVDLFR,IANPTLLSR,SYRPEELFDASGAPVAELQAIAPIGDR	sp|Q31LF9|PHK_SYNE7	1359.723927, 2179.179756, 1174.63485, 1107.607798, 983.576659, 2871.42972	SYRPEELFDASGAPVAELQAIAPIGDR,FVNVVDLFR,ADSTRPLGQFLR	http://www.uniprot.org/uniprot/Q31LF9	10.9296
Q31PK1	Q31PK1_SYNE7 Uncharacterized protein OS=Synechococcus elongatus (strain PCC 7942) GN=Synpcc7942_0988 PE=4 SV=1	Synpcc7942_0988	1	1	2319.3	269.7	120.7	1325.8	135	2476.6	551.3	117.5	1	6431.2	2913.9	4980					1	N	12170.8	99.7	FLLEEEPLEEVLQER	tr|Q31PK1|Q31PK1_SYNE7	1871.95	FLLEEEPLEEVLQER	http://www.uniprot.org/uniprot/Q31PK1	13.8889
Q31QG0	Q31QG0_SYNE7 Transcriptional regulator, PadR family OS=Synechococcus elongatus (strain PCC 7942) GN=Synpcc7942_0677 PE=1 SV=1	Synpcc7942_0677	4	4	29690.9	35049.6	24583.7	18094.4	20911.6	17180.2	32111	34419.1	25834.2	24320.3	21296.3	22349.2					1	N	15012.7	95.4, 99.0, 99.0, 99.0	DLAQLWER,MDFEDIYR,MDFEDIYR | Oxidation [M1],QLIPVEAR	tr|Q31QG0|Q31QG0_SYNE7	1029.53202, 1087.464502, 1103.459392, 924.5391	DLAQLWER,QLIPVEAR,MDFEDIYR	http://www.uniprot.org/uniprot/Q31QG0	19.0476
Q31QN9	Q31QN9_SYNE7 Peptidoglycan-binding LysM OS=Synechococcus elongatus (strain PCC 7942) GN=Synpcc7942_0598 PE=4 SV=1	Synpcc7942_0598	19	19	17133134	18927540	18671488	11366448	16597266	14163644	13839231	23598352	18609684	7671596	8954963	8195499					1	N	62187	99.7, 99.7, 99.0, 99.7, 95.7, 99.0, 99.7, 99.0, 97.8, 99.7, 99.7, 99.7, 99.7, 99.7, 99.7, 99.7, 99.7, 99.4, 99.7	AHGLTVAQLLTYNQLTEGTTLR,AVEPAPIATAAPLVQDPVQQHLLALAGDSR,FAGYIWPAR,FGLDLQDLLQVNR,IAANLGSGLNAELTIESLSSPPPSNLK,ILVRPGER,LAPVATLPPLLR,LPSPAAER,LSNPNLIFVGQR,QQVTEDTSSR,SLAPAAVAIRPLSPATELSPEPQAYTVQPGDSLSR,SLTPALPSATPFKPQQPEPDK,STGPHLHFEVHPR,TAVAPELPSLNSDELLPGGGDR,TLSSQEIHR,VDQVLNLQPK,VQPGETLWSIAR,VQQGQIVAEMGSTGR,VQQGQIVAEMGSTGR | Oxidation [M10]	tr|Q31QN9|Q31QN9_SYNE7	2399.281689, 3047.6415315, 1079.555864, 1529.820806, 2692.435059, 938.565873333, 1259.796872, 839.450350931, 1356.751988, 1149.526092, 3588.874077, 2248.175305, 1512.75772589, 2207.107584, 1069.550775, 1152.650184, 1355.71994, 1559.774076, 1575.764576	LPSPAAER,VDQVLNLQPK,SLTPALPSATPFKPQQPEPDK	http://www.uniprot.org/uniprot/Q31QN9	48.8136
Q31RB2	Q31RB2_SYNE7 Processing protease OS=Synechococcus elongatus (strain PCC 7942) GN=Synpcc7942_0375 PE=3 SV=1	Synpcc7942_0375	9	9	127.7	169.6	181	16480.5	16843.9	39079.1	97.3	342.5	325.4	13696.9	19604.5	5603.7		binding; catalytic activity; cation binding; hydrolase activity; ion binding; metal ion binding; peptidase activity			1	Y	52182.1	99.7, 99.7, 95.3, 99.7, 99.7, 99.7, 99.7, 99.2, 99.7	AAMLESNPGVTVASLSFR | Oxidation [M3],ADLVAFHQR,LDDPDYAALTVLNELLNGLSGR,LDPADAWGTADFTAALLR,LLNSFVFNFQSPDQTLGR,LVYGPTDALAR,SLTAANVQQVER,TEFFQYPEDFLWR,TLPLVSGLLLADAGSR	tr|Q31RB2|Q31RB2_SYNE7	1864.937686, 1055.549898, 2358.19808, 1902.949344, 2082.054846, 1174.63433, 1314.688086, 1776.81456, 1581.909066	LVYGPTDALAR,SLTAANVQQVER,TLPLVSGLLLADAGSR	http://www.uniprot.org/uniprot/Q31RB2	29.087
Q31RI3	Q31RI3_SYNE7 Uncharacterized protein OS=Synechococcus elongatus (strain PCC 7942) GN=Synpcc7942_0304 PE=4 SV=1	Synpcc7942_0304	2	2	583	92.1	0.2	274.8	62.2	99.4	108.5	8.7	11	2275.8	310.7	447.6	biosynthetic process; cellular biosynthetic process; cellular ketone metabolic process; cellular metabolic process; cellular process; coenzyme biosynthetic process; coenzyme metabolic process; cofactor biosynthetic process; cofactor metabolic process; metabolic process; oxidoreduction coenzyme metabolic process; quinone cofactor biosynthetic process; quinone cofactor metabolic process; small mole…				1	N	23705.9	99.7, 99.7	TPLAVLLIAGGLLK,VIAIADSLNK	tr|Q31RI3|Q31RI3_SYNE7	1377.897232, 1042.601524	VIAIADSLNK,TPLAVLLIAGGLLK	http://www.uniprot.org/uniprot/Q31RI3	11.1628
Q31KJ4	Q31KJ4_SYNE7 Uncharacterized protein OS=Synechococcus elongatus (strain PCC 7942) GN=Synpcc7942_2395 PE=4 SV=1	Synpcc7942_2395	3	3	9699.5	5969.8	3089.1	2059.3	1099.3	2040.2	4564.9	4336.1	3414.5	11882.4	8562.7	6778.5					1	N	9962.26	99.0, 99.0, 99.7	ELINIPIK,ELINIPIK | Deamidated [N4],VEPIFNSSVER	tr|Q31KJ4|Q31KJ4_SYNE7	938.580138, 939.563488, 1275.64788	VEPIFNSSVER,ELINIPIK | Deamidated [N4],ELINIPIK	http://www.uniprot.org/uniprot/Q31KJ4	22.8916
Q8VW88	Q8VW88_SYNE7 Fructose-bisphosphate aldolase OS=Synechococcus elongatus (strain PCC 7942) GN=cbbA PE=4 SV=1	cbbA	8	8	42584.7	13426.5	13313.9	44133.7	21383.8	18153.8	83071.6	21946.4	14841.9	53814.7	25778	33911.8	alcohol catabolic process; alcohol metabolic process; carbohydrate catabolic process; carbohydrate metabolic process; catabolic process; cellular carbohydrate catabolic process; cellular carbohydrate metabolic process; cellular metabolic process; cellular process; generation of precursor metabolites and energy; glucose catabolic process; glucose metabolic process; glycolysis; hexose catabolic pro…	aldehyde-lyase activity; binding; carbon-carbon lyase activity; catalytic activity; cation binding; fructose-bisphosphate aldolase activity; ion binding; lyase activity; metal ion binding; transition metal ion binding; zinc ion binding		Carbon fixation in photosynthetic organisms; Fructose and mannose metabolism; Glycolysis / Gluconeogenesis; Methane metabolism; Pentose phosphate pathway	1	N	38930.4	99.0, 99.0, 99.7, 99.0, 99.7, 99.7, 99.6, 99.7	DPSNFDPR,HFNKPAIK,IKQEGLDEFAAK,INIDTDNR,KPTGEILAISR,QEGLDEFAAK,SYAGENFLR,TPASYEYNVEVTR	tr|Q8VW88|Q8VW88_SYNE7	946.414064, 953.544621, 1347.7031525, 959.466487, 1183.6921915, 1106.524229, 1055.504308, 1527.720834	IKQEGLDEFAAK,QEGLDEFAAK,DPSNFDPR	http://www.uniprot.org/uniprot/Q8VW88	19.3277
O06865	AMPA_SYNE7 Probable cytosol aminopeptidase OS=Synechococcus elongatus (strain PCC 7942) GN=pepA PE=3 SV=2	pepA	9	9	34141.9	36453.3	34843.4	26741	22644.9	18477.5	29649.7	24663.7	27091.6	25826.6	18889.1	16029.2		aminopeptidase activity; binding; catalytic activity; cation binding; exopeptidase activity; hydrolase activity; ion binding; manganese ion binding; metal ion binding; metalloexopeptidase activity; metallopeptidase activity; peptidase activity; peptidase activity, acting on L-amino acid peptides; transition metal ion binding	cell part; cytoplasm; intracellular part	Glutathione metabolism	1	N	51005.4	99.7, 99.7, 95.4, 99.7, 97.9, 99.7, 99.7, 99.7, 99.7	AEQVVAGVELAR,AGGSITAALFLK,FIHLTYRPESTPR,GLTFDSGGYNIK,HYNPAGATGYGVR,LDQQWNGVLQELISDSEFK | Deamidated [Q10],LILVGLGESPTTEDYR,LPLEEPYLDGLK,TIEVNNTDAEGR	sp|O06865|AMPA_SYNE7	1240.677906, 1147.660016, 1615.847332, 1270.61275, 1361.648684, 2249.066502, 1761.916114, 1385.74522, 1317.615821	LPLEEPYLDGLK,AEQVVAGVELAR,LILVGLGESPTTEDYR	http://www.uniprot.org/uniprot/O06865	24.8971
Q31QF2	Q31QF2_SYNE7 60 kDa chaperonin OS=Synechococcus elongatus (strain PCC 7942) GN=groL PE=3 SV=1	groL	12	12	7163.5	8408	8756	3802.1	4871.9	3291.1	4855	7174.8	8626.6	9450.5	7856.7	8042.1	cellular macromolecule metabolic process; cellular metabolic process; cellular process; cellular protein metabolic process; macromolecule metabolic process; metabolic process; primary metabolic process; protein folding; protein metabolic process; protein refolding	adenyl nucleotide binding; adenyl ribonucleotide binding; ATP binding; binding; nucleotide binding; purine nucleotide binding; purine ribonucleoside triphosphate binding; purine ribonucleotide binding; ribonucleotide binding	cell part; cytoplasm; intracellular part	ko05152; RNA degradation; Type I diabetes mellitus	1	N	58183.8	99.4, 99.7, 99.5, 99.7, 98.7, 96.8, 99.7, 99.7, 97.9, 99.7, 99.7, 99.7	AQPVADEAAIR,AVATLVEAIAAK,DGVITVEESK,EGLTNVAAGANPIVLR,GVNALANAVK,IEDALNATR,LILFHEDSR,QIADNAGAEGSVVVEK,QVVEYDNPLILLTDK,QVVEYDNPLILLTDKK,SLEETDSDYDR,SLEETDSDYDREK	tr|Q31QF2|Q31QF2_SYNE7	1139.592828, 1155.687024, 1075.538934, 1593.88507, 955.544406, 1001.513248, 1128.590851, 1585.79441, 1758.939898, 1887.037158, 1328.53706, 1585.673448	DGVITVEESK,SLEETDSDYDR,AQPVADEAAIR	http://www.uniprot.org/uniprot/Q31QF2	21.982
Q31MZ1	Q31MZ1_SYNE7 Probable amidase OS=Synechococcus elongatus (strain PCC 7942) GN=Synpcc7942_1548 PE=4 SV=1	Synpcc7942_1548	29	29	103264	35564.3	26068.8	105696	97200.2	158438	10804.5	7732.8	12637.5	208389	300016	483064		catalytic activity; hydrolase activity; hydrolase activity, acting on carbon-nitrogen (but not peptide) bonds; hydrolase activity, acting on carbon-nitrogen (but not peptide) bonds, in linear amides			1	N	48421.2	99.7, 96.4, 99.7, 99.0, 99.7, 99.7, 99.4, 99.0, 99.0, 99.0, 99.0, 99.7, 95.6, 99.0, 99.0, 99.7, 99.7, 99.6, 99.7, 99.7, 99.7, 99.7, 99.7, 99.7, 99.7, 99.0, 99.0, 99.7, 99.7	AESGQYSTVPPGPFGGNMDCR | Carbamidomethyl [C20],GKTEFLPGIELPVRPFPGILGVAR,GPHTITGPVFIEGAEPGDVLK,GVYCMLPK | Carbamidomethyl [C4] Oxidation [M5],IESDTHWMTVGYDR,IESDTHWMTVGYDR | Oxidation [M8],IKSGDTIILETMMASQNQVLPGVSIEEITR,IMEEETIK,KKPLSWPR,LFPKPQAK,LRVDNPGR,LTALDAYSLASLALDAR,MESGAYHIHCLMPK | Carbamidomethyl [C10] Oxidation [M1],REEMIALK,REEMIALK | Oxidation [M4],RLTALDAYSLASLALDAR,SGDTIILETMMASQNQVLP…	tr|Q31MZ1|Q31MZ1_SYNE7	2225.946634, 2562.470853, 2133.110849, 982.460824, 1708.75213833, 1724.746137, 3272.681151, 991.489278, 1010.60183433, 927.5536065, 925.508953, 1762.947669, 1688.748188, 988.5367975, 1004.531634, 1919.048133, 3031.523796, 3032.52504, 2787.354213, 2802.345204, 2377.354734, 1216.593334, 1248.584159, 2150.026548, 998.575678, 1077.495555, 1093.49253, 1088.496282, 1104.49092	VAEVVNQLK,LTALDAYSLASLALDAR,GPHTITGPVFIEGAEPGDVLK	http://www.uniprot.org/uniprot/Q31MZ1	62.1868
Q31L79	Q31L79_SYNE7 Alanine-glyoxylate aminotransferase OS=Synechococcus elongatus (strain PCC 7942) GN=Synpcc7942_2160 PE=3 SV=1	Synpcc7942_2160	6	6	5385.4	2313.1	1420.4	7081.1	4491.9	4282.9	7514.4	1518.6	1734	13160.9	4482.6	6111.4		alanine-glyoxylate transaminase activity; binding; catalytic activity; cofactor binding; pyridoxal phosphate binding; transaminase activity; transferase activity; transferase activity, transferring nitrogenous groups; vitamin B6 binding; vitamin binding		Alanine, aspartate and glutamate metabolism; Glycine, serine and threonine metabolism; Methane metabolism; Peroxisome	1	N	42239	99.5, 99.7, 97.3, 98.2, 99.7, 99.7	LIADEGIETVWK,LLSILADVLPR,LPTLTTVR,LQPLELPER,QLLDEHGIEMGGGLGELAGK,TIHKPWGDVFSLAELR	tr|Q31L79|Q31L79_SYNE7	1372.713032, 1208.749668, 899.543454, 1093.61339, 2023.002978, 1867.993665	LQPLELPER,LLSILADVLPR,QLLDEHGIEMGGGLGELAGK	http://www.uniprot.org/uniprot/Q31L79	19.7917
Q55311	SRP54_SYNE7 Signal recognition particle protein OS=Synechococcus elongatus (strain PCC 7942) GN=ffh PE=3 SV=1	ffh	1	1	262.7	202.5	122.2	1798.1	1276.7	1056.2	403	231.5	431.5	488.1	444.7	317.1	cotranslational protein targeting to membrane; establishment of localization; establishment of localization in cell; establishment of protein localization; establishment of protein localization in endoplasmic reticulum; establishment of protein localization to organelle; intracellular protein transport; intracellular transport; protein targeting; protein targeting to ER; protein targeting to memb…	7S RNA binding; binding; catalytic activity; GTP binding; GTPase activity; guanyl nucleotide binding; guanyl ribonucleotide binding; hydrolase activity; hydrolase activity, acting on acid anhydrides; hydrolase activity, acting on acid anhydrides, in phosphorus-containing anhydrides; nucleic acid binding; nucleoside-triphosphatase activity; nucleotide binding; purine nucleotide binding; purine rib…	cell part; cytoplasmic part; intracellular part; macromolecular complex; ribonucleoprotein complex; signal recognition particle; signal recognition particle, endoplasmic reticulum targeting	Bacterial secretion system; Protein export	1	N	52819.6	99	FDFTDFLK	sp|Q55311|SRP54_SYNE7	1031.5	FDFTDFLK	http://www.uniprot.org/uniprot/Q55311	1.64949
Q8GMR8	Q8GMR8_SYNE7 Putative NifU-like protein OS=Synechococcus elongatus (strain PCC 7942) GN=sek0020 PE=4 SV=1	sek0020	2	2	25827.6	5872.9	4366.8	8753.2	1939.6	4374.5	5722.5	1608.3	2617.8	37019.9	21102.3	19276.1	biosynthetic process; cellular biosynthetic process; cellular metabolic process; cellular process; cofactor biosynthetic process; cofactor metabolic process; iron-sulfur cluster assembly; metabolic process; metallo-sulfur cluster assembly	binding; cation binding; ion binding; iron ion binding; iron-sulfur cluster binding; metal cluster binding; metal ion binding; transition metal ion binding			1	N	8860.11	99.7, 99.7	ESIPEISEVEQVF,LNGACGSCPSSTMTLR | Carbamidomethyl [C5 C8] Oxidation [M13]	tr|Q8GMR8|Q8GMR8_SYNE7	1504.7312625, 1726.743426	ESIPEISEVEQVF,LNGACGSCPSSTMTLR | Carbamidomethyl [C5 C8] Oxidation [M13]	http://www.uniprot.org/uniprot/Q8GMR8	35.8025
P43087	HEM2_SYNE7 Delta-aminolevulinic acid dehydratase OS=Synechococcus elongatus (strain PCC 7942) GN=hemB PE=3 SV=2	hemB	3	3	276	0.8	58.6	498.3	107.1	174.8	67	7.9	45.9	1859.1	1972.7	2053.2	biosynthetic process; cellular aromatic compound metabolic process; cellular biosynthetic process; cellular metabolic process; cellular nitrogen compound biosynthetic process; cellular nitrogen compound metabolic process; cellular process; cofactor biosynthetic process; cofactor metabolic process; heterocycle biosynthetic process; heterocycle metabolic process; metabolic process; nitrogen compoun…	binding; carbon-oxygen lyase activity; catalytic activity; cation binding; hydro-lyase activity; ion binding; lyase activity; metal ion binding; porphobilinogen synthase activity		Porphyrin and chlorophyll metabolism	1	N	35574.1	99.7, 99.6, 95.2	AGADLILTYHAK,DAAESTPQFGDR,VLNDPTLELLR | Deamidated [N3]	sp|P43087|HEM2_SYNE7	1271.68698, 1292.563294, 1282.712092	DAAESTPQFGDR,VLNDPTLELLR | Deamidated [N3],AGADLILTYHAK	http://www.uniprot.org/uniprot/P43087	10.7362
Q31R14	Q31R14_SYNE7 NADH:flavin oxidoreductases Old Yellow Enzyme family-like OS=Synechococcus elongatus (strain PCC 7942) GN=Synpcc7942_0473 PE=4 SV=1	Synpcc7942_0473	20	20	58664.9	16247.7	11430.3	20786.3	10556.6	12108.2	17723.3	13295.4	8315.3	93141	43782	46673.9		binding; catalytic activity; coenzyme binding; cofactor binding; FMN binding; nucleotide binding; oxidoreductase activity		Nitrotoluene degradation	1	N	40474.7	99.7, 99.7, 99.7, 99.7, 99.7, 99.7, 99.7, 99.7, 99.7, 99.7, 99.7, 99.0, 97.2, 99.7, 99.7, 99.7, 99.6, 99.7, 99.7, 99.0	AAENALAAGFDGVEVHGANGYLIDQFLQDGTNQR,AEESPEFNQMATPVFR,AEESPEFNQMATPVFR | Oxidation [M10],ALETEEIAGIVEDYR,ALETEEIAGIVEDYRR,ATGPDNIPNDLNVLYYQQR | Deamidated [N6],EVLDAVISVWGSDR,FALDAPLNPYDR,ISHPSLQPDGALPVAPSAIQPAGMAATFQGEQPFVTPR,ISHPSLQPDGALPVAPSAIQPAGMAATFQGEQPFVTPR | Deamidated [Q29] Oxidation [M24],ISHPSLQPDGALPVAPSAIQPAGMAATFQGEQPFVTPR | Oxidation [M24],IVMAPLTR,IVMAPLTR | Oxidation [M3],LLTPVQVG…	tr|Q31R14|Q31R14_SYNE7	3560.692872, 1851.843992, 1867.841853, 1706.8368075, 1862.936895, 2191.073296, 1544.796446, 1390.68818, 3882.97411075, 3899.937816, 3898.96910567, 899.526074, 915.520734, 981.596548, 1349.619354, 1317.693708, 1524.752572, 1579.46803, 2297.041911, 928.40311	FALDAPLNPYDR,LYISNPDLVER,STAEAAIASGAADLVAFGR	http://www.uniprot.org/uniprot/Q31R14	63.3152
Q31RR7	Q31RR7_SYNE7 Probable cell division inhibitor MinD OS=Synechococcus elongatus (strain PCC 7942) GN=Synpcc7942_0220 PE=4 SV=1	Synpcc7942_0220	3	3	237.7	31.8	9.6	0.4	0.8	60.6	14.2	1	1	1534.4	66.7	260.7	cell division; cellular process				1	N	27156.8	99.5, 99.7, 99.7	ILLSPSSLNASK,TQIVSVHSFR,VPSFFDFAEVR	tr|Q31RR7|Q31RR7_SYNE7	1228.701808, 1172.629239, 1312.644166	ILLSPSSLNASK,VPSFFDFAEVR,TQIVSVHSFR	http://www.uniprot.org/uniprot/Q31RR7	13.0952
Q31MP8	Q31MP8_SYNE7 Uncharacterized protein OS=Synechococcus elongatus (strain PCC 7942) GN=Synpcc7942_1641 PE=4 SV=1	Synpcc7942_1641	1	1	1036.1	117.1	159.7	1707.4	316.9	1570.4	343.2	183.4	126.6	311.9	1353.2	887.4					1	Y	17765.1	99.7	LLVQVHNSAEQQSLISLVPDAFADSR	tr|Q31MP8|Q31MP8_SYNE7	2836.47	LLVQVHNSAEQQSLISLVPDAFADSR	http://www.uniprot.org/uniprot/Q31MP8	15.6627
Q31RG9	Q31RG9_SYNE7 Uncharacterized protein OS=Synechococcus elongatus (strain PCC 7942) GN=Synpcc7942_0318 PE=4 SV=1	Synpcc7942_0318	13	12	5.69287e+06	2.60439e+06	559234	3.83623e+06	3.59432e+06	3682304	3.04341e+06	1.13674e+06	243169	1.46914e+06	1.35605e+06	988878					2	Y	15833.7	99.7, 99.7, 99.0, 99.7, 99.7, 99.7, 99.7, 99.7, 99.7, 99.7, 98.8, 99.7, 99.7	DNWNTDFAVPADATFR,DNWNTDFAVPADATFRR,ELTGLPRR,IQSTSANTTYQAGLNLK,IQSTSANTTYQAGLNLK | Deamidated [N7],RNSQPYQVNVNLGGIDAVGSSYILTVLGCY | Carbamidomethyl [C29],TVTPGGAGPFFR,TVTPGGAGPFFRDNWNTDFAVPADATFR,TVTPGGAGPFFRDNWNTDFAVPADATFR | Deamidated [N16],YIAKIQSTSANTTYQAGLNLK,YIAKIQSTSANTTYQAGLNLK | Deamidated [Q6],YSNGTVDESFSGSVYLPSNLSK,YSNGTVDESFSGSVYLPSNLSK | Deamidated [N3]	tr|Q31RH0|Q31RH0_SYNE7,tr|Q31RG9|Q31RG9_SYNE7	1838.82253967, 1994.923578, 940.545297, 1808.92634624, 1809.922243, 3256.620861, 1205.62015733, 3026.434059, 3027.434178, 2284.207938, 2285.209815, 2350.09630105, 2351.08276567	IQSTSANTTYQAGLNLK,DNWNTDFAVPADATFR,YSNGTVDESFSGSVYLPSNLSK | Deamidated [N3]	http://www.uniprot.org/uniprot/Q31RG9	72.1854
Q31PL7	Q31PL7_SYNE7 YjgF-like protein OS=Synechococcus elongatus (strain PCC 7942) GN=Synpcc7942_0972 PE=4 SV=1	Synpcc7942_0972	3	3	9013.5	952.6	1496.8	7007.3	601.3	1132.8	9232	1299.9	1436.2	18393.3	7137.3	8414.1		catalytic activity; deaminase activity			1	N	13618.4	99.7, 99.7, 99.7	EVFYTDQAPAPVGPYSQAIAASGR,TTVFLADMEDFAR,VNAIYATVFDEATAPAR	tr|Q31PL7|Q31PL7_SYNE7	2494.21082, 1514.70720467, 1807.91255925	VNAIYATVFDEATAPAR,TTVFLADMEDFAR,EVFYTDQAPAPVGPYSQAIAASGR	http://www.uniprot.org/uniprot/Q31PL7	41.5385
Q31QV0	Q31QV0_SYNE7 3-oxoacyl-[acyl-carrier-protein] synthase 2 OS=Synechococcus elongatus (strain PCC 7942) GN=Synpcc7942_0537 PE=3 SV=1	Synpcc7942_0537	3	3	14425.4	156.9	83.5	14131.4	301.4	504.3	20320.5	37.7	543.2	2720.3	173.3	431.2	biosynthetic process; carboxylic acid biosynthetic process; carboxylic acid metabolic process; cellular biosynthetic process; cellular ketone metabolic process; cellular lipid metabolic process; cellular metabolic process; cellular process; fatty acid biosynthetic process; fatty acid metabolic process; lipid biosynthetic process; lipid metabolic process; metabolic process; monocarboxylic acid met…	beta-ketoacyl-acyl-carrier-protein synthase II activity; catalytic activity; transferase activity; transferase activity, transferring acyl groups; transferase activity, transferring acyl groups other than amino-acyl groups		Fatty acid biosynthesis	1	N	43667.2	99.0, 99.7, 99.7	ALGEHAYK,SLPVEVALSNSFGFGGHNVTLAFR,VMEDQQTVLLEK	tr|Q31QV0|Q31QV0_SYNE7	887.450154, 2518.291449, 1431.728514	VMEDQQTVLLEK,SLPVEVALSNSFGFGGHNVTLAFR,ALGEHAYK	http://www.uniprot.org/uniprot/Q31QV0	10.5516
Q31NC7	Q31NC7_SYNE7 Uncharacterized protein OS=Synechococcus elongatus (strain PCC 7942) GN=Synpcc7942_1412 PE=4 SV=1	Synpcc7942_1412	2	2	11542.6	4401.4	4430.7	5273.2	2704	5175.6	3854.3	2468.8	5660.9	4074.5	4554.4	4110.7					1	N	15953.6	99.7, 99.7	TVADLSAGEISR,VFPLSESTDATLLQR	tr|Q31NC7|Q31NC7_SYNE7	1217.625698, 1675.877052	TVADLSAGEISR,VFPLSESTDATLLQR	http://www.uniprot.org/uniprot/Q31NC7	18.1208
Q31NB2	Q31NB2_SYNE7 Ribulose 1,5-bisphosphate carboxylase small subunit OS=Synechococcus elongatus (strain PCC 7942) GN=Synpcc7942_1427 PE=4 SV=1	Synpcc7942_1427	4	4	60171	13123.3	6300.5	35587.4	9165.2	9774.9	22573.1	9425.3	4061.2	67999.1	37519.7	32725.1		carbon-carbon lyase activity; carboxy-lyase activity; catalytic activity; lyase activity; ribulose-bisphosphate carboxylase activity		Carbon fixation in photosynthetic organisms; Glyoxylate and dicarboxylate metabolism	1	N	13333.1	99.7, 99.7, 99.7, 99.0	FETFSYLPPLSDR,RFETFSYLPPLSDR,SPQQVLDEVR,VAGFDNIK	tr|Q31NB2|Q31NB2_SYNE7	1570.767554, 1726.86804, 1169.599, 862.454396	SPQQVLDEVR,VAGFDNIK,RFETFSYLPPLSDR	http://www.uniprot.org/uniprot/Q31NB2	28.8288
Q31P73	PGK_SYNE7 Phosphoglycerate kinase OS=Synechococcus elongatus (strain PCC 7942) GN=pgk PE=3 SV=1	pgk	11	11	159897	128388	125462	114325	80745.4	59520.7	267847	135321	147141	145080	109183	126056	alcohol catabolic process; alcohol metabolic process; carbohydrate catabolic process; carbohydrate metabolic process; catabolic process; cellular carbohydrate catabolic process; cellular carbohydrate metabolic process; cellular metabolic process; cellular process; generation of precursor metabolites and energy; glucose catabolic process; glucose metabolic process; glycolysis; hexose catabolic pro…	adenyl nucleotide binding; adenyl ribonucleotide binding; ATP binding; binding; catalytic activity; kinase activity; nucleotide binding; phosphoglycerate kinase activity; phosphotransferase activity, carboxyl group as acceptor; purine nucleotide binding; purine ribonucleoside triphosphate binding; purine ribonucleotide binding; ribonucleotide binding; transferase activity; transferase activity, t…	cell part; cytoplasm; intracellular part	Carbon fixation in photosynthetic organisms; Glycolysis / Gluconeogenesis	1	N	42022.6	99.7, 99.2, 99.7, 99.7, 99.7, 99.7, 99.1, 99.7, 99.7, 99.6, 99.0	ELQYLQAAIDNPQRPLAAIVGGSK,ELQYLQAAIDNPQRPLAAIVGGSK | Deamidated [Q6],FHAEEEANDAEFAK,GATTIIGGGDSVAAVEK,GVQLLLPVDVVVADK,IGVIETLLDK,LSELLGRPVVK,QFEEALADCR | Carbamidomethyl [C9],TLASLTAADLEGKR,VLPGVAALDDAA,YLSESGAK	sp|Q31P73|PGK_SYNE7	2551.378314, 2552.377572, 1606.68892, 1544.805012, 1563.924472, 1099.648848, 1209.744608, 1237.543936, 1444.7877645, 1110.591794, 853.418542	QFEEALADCR | Carbamidomethyl [C9],VLPGVAALDDAA,GVQLLLPVDVVVADK	http://www.uniprot.org/uniprot/Q31P73	33.5821
Q8GIT1	Q8GIT1_SYNE7 Uncharacterized protein OS=Synechococcus elongatus (strain PCC 7942) GN=SEA0041 PE=4 SV=1	SEA0041	5	5	289661	222123	186470	334286	273385	308111	228031	129324	120672	239670	219996	232709					1	N	21322.8	99.7, 99.7, 99.7, 99.0, 99.7	ASTENSFENAIVADLEQVR,ASTENSFENAIVADLEQVR | Deamidated [N9],ATGTTPGFGNLLQAQVPNFTSQTVIVNGQTWTISR,GSTTIAPAFVTEFVPDAVGSCQG | Carbamidomethyl [C21],TATTSPNNLSYGPFGDCAGTIFQER | Carbamidomethyl [C17]	tr|Q8GIT1|Q8GIT1_SYNE7	2092.007978, 2093.006036, 3703.897209, 2310.086556, 2703.224388	ASTENSFENAIVADLEQVR | Deamidated [N9],GSTTIAPAFVTEFVPDAVGSCQG | Carbamidomethyl [C21],TATTSPNNLSYGPFGDCAGTIFQER | Carbamidomethyl [C17]	http://www.uniprot.org/uniprot/Q8GIT1	51.7766
Q9R6W2	Q9R6W2_SYNE7 Glyceraldehyde-3-phosphate dehydrogenase OS=Synechococcus elongatus (strain PCC 7942) GN=gap2 PE=1 SV=1	gap2	12	12	23177.4	17505.2	15655.5	63327.6	15753.1	17767.3	51227.6	17708.8	9693.7	36298.8	28702.3	30725.4	alcohol metabolic process; carbohydrate metabolic process; cellular carbohydrate metabolic process; cellular metabolic process; cellular process; glucose metabolic process; hexose metabolic process; metabolic process; monosaccharide metabolic process; primary metabolic process; small molecule metabolic process	binding; catalytic activity; cation binding; coenzyme binding; cofactor binding; glyceraldehyde-3-phosphate dehydrogenase (NADP+) (phosphorylating) activity; ion binding; metal ion binding; NAD binding; NADP binding; nucleotide binding; oxidoreductase activity; oxidoreductase activity, acting on the aldehyde or oxo group of donors; oxidoreductase activity, acting on the aldehyde or oxo group of d…		Carbon fixation in photosynthetic organisms; Glycolysis / Gluconeogenesis	1	N	36989.7	99.7, 99.7, 99.7, 99.7, 99.0, 99.7, 99.7, 99.7, 99.0, 99.7, 99.7, 99.7	AAAVNIVPTTTGAAK,AVALVIPELK,GTDESSIVDSSLTLVMDGDLVK | Oxidation [M16],HEDFAVISNASCTTNCLAPVAK | Carbamidomethyl [C12 C16],NPLNLPWK,QNTDLEVVAINNTSDAR,TAAHLLEYDSVLGR,VLHDNFGIIK,VLITAPGK,VPTPNVSVVDLVVQVEKPTITEQVNEVLQK,VVDLAELAAR,YSDLPLVSSDFR	tr|Q9R6W2|Q9R6W2_SYNE7	1383.772417, 1051.664188, 2296.102306, 2404.111407, 980.544054, 1858.903178, 1543.799058, 1154.643645, 797.500681, 3300.817936, 1055.598994, 1397.684278	VVDLAELAAR,NPLNLPWK,AAAVNIVPTTTGAAK	http://www.uniprot.org/uniprot/Q9R6W2	52.5074
Q31Q47	Q31Q47_SYNE7 RNA-binding region RNP-1 OS=Synechococcus elongatus (strain PCC 7942) GN=Synpcc7942_0790 PE=4 SV=1	Synpcc7942_0790	4	4	522	188.4	67.4	2482.7	48.4	924	14.6	151.8	873.5	1336.2	2581.5	2125.8		binding; nucleic acid binding; nucleotide binding			1	N	15400.9	99.7, 99.7, 98.9, 95.5	FNGTEVQGSTLK,GFAFATVASDELADALIER,LKELLAAQTVS,VYIGNLPR	tr|Q31Q47|Q31Q47_SYNE7	1279.640346, 1994.9920585, 1171.681154, 930.528346	FNGTEVQGSTLK,LKELLAAQTVS,GFAFATVASDELADALIER	http://www.uniprot.org/uniprot/Q31Q47	35.2113
Q31MH8	Q31MH8_SYNE7 Uncharacterized protein OS=Synechococcus elongatus (strain PCC 7942) GN=Synpcc7942_1711 PE=4 SV=1	Synpcc7942_1711	4	4	4411.7	4241	3916.7	17952.9	29040.5	50199.1	2139.6	3228.5	5563.3	61199.7	80922.9	59902.4					1	Y	21115	99.7, 99.7, 99.7, 99.7	LTMADLLGVNGVLK,LTMADLLGVNGVLK | Oxidation [M3],QEDYPGFETLTPNPLQTDLQAIAK,SGELRPTDTLVSR	tr|Q31MH8|Q31MH8_SYNE7	1442.817498, 1458.81088, 2688.32921433, 1429.7526805	SGELRPTDTLVSR,QEDYPGFETLTPNPLQTDLQAIAK,LTMADLLGVNGVLK | Oxidation [M3]	http://www.uniprot.org/uniprot/Q31MH8	26.8421
Q31LG9	Q31LG9_SYNE7 Twitching motility protein OS=Synechococcus elongatus (strain PCC 7942) GN=Synpcc7942_2070 PE=4 SV=1	Synpcc7942_2070	2	2	61.9	1	1	1	1	1.7	1	1	1	40.2	1	1.9	establishment of localization; transport	adenyl nucleotide binding; adenyl ribonucleotide binding; ATP binding; binding; catalytic activity; hydrolase activity; hydrolase activity, acting on acid anhydrides; hydrolase activity, acting on acid anhydrides, in phosphorus-containing anhydrides; nucleoside-triphosphatase activity; nucleotide binding; purine nucleotide binding; purine ribonucleoside triphosphate binding; purine ribonucleotide…			1	N	39880.6	96.3, 98.9	LGMQTLEK,LGMQTLEK | Oxidation [M3]	tr|Q31LG9|Q31LG9_SYNE7	918.484338, 934.479224	LGMQTLEK,LGMQTLEK | Oxidation [M3]	http://www.uniprot.org/uniprot/Q31LG9	2.20994
Q31L30	RPOA_SYNE7 DNA-directed RNA polymerase subunit alpha OS=Synechococcus elongatus (strain PCC 7942) GN=rpoA PE=3 SV=1	rpoA	4	4	47093.8	26015.4	28710.2	219952	140785	210521	42656.6	29403.1	26961.9	167025	176390	105421	biosynthetic process; cellular biosynthetic process; cellular macromolecule biosynthetic process; cellular macromolecule metabolic process; cellular metabolic process; cellular nitrogen compound metabolic process; cellular process; cellular response to stimulus; cellular response to stress; DNA metabolic process; DNA repair; macromolecule biosynthetic process; macromolecule metabolic process; met…	binding; catalytic activity; DNA binding; DNA-directed RNA polymerase activity; nucleic acid binding; nucleotidyltransferase activity; RNA polymerase activity; transferase activity; transferase activity, transferring phosphorus-containing groups		Purine metabolism; Pyrimidine metabolism; RNA polymerase	1	N	33782.6	99.0, 99.7, 99.7, 99.7	FSIEPLAR,SAEEVVEALER,VGESTAIDR,VLLSNLEGTAVTAVR	sp|Q31L30|RPOA_SYNE7	931.512354, 1230.608994, 946.471816, 1541.877774	VGESTAIDR,SAEEVVEALER,VLLSNLEGTAVTAVR	http://www.uniprot.org/uniprot/Q31L30	13.9159
Q31QV2	PSAC_SYNE7 Photosystem I iron-sulfur center OS=Synechococcus elongatus (strain PCC 7942) GN=psaC PE=3 SV=1	psaC	5	5	149162	38172.2	33889.6	96457.7	31743.7	38662	71681.4	18784.7	19572.2	112954	100171	77467	cellular metabolic process; cellular process; electron transport chain; generation of precursor metabolites and energy; metabolic process; oxidation-reduction process; photosynthetic electron transport chain; photosynthetic electron transport in photosystem I	4 iron, 4 sulfur cluster binding; binding; catalytic activity; cation binding; electron carrier activity; ion binding; iron-sulfur cluster binding; metal cluster binding; metal ion binding; oxidoreductase activity	cell part; intracellular part; macromolecular complex; membrane; membrane part; photosynthetic membrane; photosystem; photosystem I; protein complex; thylakoid membrane; thylakoid part	Photosynthesis	1	N	8798.16	99.7, 99.7, 99.7, 99.0, 99.7	AGQIAASPR,CETACPTDFLSIR | Carbamidomethyl [C1 C5],IYDTCIGCTQCVR | Carbamidomethyl [C5 C8 C11],TEDCVGCK | Carbamidomethyl [C4 C7],VYLGAETTR	sp|Q31QV2|PSAC_SYNE7	869.47163, 1568.696518, 1644.706702, 967.373122, 1008.523682	VYLGAETTR,CETACPTDFLSIR | Carbamidomethyl [C1 C5],IYDTCIGCTQCVR | Carbamidomethyl [C5 C8 C11]	http://www.uniprot.org/uniprot/Q31QV2	64.1975
Q31PP6	Q31PP6_SYNE7 Acetylornithine aminotransferase OS=Synechococcus elongatus (strain PCC 7942) GN=argD PE=3 SV=1	argD	5	5	2141.1	5163.1	2932	2726.8	2878.1	8673.1	5914.4	5763.2	3719	2068.2	7146	6169.9	amine biosynthetic process; amine metabolic process; arginine biosynthetic process; arginine metabolic process; biosynthetic process; carboxylic acid biosynthetic process; carboxylic acid metabolic process; cellular amine metabolic process; cellular amino acid biosynthetic process; cellular amino acid metabolic process; cellular biosynthetic process; cellular ketone metabolic process; cellular me…	binding; catalytic activity; cofactor binding; N2-acetyl-L-ornithine:2-oxoglutarate 5-aminotransferase activity; pyridoxal phosphate binding; transaminase activity; transferase activity; transferase activity, transferring nitrogenous groups; vitamin B6 binding; vitamin binding	cell part; cytoplasm; intracellular part	Arginine and proline metabolism	1	N	44867.8	99.7, 99.7, 99.7, 99.7, 95.3	AGLQELVDR,AGLQELVDRYPNLLAGVR,GLGGGVPIGALLVK,SGQLWGYENLGIEPDAFTVAK,TLAAVTATGQPK	tr|Q31PP6|Q31PP6_SYNE7	999.53548, 1983.089259, 1249.776096, 2294.118824, 1156.644464	AGLQELVDR,GLGGGVPIGALLVK,AGLQELVDRYPNLLAGVR	http://www.uniprot.org/uniprot/Q31PP6	15.4028
Q31R88	Q31R88_SYNE7 Uncharacterized protein OS=Synechococcus elongatus (strain PCC 7942) GN=Synpcc7942_0399 PE=4 SV=1	Synpcc7942_0399	8	8	6710.9	2191.2	1857.2	47954.3	32516.1	59797.2	8258.6	1286.5	1138.3	129089	160381	68233.9		catalytic activity; hydrolase activity			1	N	26463.4	99.7, 99.7, 99.7, 99.7, 99.7, 99.0, 99.7, 99.7	ATIELLKPR,DSCELGPLQPFLELMQGTPVQRPGSTVTLQK | Carbamidomethyl [C3] Oxidation [M15],FTGGGLPAIVVNPFKPGGCTAGLPLPR | Carbamidomethyl [C19],ILFEAGVYR,LGSLQIQGVK,LIIPTQYR,LLDEGYAEAITGNPR,QSAGVVLISSR	tr|Q31R88|Q31R88_SYNE7	1039.6383095, 3441.72651, 2692.4553195, 1066.580694, 1041.61803, 1002.586208, 1617.798907, 1115.629712	LIIPTQYR,LLDEGYAEAITGNPR,ILFEAGVYR	http://www.uniprot.org/uniprot/Q31R88	48
Q31KS4	ATPB_SYNE7 ATP synthase subunit beta OS=Synechococcus elongatus (strain PCC 7942) GN=atpD PE=3 SV=1	atpD	8	8	16105.7	5777	1896.2	4423.6	7061.3	9945.7	3626.1	5995.6	970.2	8778.3	6420.3	3440	ATP biosynthetic process; ATP hydrolysis coupled proton transport; ATP metabolic process; ATP synthesis coupled proton transport; biosynthetic process; cation transport; cellular biosynthetic process; cellular metabolic process; cellular nitrogen compound biosynthetic process; cellular nitrogen compound metabolic process; cellular process; energy coupled proton transport, against electrochemical …	adenyl nucleotide binding; adenyl ribonucleotide binding; ATP binding; binding; cation transmembrane transporter activity; hydrogen ion transmembrane transporter activity; hydrogen ion transporting ATP synthase activity, rotational mechanism; inorganic cation transmembrane transporter activity; ion transmembrane transporter activity; monovalent inorganic cation transmembrane transporter activity;…	cell part; intracellular part; macromolecular complex; membrane; membrane part; photosynthetic membrane; protein complex; proton-transporting ATP synthase complex, catalytic core F(1); proton-transporting two-sector ATPase complex, catalytic domain; thylakoid membrane; thylakoid part	Oxidative phosphorylation; Photosynthesis	1	N	52212.8	99.7, 99.7, 99.0, 99.7, 99.7, 99.7, 99.7, 99.6	AVSMSTTDGLVR | Oxidation [M4],EGNDLYQEFK,ESGVIDEK,GLEVIDTGAPISVPVGEATLGR,LEDTISGFNR,QVIGPVVDVEFPAGK,TVLIQELINNIAK,VIDLLAPYR	sp|Q31KS4|ATPB_SYNE7	1251.612702, 1241.555624, 875.424488, 2150.15862225, 1150.561884, 1553.845154, 1467.867166, 1058.612252	ESGVIDEK,EGNDLYQEFK,GLEVIDTGAPISVPVGEATLGR	http://www.uniprot.org/uniprot/Q31KS4	20.4545
Q31MB7	RS16_SYNE7 30S ribosomal protein S16 OS=Synechococcus elongatus (strain PCC 7942) GN=rpsP PE=3 SV=1	rpsP	2	2	1586.9	222.9	56.8	2698.8	88.8	81.7	2558.7	84.7	1	2479.4	3187.4	1295.8	biosynthetic process; cellular biosynthetic process; cellular macromolecule biosynthetic process; cellular macromolecule metabolic process; cellular metabolic process; cellular process; cellular protein metabolic process; macromolecule biosynthetic process; macromolecule metabolic process; metabolic process; primary metabolic process; protein metabolic process; translation	structural constituent of ribosome; structural molecule activity	cell part; cytoplasmic part; intracellular non-membrane-bounded organelle; intracellular organelle; intracellular part; macromolecular complex; non-membrane-bounded organelle; organelle; ribonucleoprotein complex; ribosome	Ribosome	1	N	9555	99.7, 99.0	DGLPLEELGFYNPR,LDVPAIVR	sp|Q31MB7|RS16_SYNE7	1618.799133, 881.53322	DGLPLEELGFYNPR,LDVPAIVR	http://www.uniprot.org/uniprot/Q31MB7	26.8293
Q31KY4	Q31KY4_SYNE7 Uncharacterized protein OS=Synechococcus elongatus (strain PCC 7942) GN=Synpcc7942_2255 PE=4 SV=1	Synpcc7942_2255	1	1	4201.4	389	274.2	924.3	295.7	138.4	396.7	91.2	150.8	12227.8	2738	1564.2					1	N	14670.5	99.7	AIPNQPLTGEALLQR	tr|Q31KY4|Q31KY4_SYNE7	1619.9	AIPNQPLTGEALLQR	http://www.uniprot.org/uniprot/Q31KY4	11.194
Q31LI6	Q31LI6_SYNE7 Probable peptidase OS=Synechococcus elongatus (strain PCC 7942) GN=Synpcc7942_2053 PE=4 SV=1	Synpcc7942_2053	2	2	15.2	52.7	7.8	26.4	20.9	7.3	11.6	11.3	55.3	205.8	8.9	65.2		catalytic activity; hydrolase activity; peptidase activity; peptidase activity, acting on L-amino acid peptides; serine hydrolase activity; serine-type peptidase activity			1	N	70625.2	95.0, 95.1	ESVFQPEWLPDGR,GLPVAYVLFPEEQHGFR	tr|Q31LI6|Q31LI6_SYNE7	1558.742346, 1958.004909	ESVFQPEWLPDGR,GLPVAYVLFPEEQHGFR	http://www.uniprot.org/uniprot/Q31LI6	4.66563
Q31PV4	EFG_SYNE7 Elongation factor G OS=Synechococcus elongatus (strain PCC 7942) GN=fusA PE=3 SV=1	fusA	12	12	40331	11610.6	5196.2	17404.6	3772.1	4264.6	22288.7	9210.4	5026.3	51601.4	22276.4	25464.7		binding; catalytic activity; GTP binding; GTPase activity; guanyl nucleotide binding; guanyl ribonucleotide binding; hydrolase activity; hydrolase activity, acting on acid anhydrides; hydrolase activity, acting on acid anhydrides, in phosphorus-containing anhydrides; nucleic acid binding; nucleoside-triphosphatase activity; nucleotide binding; purine nucleotide binding; purine ribonucleoside trip…	cell part; cytoplasm; intracellular part		1	N	75908.7	99.7, 98.2, 99.7, 99.7, 99.7, 99.7, 99.7, 99.7, 99.7, 99.7, 99.7, 99.7	ADDRIEVDELR,ADPVLLEPVMK | Oxidation [M10],AGDLGAVLGLK,ALQALSEEDPTFR,GIFTMEFSQYEEVPR | Oxidation [M5],ILFYSGVVHK,KADPVLLEPVMK,KADPVLLEPVMK | Oxidation [M11],MVEAVAETDEALLDKYFEDGDLSIEDIK | Oxidation [M1],NVAETIIAK,VPLAEMFGYATDLR,VPLAEMFGYATDLR | Oxidation [M6]	sp|Q31PV4|EFG_SYNE7	1329.6529065, 1226.657844, 1012.591456, 1475.725396, 1847.8401755, 1161.653643, 1338.757476, 1354.75330317, 3173.488671, 957.5495, 1581.785278, 1597.781336	GIFTMEFSQYEEVPR | Oxidation [M5],VPLAEMFGYATDLR | Oxidation [M6],KADPVLLEPVMK | Oxidation [M11]	http://www.uniprot.org/uniprot/Q31PV4	17.7233
Q31JU4	Q31JU4_SYNE7 Uncharacterized protein OS=Synechococcus elongatus (strain PCC 7942) GN=Synpcc7942_B2634 PE=4 SV=1	Synpcc7942_B2634	8	8	7709.9	4669.1	10284.8	10733.1	17608.2	25920.2	3087.8	9725.9	8073.4	24435.2	32885.6	26105.1					1	N	50206.7	98.4, 98.8, 99.0, 96.5, 99.7, 99.7, 99.7, 99.7	AIIAQVGLGANLPEDAIYPLNVADSTGKPLDGANTYK,ALATVPQDAQK,GPFNLTMR,GPFNLTMR | Oxidation [M7],GVVRPNFDTLYSSAWLDLTR,IDAPTPFVWIIGR,LYAPAASAINGEWNPPPVTR,QLTNAPAGASDFAGPPNTFVNVK	tr|Q31JU4|Q31JU4_SYNE7	3768.963492, 1140.613884, 934.469006, 950.47019, 2309.186745, 1483.819306, 2123.072661, 2315.152754	LYAPAASAINGEWNPPPVTR,GPFNLTMR | Oxidation [M7],ALATVPQDAQK	http://www.uniprot.org/uniprot/Q31JU4	28.7582
Q31NB3	RBL_SYNE7 Ribulose bisphosphate carboxylase large chain OS=Synechococcus elongatus (strain PCC 7942) GN=cbbL PE=3 SV=1	cbbL	8	8	115977	30017.1	14652.5	59994.3	11746.3	12465	65629.9	23635.1	14282.8	86842.2	51697.8	38101.8	biosynthetic process; carbohydrate biosynthetic process; carbohydrate metabolic process; cellular biosynthetic process; cellular metabolic compound salvage; cellular metabolic process; cellular process; metabolic process; photorespiration; photosynthesis, dark reaction; primary metabolic process; reductive pentose-phosphate cycle	binding; carbon-carbon lyase activity; carboxy-lyase activity; catalytic activity; cation binding; ion binding; lyase activity; magnesium ion binding; metal ion binding; monooxygenase activity; oxidoreductase activity; ribulose-bisphosphate carboxylase activity		Carbon fixation in photosynthetic organisms; Glyoxylate and dicarboxylate metabolism	1	N	52447.1	99.7, 99.7, 99.7, 99.0, 99.7, 99.7, 99.7, 99.7	ASTLGFVDLMR | Oxidation [M10],DDENINSQPFQR,DTDLLAAFR,FEFETMDK | Oxidation [M6],FEFETMDKL | Oxidation [M6],FLFVADAIHK,LTYYTPDYTPK,TFQGPPHGIQVER	sp|Q31NB3|RBL_SYNE7	1224.61733, 1461.64828, 1020.523708, 1061.437612, 1174.521445, 1159.638642, 1360.655666, 1464.747057	FEFETMDKL | Oxidation [M6],DTDLLAAFR,ASTLGFVDLMR | Oxidation [M10]	http://www.uniprot.org/uniprot/Q31NB3	15.8898
Q31LM7	Q31LM7_SYNE7 Stage II sporulation protein D-like OS=Synechococcus elongatus (strain PCC 7942) GN=Synpcc7942_2012 PE=4 SV=1	Synpcc7942_2012	2	2	102.2	1	1	8435.9	3987.9	5226.7	23.9	254.8	36.4	352.4	1725.6	667.3	anatomical structure formation involved in morphogenesis; cell differentiation; cellular developmental process; cellular process; developmental process; sporulation; sporulation resulting in formation of a cellular spore				1	Y	44313.2	99.7, 98.9	ILQIEPLQTTPFGR,VGSSTPAIIR	tr|Q31LM7|Q31LM7_SYNE7	1611.899574, 999.572316	VGSSTPAIIR,ILQIEPLQTTPFGR	http://www.uniprot.org/uniprot/Q31LM7	5.89681
Q31MA7	Q31MA7_SYNE7 Threonine synthase OS=Synechococcus elongatus (strain PCC 7942) GN=Synpcc7942_1782 PE=3 SV=1	Synpcc7942_1782	2	2	5872.3	2649.5	2072.2	14.4	2188.4	1628	1	2710.2	2399.7	3357.7	1908.5	1882.2	amine biosynthetic process; amine metabolic process; aspartate family amino acid biosynthetic process; aspartate family amino acid metabolic process; biosynthetic process; carboxylic acid biosynthetic process; carboxylic acid metabolic process; cellular amine metabolic process; cellular amino acid biosynthetic process; cellular amino acid metabolic process; cellular biosynthetic process; cellular…	carbon-oxygen lyase activity; carbon-oxygen lyase activity, acting on phosphates; catalytic activity; lyase activity; threonine synthase activity		Glycine, serine and threonine metabolism; Vitamin B6 metabolism	1	N	46720.8	99.7, 99.7	ECGHEYDLGAK | Carbamidomethyl [C2],LESFEHALER	tr|Q31MA7|Q31MA7_SYNE7	1277.534721, 1229.6046405	LESFEHALER,ECGHEYDLGAK | Carbamidomethyl [C2]	http://www.uniprot.org/uniprot/Q31MA7	4.88372
Q31KU2	Q31KU2_SYNE7 Transaldolase OS=Synechococcus elongatus (strain PCC 7942) GN=tal PE=3 SV=1	tal	7	7	25560.1	1618.6	1465.6	13828.4	5576	6711.4	20799.7	1563.1	4183	27490.4	5975.8	3573	alcohol catabolic process; alcohol metabolic process; carbohydrate catabolic process; carbohydrate metabolic process; catabolic process; cellular carbohydrate catabolic process; cellular carbohydrate metabolic process; cellular metabolic process; cellular nitrogen compound metabolic process; cellular process; coenzyme metabolic process; cofactor metabolic process; glucose catabolic process; gluco…	binding; calcium ion binding; catalytic activity; cation binding; ion binding; metal ion binding; sedoheptulose-7-phosphate:D-glyceraldehyde-3-phosphate glyceronetransferase activity; transferase activity; transferase activity, transferring aldehyde or ketonic groups	cell part; cytoplasm; intracellular part	Pentose phosphate pathway	1	N	43533.1	99.2, 99.7, 99.7, 99.7, 99.0, 99.7, 99.0	DAFPGAEDPGVQSVTQIYNYYK,EEWLGSDAVFDALDLNK,EEWLGSDAVFDALDLNKDGK,FAELHQADR,ILEIVPGR,KLDPAIAESLELEQIHLDR,QTEALLER	tr|Q31KU2|Q31KU2_SYNE7	2461.145178, 1920.9097, 2221.055859, 1085.524522, 895.548954, 2189.172045, 958.50635	QTEALLER,ILEIVPGR,DAFPGAEDPGVQSVTQIYNYYK	http://www.uniprot.org/uniprot/Q31KU2	21.6625
Q31QL9	Q31QL9_SYNE7 Adenosylhomocysteinase OS=Synechococcus elongatus (strain PCC 7942) GN=ahcY PE=3 SV=1	ahcY	10	10	12981.8	16833	16126.6	13985.5	8395.4	9789.7	22861	14668.8	13487.4	24519.6	10106.4	13023.7	cellular metabolic process; cellular process; metabolic process; one-carbon metabolic process; small molecule metabolic process	adenosylhomocysteinase activity; catalytic activity; hydrolase activity; hydrolase activity, acting on ether bonds; trialkylsulfonium hydrolase activity	cell part; cytoplasm; intracellular part	Cysteine and methionine metabolism	1	N	45698.9	99.7, 99.7, 99.7, 95.7, 99.7, 99.7, 99.4, 99.7, 99.7, 99.7	ATNILLAGK,FAAEKPLAGIR,GEDNETYHR,HVQIALDHKPQVIIDDGCDVVATLVQERPQQLPDVIGTTEETTTGIVR | Carbamidomethyl [C18],LEPGIHSIPEDLDR,LVNLAAAEGHPSAVMDMSFANQALAVEHLVTNR,TAATIAPISYEVK,TIVVAGYGWCGK | Carbamidomethyl [C10],TVRPFTEEYR,YGTGQSTLDGIIR	tr|Q31QL9|Q31QL9_SYNE7	899.544219, 1171.67078, 1119.457443, 5303.746995, 1589.804283, 3475.736244, 1362.73906, 1309.652354, 1296.638658, 1379.704896	YGTGQSTLDGIIR,LEPGIHSIPEDLDR,LVNLAAAEGHPSAVMDMSFANQALAVEHLVTNR	http://www.uniprot.org/uniprot/Q31QL9	40.3756
Q31NT3	Q31NT3_SYNE7 Glutathione S-transferase OS=Synechococcus elongatus (strain PCC 7942) GN=Synpcc7942_1256 PE=3 SV=1	Synpcc7942_1256	3	3	10099.6	7628.3	7309.5	6434.8	6940.9	6921.4	13419.3	8502.5	9568.2	10377.7	8299.9	10591.1		catalytic activity; transferase activity		Drug metabolism - cytochrome P450; Glutathione metabolism; Metabolism of xenobiotics by cytochrome P450	1	N	20551.2	99.7, 99.7, 99.7	FGELQTPQDR,LLGSLNTLLSQR,LTQRPAYQQSIGR	tr|Q31NT3|Q31NT3_SYNE7	1189.576296, 1313.76694, 1516.810599	FGELQTPQDR,LLGSLNTLLSQR,LTQRPAYQQSIGR	http://www.uniprot.org/uniprot/Q31NT3	19.0217
Q31QK9	SPEE_SYNE7 Polyamine aminopropyltransferase OS=Synechococcus elongatus (strain PCC 7942) GN=speE PE=3 SV=1	speE	4	4	1349.2	203.8	31.8	1	1	16.4	91.3	61.8	104.6	2750.7	202.6	2067.8	amine biosynthetic process; amine metabolic process; biosynthetic process; cellular amine metabolic process; cellular biogenic amine biosynthetic process; cellular biogenic amine metabolic process; cellular biosynthetic process; cellular metabolic process; cellular nitrogen compound biosynthetic process; cellular nitrogen compound metabolic process; cellular process; metabolic process; nitrogen c…	catalytic activity; spermidine synthase activity; transferase activity; transferase activity, transferring alkyl or aryl (other than methyl) groups	cell part; cytoplasm; intracellular part	Arginine and proline metabolism; beta-Alanine metabolism; Cysteine and methionine metabolism; Glutathione metabolism	1	N	31850.5	99.7, 99.7, 99.7, 99.6	ITIVDTEHYGR,LAAIEPQVEIYNR,SADAPVWIDEVFEDR,VLVIGGGDGGTVR	sp|Q31QK9|SPEE_SYNE7	1302.655695, 1514.80913667, 1747.804524, 1198.667602	LAAIEPQVEIYNR,SADAPVWIDEVFEDR,VLVIGGGDGGTVR	http://www.uniprot.org/uniprot/Q31QK9	18.1818
Q8L1E5	SYE_SYNE7 Glutamate--tRNA ligase OS=Synechococcus elongatus (strain PCC 7942) GN=gltX PE=3 SV=1	gltX	4	4	2684.1	1001.1	1186.3	2351.6	89.6	260.9	902.4	212.4	570.7	1602.6	1091.6	581.6	amine metabolic process; amino acid activation; carboxylic acid metabolic process; cellular amine metabolic process; cellular amino acid metabolic process; cellular ketone metabolic process; cellular macromolecule metabolic process; cellular metabolic process; cellular nitrogen compound metabolic process; cellular process; glutamyl-tRNA aminoacylation; macromolecule metabolic process; metabolic p…	adenyl nucleotide binding; adenyl ribonucleotide binding; aminoacyl-tRNA ligase activity; ATP binding; binding; catalytic activity; cation binding; glutamate-tRNA ligase activity; ion binding; ligase activity; ligase activity, forming aminoacyl-tRNA and related compounds; ligase activity, forming carbon-oxygen bonds; metal ion binding; nucleic acid binding; nucleotide binding; purine nucleotide b…	cell part; cytoplasm; intracellular part	Aminoacyl-tRNA biosynthesis; Porphyrin and chlorophyll metabolism	1	N	53199.8	99.7, 94.5, 99.5, 99.7	AAVQQLLDSGK,EIAWTDLVR,FSLAEAATVFDFDR,TAVFNWLFAR	sp|Q8L1E5|SYE_SYNE7	1128.613534, 1101.582412, 1587.757202, 1223.644724	FSLAEAATVFDFDR,AAVQQLLDSGK,EIAWTDLVR	http://www.uniprot.org/uniprot/Q8L1E5	9.14761
Q8KUU6	Q8KUU6_SYNE7 ANL35 OS=Synechococcus elongatus (strain PCC 7942) GN=Synpcc7942_B2654 PE=4 SV=2	Synpcc7942_B2654	1	1	720.2	171.8	647.6	8.4	74.5	636.2	596.9	345.6	362.3	2281.7	504	968.3					1	N	12278.5	99.7	GALAEQIEGTVPDK	tr|Q8KUU6|Q8KUU6_SYNE7	1426.73	GALAEQIEGTVPDK	http://www.uniprot.org/uniprot/Q8KUU6	12.069
Q31RB8	Q31RB8_SYNE7 Putative flavin-containing monoamine oxidase OS=Synechococcus elongatus (strain PCC 7942) GN=Synpcc7942_0369 PE=4 SV=1	Synpcc7942_0369	8	8	20741.8	21806.1	23555.3	29195.2	32166.4	35051.6	11782.3	20641.6	20984.9	125467	161174	169226		catalytic activity; oxidoreductase activity		Arginine and proline metabolism; Drug metabolism - cytochrome P450; Glycine, serine and threonine metabolism; Histidine metabolism; Isoquinoline alkaloid biosynthesis; Phenylalanine metabolism; Tryptophan metabolism; Tyrosine metabolism	1	N	52598.1	99.7, 99.4, 99.0, 99.2, 99.7, 99.7, 99.5, 99.7	GGGWLDLGGQWLGATQDR,IIGGAQVVAK,IQFNQPVR,IQFNQPVRK,LSAMVDQIDPK | Oxidation [M4],QGILTGFVYAETAR,QQLLASLQGR,VGMVFEEPFWR	tr|Q31RB8|Q31RB8_SYNE7	1885.90882, 954.585108, 1000.545212, 1128.639947, 1231.60982, 1524.793424, 1112.629066, 1395.66545	LSAMVDQIDPK | Oxidation [M4],IIGGAQVVAK,QQLLASLQGR	http://www.uniprot.org/uniprot/Q31RB8	17.1488
Q31LX6	Q31LX6_SYNE7 Uncharacterized protein OS=Synechococcus elongatus (strain PCC 7942) GN=Synpcc7942_1913 PE=4 SV=1	Synpcc7942_1913	5	5	1.71061e+06	2190054	1.61658e+06	1.45003e+06	1.98122e+06	1.67009e+06	1.25062e+06	1964332	1.48823e+06	1.24415e+06	1.28981e+06	1.11747e+06					1	N	14162.1	99.7, 99.7, 99.7, 99.7, 99.0	IVWQESSPETSR,RIVWQESSPETSR,TVMQEQGNWIQPGQK,TVMQEQGNWIQPGQK | Oxidation [M3],VFSTAEAR	tr|Q31LX6|Q31LX6_SYNE7	1417.683706, 1573.784547, 1742.841213, 1758.8364515, 879.444597	IVWQESSPETSR,TVMQEQGNWIQPGQK,TVMQEQGNWIQPGQK | Oxidation [M3]	http://www.uniprot.org/uniprot/Q31LX6	28.3465
Q31KE2	Q31KE2_SYNE7 Uncharacterized protein OS=Synechococcus elongatus (strain PCC 7942) GN=Synpcc7942_2447 PE=4 SV=1	Synpcc7942_2447	4	4	348969	270166	249728	874481	824057	726047	639293	420468	380202	730266	535240	586153					1	N	8334.17	99.7, 99.7, 99.7, 99.7	ALTADTQSIVQMAER | Deamidated [Q7],ALTADTQSIVQMAER | Oxidation [M12],LEEAAQLLR,LSHVDPEVFAEFEFVDESTPEAA	tr|Q31KE2|Q31KE2_SYNE7	1633.78392, 1648.8101325, 1041.581134, 2564.161588	ALTADTQSIVQMAER | Deamidated [Q7],LEEAAQLLR,ALTADTQSIVQMAER | Oxidation [M12]	http://www.uniprot.org/uniprot/Q31KE2	64.3836
Q31R18	GPMI_SYNE7 2,3-bisphosphoglycerate-independent phosphoglycerate mutase OS=Synechococcus elongatus (strain PCC 7942) GN=gpmI PE=3 SV=1	gpmI	2	2	510.2	169.3	540.1	0.1	35.8	343.5	1	82.6	264.1	767.6	344.2	274.7	alcohol catabolic process; alcohol metabolic process; carbohydrate catabolic process; carbohydrate metabolic process; catabolic process; cellular carbohydrate catabolic process; cellular carbohydrate metabolic process; cellular metabolic process; cellular process; generation of precursor metabolites and energy; glucose catabolic process; glucose metabolic process; glycolysis; hexose catabolic pro…	2, 3-bisphosphoglycerate-independent phosphoglycerate mutase activity; binding; catalytic activity; cation binding; intramolecular transferase activity; intramolecular transferase activity, phosphotransferases; ion binding; isomerase activity; manganese ion binding; metal ion binding; phosphoglycerate mutase activity; transition metal ion binding	cell part; cytoplasm; intracellular part	Glycolysis / Gluconeogenesis; Methane metabolism	1	N	57741.8	98.5, 99.5	IVPQELVR,LPGFGTEIPLR	sp|Q31R18|GPMI_SYNE7	952.56975, 1198.671142	IVPQELVR,LPGFGTEIPLR	http://www.uniprot.org/uniprot/Q31R18	3.57143
Q31KC0	Q31KC0_SYNE7 Uncharacterized protein OS=Synechococcus elongatus (strain PCC 7942) GN=Synpcc7942_2469 PE=4 SV=1	Synpcc7942_2469	3	3	14305	13058.5	12125.6	5661	6048.3	7079.2	6370.4	6973.4	6877.3	15428.4	13220.5	14727.4					1	N	28188.1	99.7, 99.7, 99.7	LEEVQQQVQQQR,LVGKPEAEIDR,QLFGTPGLFEQVK	tr|Q31KC0|Q31KC0_SYNE7	1511.769438, 1225.666371, 1462.782754	LVGKPEAEIDR,QLFGTPGLFEQVK,LEEVQQQVQQQR	http://www.uniprot.org/uniprot/Q31KC0	14.0625
Q31QD7	Q31QD7_SYNE7 Uncharacterized protein OS=Synechococcus elongatus (strain PCC 7942) GN=Synpcc7942_0700 PE=4 SV=1	Synpcc7942_0700	4	4	15507.6	2644.7	1369.6	11239.4	715.8	2590.6	15135.3	2594.3	1040.8	21292.9	5477.2	7165	response to stimulus; response to stress				1	N	32977.9	99.7, 99.7, 99.7, 99.7	DISGGQLLLSHVTSGPAASNPEEDPILQAAAK,LLATAVQSLK,LLGGSISDYVR,QLLEIPTLK	tr|Q31QD7|Q31QD7_SYNE7	3185.623977, 1042.637781, 1178.630252, 1053.642954	QLLEIPTLK,LLGGSISDYVR,LLATAVQSLK	http://www.uniprot.org/uniprot/Q31QD7	20.2614
Q31P58	Q31P58_SYNE7 Ferredoxin-thioredoxin reductase variable subunit OS=Synechococcus elongatus (strain PCC 7942) GN=Synpcc7942_1131 PE=4 SV=1	Synpcc7942_1131	1	1	93.2	1	1.2	2.4	26.3	263.6	1	1	1	10.3	32.3	216.5	cellular metabolic process; cellular process; metabolic process; photosynthesis				1	N	8438.42	99.7	ESVVVYHHPDHR	tr|Q31P58|Q31P58_SYNE7	1473.71	ESVVVYHHPDHR	http://www.uniprot.org/uniprot/Q31P58	16.4384
O05161	RRP3_SYNE7 Probable 30S ribosomal protein PSRP-3 OS=Synechococcus elongatus (strain PCC 7942) GN=mut3G PE=3 SV=1	mut3G	4	4	4620.2	2406.2	652.4	4344.7	2263.8	4630.8	932.4	1226.6	540.7	11734.5	1968.9	3700.5	biosynthetic process; cellular biosynthetic process; cellular macromolecule biosynthetic process; cellular macromolecule metabolic process; cellular metabolic process; cellular process; cellular protein metabolic process; macromolecule biosynthetic process; macromolecule metabolic process; metabolic process; primary metabolic process; protein metabolic process; translation	structural constituent of ribosome; structural molecule activity	cell part; cytoplasmic part; intracellular non-membrane-bounded organelle; intracellular organelle; intracellular part; macromolecular complex; non-membrane-bounded organelle; organelle; ribonucleoprotein complex; ribosome		1	N	12764.3	99.7, 99.7, 99.0, 99.7	FPELVFTGSN,GKPLAQAQAR,SWITEAER,VELLNQATEVINYWQEEGK	sp|O05161|RRP3_SYNE7	1109.53956, 1038.592671, 990.47666, 2262.1169368	FPELVFTGSN,VELLNQATEVINYWQEEGK,SWITEAER	http://www.uniprot.org/uniprot/O05161	41.9643
Q31RE9	Q31RE9_SYNE7 Ferredoxin (2Fe-2S) OS=Synechococcus elongatus (strain PCC 7942) GN=Synpcc7942_0338 PE=4 SV=1	Synpcc7942_0338	3	3	7995.4	1816.6	3602.6	12370.4	1379.5	3072.6	13735.8	1479.1	1344.7	18584.1	9761.1	14882.7	cellular metabolic process; cellular process; electron transport chain; generation of precursor metabolites and energy; metabolic process; oxidation-reduction process	2 iron, 2 sulfur cluster binding; binding; cation binding; electron carrier activity; ion binding; iron-sulfur cluster binding; metal cluster binding; metal ion binding		Photosynthesis	1	N	11132.3	99.7, 99.7, 99.7	IETHKEDELYALQFGQPG,ILSGEVDQPDAMGVGPEPAK | Oxidation [M12],QGYTLLCVAYPR | Carbamidomethyl [C7]	tr|Q31RE9|Q31RE9_SYNE7	2074.0012635, 2024.971182, 1439.72286	ILSGEVDQPDAMGVGPEPAK | Oxidation [M12],IETHKEDELYALQFGQPG,QGYTLLCVAYPR | Carbamidomethyl [C7]	http://www.uniprot.org/uniprot/Q31RE9	47.619
Q31SC5	RS6_SYNE7 30S ribosomal protein S6 OS=Synechococcus elongatus (strain PCC 7942) GN=rpsF PE=3 SV=1	rpsF	2	2	6875.5	2283.2	4296.8	10549.6	3360.8	6104.4	7396.7	1927.1	1273	23844.1	10539.5	9561.2	biosynthetic process; cellular biosynthetic process; cellular macromolecule biosynthetic process; cellular macromolecule metabolic process; cellular metabolic process; cellular process; cellular protein metabolic process; macromolecule biosynthetic process; macromolecule metabolic process; metabolic process; primary metabolic process; protein metabolic process; translation	binding; nucleic acid binding; RNA binding; rRNA binding; structural constituent of ribosome; structural molecule activity	cell part; cytoplasmic part; intracellular non-membrane-bounded organelle; intracellular organelle; intracellular part; macromolecular complex; non-membrane-bounded organelle; organelle; ribonucleoprotein complex; ribosome	Ribosome	1	N	12345.9	99.7, 99.0	ADLTEEQVEQAIAK,QEVRPPAPVAVEA	sp|Q31SC5|RS6_SYNE7	1543.772536, 1361.730114	ADLTEEQVEQAIAK,QEVRPPAPVAVEA	http://www.uniprot.org/uniprot/Q31SC5	25.2336
Q31M53	Q31M53_SYNE7 Uncharacterized protein OS=Synechococcus elongatus (strain PCC 7942) GN=Synpcc7942_1836 PE=4 SV=1	Synpcc7942_1836	5	5	47983	45827.5	48944.7	20562.9	18568	20705	26767.9	37275.6	43143.2	24829.8	23966.3	23708					1	N	12145.8	99.7, 99.7, 99.0, 99.7, 99.7	DRLDALYEASPENK,LDALYEASPENK,QISVEDVR,QPTLHPELLDDR,VTQAPAWDGASVPHEPR	tr|Q31M53|Q31M53_SYNE7	1619.779288, 1348.653446, 944.492162, 1432.730874, 1816.886439	QISVEDVR,DRLDALYEASPENK,VTQAPAWDGASVPHEPR	http://www.uniprot.org/uniprot/Q31M53	46.3636
Q54705	Q54705_SYNE7 Band 7 protein OS=Synechococcus elongatus (strain PCC 7942) GN=SEA0026 PE=4 SV=2	SEA0026	1	1	782	29.3	21	142	354.4	331.5	92	1	2.7	1977.7	2290.3	1276.5				Insulin signaling pathway	1	N	49141.4	98.6	DAEIAEAEALGEADRR	tr|Q54705|Q54705_SYNE7	1714.81	DAEIAEAEALGEADRR	http://www.uniprot.org/uniprot/Q54705	3.58744
P16891	DCUP_SYNE7 Uroporphyrinogen decarboxylase OS=Synechococcus elongatus (strain PCC 7942) GN=hemE PE=3 SV=2	hemE	4	4	1278.3	118.8	87.2	968.8	475.4	384.6	1917.8	271.8	158.7	2174.7	58.5	165.5	biosynthetic process; cellular aromatic compound metabolic process; cellular biosynthetic process; cellular metabolic process; cellular nitrogen compound biosynthetic process; cellular nitrogen compound metabolic process; cellular process; cofactor biosynthetic process; cofactor metabolic process; heterocycle biosynthetic process; heterocycle metabolic process; metabolic process; nitrogen compoun…	carbon-carbon lyase activity; carboxy-lyase activity; catalytic activity; lyase activity; uroporphyrinogen decarboxylase activity	cell part; cytoplasm; intracellular part	Porphyrin and chlorophyll metabolism	1	N	39277.6	99.7, 99.7, 99.7, 99.4	HLAFSEPTILHELLGK,LGPDIGLQGNIDPGVLFGSQDFIR,NLDQLLAASH,TAEQVAAVHDLDPEEATPFIRPILETLR	sp|P16891|DCUP_SYNE7	1803.984072, 2527.3061975, 1080.555631, 3130.6315	NLDQLLAASH,TAEQVAAVHDLDPEEATPFIRPILETLR,HLAFSEPTILHELLGK	http://www.uniprot.org/uniprot/P16891	22.0339
Q31NM5	Q31NM5_SYNE7 ATP-dependent zinc metalloprotease FtsH OS=Synechococcus elongatus (strain PCC 7942) GN=ftsH PE=3 SV=1	ftsH	7	7	10520.9	992.9	654.2	2182.3	587.3	850.9	3043.9	432.7	275.4	12298.4	3321.5	1834.9	catabolic process; macromolecule catabolic process; macromolecule metabolic process; metabolic process; primary metabolic process; protein catabolic process; protein metabolic process	adenyl nucleotide binding; adenyl ribonucleotide binding; ATP binding; ATPase activity; binding; catalytic activity; cation binding; endopeptidase activity; hydrolase activity; hydrolase activity, acting on acid anhydrides; hydrolase activity, acting on acid anhydrides, in phosphorus-containing anhydrides; ion binding; metal ion binding; metalloendopeptidase activity; metallopeptidase activity; n…	cell part; integral to membrane; intracellular part; intrinsic to membrane; membrane; membrane part; photosynthetic membrane; thylakoid membrane; thylakoid part		1	N	67350.1	99.5, 99.7, 99.2, 99.7, 99.7, 99.7, 99.7	AELPELQPA,AELQEIVDFLK,FLLSAEELK,GGGNNFLGGEGMNPR | Oxidation [M12],GQIATLLGGR,ILDVEVIEGDELQSLLQR,SAEEIIFGSITTGASNDLQR	tr|Q31NM5|Q31NM5_SYNE7	966.502076, 1303.702947, 1048.581238, 1491.65284, 984.57143, 2068.106055, 2108.040844	GGGNNFLGGEGMNPR | Oxidation [M12],AELPELQPA,AELQEIVDFLK	http://www.uniprot.org/uniprot/Q31NM5	14.7673
Q31KN2	Q31KN2_SYNE7 Uncharacterized protein OS=Synechococcus elongatus (strain PCC 7942) GN=Synpcc7942_2357 PE=4 SV=1	Synpcc7942_2357	6	6	586.2	1	11.2	5135.5	15582.2	21041.9	422.3	59.4	1	3969.8	10295.2	3842.9					1	Y	53773.6	99.7, 99.0, 99.7, 99.7, 99.7, 99.7	NQLVLLLGDR,QDYQTLLR,RPDGVLFDYVR,SESSLEIVSGGAQVFVDPFNPVAR,VADLLIHTTAAR,VDLLAEAIR	tr|Q31KN2|Q31KN2_SYNE7	1139.666557, 1035.534858, 1335.694299, 2504.256186, 1279.7243655, 998.575756	NQLVLLLGDR,VDLLAEAIR,QDYQTLLR	http://www.uniprot.org/uniprot/Q31KN2	15.3846
Q31S07	Q31S07_SYNE7 Uncharacterized protein OS=Synechococcus elongatus (strain PCC 7942) GN=Synpcc7942_0130 PE=4 SV=1	Synpcc7942_0130	7	7	350885	392330	410779	245338	372152	362167	227639	338358	372889	364631	453352	447298					1	N	20659.3	99.7, 99.7, 99.7, 99.7, 99.1, 99.7, 98.9	ACGTTAAFGSAPAAE | Carbamidomethyl [C2],AGLILLPGALPEAK,EITDPQQQQLASQLLENLER,LGVGTSIGPVWLK,LLYACNPDR | Carbamidomethyl [C5],QQLTTELQK,RLLYACNPDR | Carbamidomethyl [C6]	tr|Q31S07|Q31S07_SYNE7	1380.598301, 1361.82865533, 2352.192783, 1325.771344, 1120.532606, 1087.587318, 1276.63484933	ACGTTAAFGSAPAAE | Carbamidomethyl [C2],QQLTTELQK,LGVGTSIGPVWLK	http://www.uniprot.org/uniprot/Q31S07	41.5385
Q31NV8	CYF_SYNE7 Apocytochrome f OS=Synechococcus elongatus (strain PCC 7942) GN=petA PE=3 SV=1	petA	5	5	1684.4	232.8	149.9	2308.4	2458.7	1812.5	36.6	56.2	70.1	4446.2	3472.2	5205.7	cellular metabolic process; cellular process; metabolic process; oxidation-reduction process; photosynthesis	binding; cation binding; electron carrier activity; heme binding; ion binding; iron ion binding; metal ion binding; tetrapyrrole binding; transition metal ion binding	cell part; integral to membrane; integral to thylakoid membrane; intracellular part; intrinsic to membrane; membrane part; thylakoid part	Photosynthesis	1	Y	34453.9	99.7, 99.2, 99.7, 99.7, 99.7	GGLNVGAVLMLPDGFK,GQVYPTGQK,KPTEVEVPHSVLPDTVFK,SSQQVLGDGSK,YQIHVGGNR	sp|Q31NV8|CYF_SYNE7	1586.851192, 976.49728, 2021.08368133, 1104.543328, 1042.529919	KPTEVEVPHSVLPDTVFK,YQIHVGGNR,GGLNVGAVLMLPDGFK	http://www.uniprot.org/uniprot/Q31NV8	19.4444
P50590	NDK_SYNE7 Nucleoside diphosphate kinase OS=Synechococcus elongatus (strain PCC 7942) GN=ndk PE=3 SV=2	ndk	4	4	1333.3	14004.4	19471.7	2016.9	295.7	368.7	146.7	15264.5	23035.1	10450.6	2320.9	2243.9	biosynthetic process; cellular biosynthetic process; cellular metabolic process; cellular nitrogen compound biosynthetic process; cellular nitrogen compound metabolic process; cellular process; CTP biosynthetic process; CTP metabolic process; GTP biosynthetic process; GTP metabolic process; heterocycle biosynthetic process; heterocycle metabolic process; metabolic process; nitrogen compound metab…	adenyl nucleotide binding; adenyl ribonucleotide binding; ATP binding; binding; catalytic activity; cation binding; ion binding; kinase activity; metal ion binding; nucleobase-containing compound kinase activity; nucleoside diphosphate kinase activity; nucleotide binding; phosphotransferase activity, phosphate group as acceptor; purine nucleotide binding; purine ribonucleoside triphosphate bindin…	cell part; cytoplasm; intracellular part	Purine metabolism; Pyrimidine metabolism	1	N	16392.6	98.8, 99.7, 99.7, 99.7	GDFGVNIGR,GLVGTIIGR,LIGATNPLTAEPGTIR,TFIAIKPDGVQR	sp|P50590|NDK_SYNE7	933.460294, 884.544284, 1622.90041467, 1343.7555915	GDFGVNIGR,LIGATNPLTAEPGTIR,TFIAIKPDGVQR	http://www.uniprot.org/uniprot/P50590	30.8725
Q31NZ1	Q31NZ1_SYNE7 Dihydrolipoyl dehydrogenase OS=Synechococcus elongatus (strain PCC 7942) GN=Synpcc7942_1198 PE=3 SV=1	Synpcc7942_1198	13	13	29017.3	28664.1	48484.4	10364.5	18335.4	32687.1	13616.5	39156.3	35319.8	24855.8	37647.7	31818.4	biological regulation; cell redox homeostasis; cellular homeostasis; cellular process; homeostatic process; regulation of biological process; regulation of biological quality; regulation of cellular process	binding; catalytic activity; coenzyme binding; cofactor binding; dihydrolipoyl dehydrogenase activity; flavin adenine dinucleotide binding; oxidoreductase activity; oxidoreductase activity, acting on a sulfur group of donors; oxidoreductase activity, acting on a sulfur group of donors, NAD or NADP as acceptor; oxidoreductase activity, acting on NADH or NADPH		Citrate cycle (TCA cycle); Glycine, serine and threonine metabolism; Glycolysis / Gluconeogenesis; Pyruvate metabolism; Valine, leucine and isoleucine degradation	1	N	50820.1	99.7, 99.7, 95.5, 99.7, 99.7, 97.7, 99.7, 99.7, 99.7, 99.7, 99.7, 99.7, 95.1	ALAEADADGFAK,ALGGQEGFEVGSVR,DLGGTCVNR | Carbamidomethyl [C6],DSKPVPHLFAVGDATGK,DVILATGSDPFVPPGIEIDGK,GFIPVDDGMR,ITPGSPVVIELADFETK,KITPGSPVVIELADFETK,LLPTFDPDVAK,NLGLETVAVEVDRR,QAIADHAANLVDTVR,SIPAATFTHPEISSVGLSEADAK,VTVTAADGTEK	tr|Q31NZ1|Q31NZ1_SYNE7	1177.560904, 1404.699644, 990.454436, 1737.904182, 2139.109959, 1105.523178, 1814.970602, 1943.062848, 1214.654946, 1569.848508, 1592.826123, 2327.164341, 1090.55221	VTVTAADGTEK,ALGGQEGFEVGSVR,LLPTFDPDVAK	http://www.uniprot.org/uniprot/Q31NZ1	36.5344
Q31LQ1	Q31LQ1_SYNE7 Uncharacterized protein OS=Synechococcus elongatus (strain PCC 7942) GN=Synpcc7942_1988 PE=4 SV=1	Synpcc7942_1988	3	3	15706.3	19954.2	19812.9	10716.8	18924.4	20717.2	7488.9	15873.4	12963.1	9215.8	16776	13880					1	Y	42365.9	99.0, 99.3, 99.7	DELCQEWR | Carbamidomethyl [C4],QQLQPALDR,VEFGYGALTPER	tr|Q31LQ1|Q31LQ1_SYNE7	1134.47654, 1067.572148, 1337.667672	DELCQEWR | Carbamidomethyl [C4],VEFGYGALTPER,QQLQPALDR	http://www.uniprot.org/uniprot/Q31LQ1	7.69231
Q8GMR4	Q8GMR4_SYNE7 Uncharacterized protein OS=Synechococcus elongatus (strain PCC 7942) GN=sek0027 PE=4 SV=1	sek0027	23	23	984359	278010	367054	653787	521182	1.10557e+06	195902	363572	409177	2.44289e+06	1.38381e+06	1.10966e+06					1	Y	43630.5	99.0, 99.7, 99.7, 99.7, 99.7, 99.7, 99.7, 99.7, 99.7, 99.7, 99.7, 99.7, 99.7, 99.1, 99.7, 99.7, 99.7, 99.7, 99.7, 99.7, 99.7, 99.7, 99.7	AFTTGSQR,AQFAAMLDK | Oxidation [M6],DLALTLDSEFAAR,FQPEQSIPR,FSDVSSSYWAQPFVEALANR,GANLGNILTGTAVGAAAAAVISGLTGDR,GFMSGYTSNR | Oxidation [M3],GIITGFPDGSFRPNEPVSR,GSQINGELRPANLGNQAGTQFVAR,GSQINGELRPANLGNQAGTQFVAR | Deamidated [N5],IDVLEVLGGAGVGGLLSGLLIK,NAIDSAYSR,NLVLPNGQTRPLNAR,NLVLPNGQTRPLNAR | Deamidated [N6 N13],NLVVNYPDPQFLNPNR,NLVVNYPDPQFLNPNR | Deamidated [N1],NNVDLLVVEPNR,NNVDLLVVEPNR | Deamid…	tr|Q8GMR4|Q8GMR4_SYNE7	866.423826, 1009.487529, 1420.72136029, 1100.561972, 2273.0825845, 2510.348249, 1134.476378, 2045.033238, 2497.2750945, 2498.264844, 2092.250991, 995.466868, 1661.93243925, 1663.899462, 1898.9639145, 1899.947698, 1380.736474, 1381.71915, 2255.073286, 1388.714199, 1766.799406, 2222.25429117, 1636.927282	SEIITDVETVQR,NLVVNYPDPQFLNPNR,VLLAPGESIPLTLTVSQDLTR	http://www.uniprot.org/uniprot/Q8GMR4	72.3971
Q31MN0	Q31MN0_SYNE7 Nitroreductase OS=Synechococcus elongatus (strain PCC 7942) GN=Synpcc7942_1659 PE=4 SV=1	Synpcc7942_1659	10	10	22232.6	2627.1	1499	9696.1	1572.5	2099	10823.5	1159.8	223.7	36347.6	8037	9520.3		catalytic activity; oxidoreductase activity			1	N	23695.7	99.7, 99.7, 99.7, 99.7, 99.0, 99.7, 99.7, 99.7, 99.7, 99.7	DSGYQTVVAAVAGYR,EQSFNQGQVTDASHLIVFLAR,IIQVESPELR,LIELTATTR,QMMIGDLVQGPR | Oxidation [M2 M3],SASDGYADLAK,STVANTLLDALNWR,TSLTEAEVDR,VRYPATELLETR,YPATELLETR	tr|Q31MN0|Q31MN0_SYNE7	1555.762479, 2359.1924405, 1182.660558, 1016.58601533, 1375.659096, 1096.503662, 1572.8266325, 1119.540546, 1446.781533, 1191.613312	YPATELLETR,IIQVESPELR,SASDGYADLAK	http://www.uniprot.org/uniprot/Q31MN0	53.0233
Q31NV7	UCRI_SYNE7 Cytochrome b6-f complex iron-sulfur subunit OS=Synechococcus elongatus (strain PCC 7942) GN=petC PE=3 SV=1	petC	4	4	28519.2	4080.1	3700	4809.2	7347.9	9426.8	7669	4490.1	1592.9	28731	32793.2	24842.8	cellular metabolic process; cellular process; metabolic process; photosynthesis	2 iron, 2 sulfur cluster binding; binding; catalytic activity; cation binding; cation transmembrane transporter activity; electron carrier activity; electron transporter, transferring electrons within cytochrome b6/f complex of photosystem II activity; hydrogen ion transmembrane transporter activity; inorganic cation transmembrane transporter activity; ion binding; ion transmembrane transporter a…	cell part; integral to membrane; intracellular part; intrinsic to membrane; membrane; membrane part; photosynthetic membrane; thylakoid membrane; thylakoid part	Photosynthesis	1	N	18834	99.7, 99.7, 99.1, 99.7	CPCHGSQYDATGK | Carbamidomethyl [C1 C3],DALGNDVVLSK,TQVSGASDVPSMGR | Oxidation [M12],VFLSPWTETDFR	sp|Q31NV7|UCRI_SYNE7	1479.586785, 1129.597528, 1406.646384, 1496.730182	VFLSPWTETDFR,DALGNDVVLSK,TQVSGASDVPSMGR | Oxidation [M12]	http://www.uniprot.org/uniprot/Q31NV7	27.933
Q31RB1	Q31RB1_SYNE7 Putative zinc protease protein OS=Synechococcus elongatus (strain PCC 7942) GN=Synpcc7942_0376 PE=3 SV=1	Synpcc7942_0376	4	4	2596	2659	3043.2	7714.1	8008.5	14394.7	2119.5	1663	2558.1	4486.1	5929.4	2393.4		binding; catalytic activity; cation binding; endopeptidase activity; hydrolase activity; ion binding; metal ion binding; metalloendopeptidase activity; metallopeptidase activity; peptidase activity; peptidase activity, acting on L-amino acid peptides			1	Y	56722.8	99.7, 99.7, 99.5, 99.7	AKPQAGTVTIK,DLEALEQITPLDLQR,GQDATALTQR,LVLSAQAFPNFPGDR	tr|Q31RB1|Q31RB1_SYNE7	1112.654055, 1752.92897, 1059.528958, 1630.847716	DLEALEQITPLDLQR,LVLSAQAFPNFPGDR,GQDATALTQR	http://www.uniprot.org/uniprot/Q31RB1	10.0394
Q31R05	Q31R05_SYNE7 Peptidoglycan glycosyltransferase OS=Synechococcus elongatus (strain PCC 7942) GN=Synpcc7942_0482 PE=4 SV=1	Synpcc7942_0482	5	5	107670	126835	91943.8	149865	110197	101739	84382.3	102395	72006.8	106431	107065	90469.2		binding; carboxylic acid binding; catalytic activity; drug binding; penicillin binding; peptidoglycan glycosyltransferase activity; transferase activity; transferase activity, transferring glycosyl groups; transferase activity, transferring hexosyl groups		Peptidoglycan biosynthesis	1	N	65123	97.8, 99.7, 99.5, 99.7, 99.7	EPIPSVAQK,GDDAYGSTVAAPVVK,LQIDKPVGTDLPFATGGQIK,SGDGSLLPDGVPAGFLHQDDMR,VLDINDVIYDEGR	tr|Q31R05|Q31R05_SYNE7	967.533166, 1448.71468, 2097.146727, 2283.059532, 1519.752476	VLDINDVIYDEGR,GDDAYGSTVAAPVVK,SGDGSLLPDGVPAGFLHQDDMR	http://www.uniprot.org/uniprot/Q31R05	13.4126
Q31N34	LEU3_SYNE7 3-isopropylmalate dehydrogenase OS=Synechococcus elongatus (strain PCC 7942) GN=leuB PE=3 SV=1	leuB	13	13	11208.9	2060	4207.7	4724.9	1868.2	2810.9	9174.2	2984.1	3224.2	49923.8	8469.5	10473.1	amine biosynthetic process; amine metabolic process; biosynthetic process; branched chain family amino acid biosynthetic process; branched chain family amino acid metabolic process; carboxylic acid biosynthetic process; carboxylic acid metabolic process; cellular amine metabolic process; cellular amino acid biosynthetic process; cellular amino acid metabolic process; cellular biosynthetic process…	3-isopropylmalate dehydrogenase activity; binding; catalytic activity; cation binding; coenzyme binding; cofactor binding; ion binding; magnesium ion binding; metal ion binding; NAD binding; nucleotide binding; oxidoreductase activity; oxidoreductase activity, acting on CH-OH group of donors; oxidoreductase activity, acting on the CH-OH group of donors, NAD or NADP as acceptor	cell part; cytoplasm; intracellular part	Valine, leucine and isoleucine biosynthesis	1	N	39193.4	95.6, 99.7, 99.7, 99.7, 99.7, 99.5, 99.7, 99.7, 99.7, 99.7, 99.7, 99.4, 99.7	AFNTMVYR,AGLGLFANLRPAAILPQLVDASSLK,ANVLEVSQLWR,ELTGGIYFGEPK,EVIEGVDLMVVR,GCFADEQGR | Carbamidomethyl [C2],IEAAVNQVLDQGYR,ITLLPGDGIGPEIMAVTVDILR,MTLLGSDYADVELSHLYVDNAAMQLVR,SQRPETGLLGLR,TGDLYSEGMTLVGCK | Carbamidomethyl [C14],TGDLYSEGMTLVGCK | Carbamidomethyl [C14] Oxidation [M9],YGLDEPEAAAR	sp|Q31N34|LEU3_SYNE7	1000.479854, 2534.460723, 1313.709218, 1309.65554, 1357.727806, 1038.418346, 1574.804448, 2292.278792, 3023.47218, 1325.740773, 1629.738324, 1645.731466, 1190.556547	YGLDEPEAAAR,ANVLEVSQLWR,SQRPETGLLGLR	http://www.uniprot.org/uniprot/Q31N34	48.7671
Q31PM2	HEM3_SYNE7 Porphobilinogen deaminase OS=Synechococcus elongatus (strain PCC 7942) GN=hemC PE=3 SV=1	hemC	2	2	5007.7	482	426.5	3805	611.2	1953.2	4226.7	752.4	1.3	11506.6	3897.3	4875.9	biosynthetic process; cellular aromatic compound metabolic process; cellular biosynthetic process; cellular macromolecule metabolic process; cellular metabolic process; cellular nitrogen compound biosynthetic process; cellular nitrogen compound metabolic process; cellular process; cellular protein metabolic process; chlorophyll biosynthetic process; chlorophyll metabolic process; cofactor biosynt…	catalytic activity; hydroxymethylbilane synthase activity; transferase activity; transferase activity, transferring alkyl or aryl (other than methyl) groups		Porphyrin and chlorophyll metabolism	1	N	34777.5	99.7, 99.7	AEDPEILELLK,EILDEIFATVRPEA	sp|Q31PM2|HEM3_SYNE7	1268.686955, 1601.83071	EILDEIFATVRPEA,AEDPEILELLK	http://www.uniprot.org/uniprot/Q31PM2	7.8125
Q31ND9	Q31ND9_SYNE7 Beta-xylanase OS=Synechococcus elongatus (strain PCC 7942) GN=Synpcc7942_1400 PE=3 SV=1	Synpcc7942_1400	14	14	29212.9	14846.2	9402.7	16914.3	35152.5	48604	5812	12625.3	9949.4	112521	200354	144544	carbohydrate metabolic process; cell wall macromolecule metabolic process; cell wall polysaccharide metabolic process; cellodextrin metabolic process; glucan metabolic process; hemicellulose metabolic process; macromolecule metabolic process; metabolic process; organic substance metabolic process; polysaccharide metabolic process; primary metabolic process; xylan catabolic process; xylan metaboli…	catalytic activity; endo-1, 4-beta-xylanase activity; hydrolase activity; hydrolase activity, acting on glycosyl bonds; hydrolase activity, hydrolyzing O-glycosyl compounds			1	Y	42127.4	98.9, 99.7, 99.0, 99.7, 99.7, 99.7, 99.7, 99.7, 99.7, 99.7, 99.7, 99.7, 99.7, 99.7	ADGLPQRPLPFDSVFQPTETYGNLITLLQSVSNGPNSSTSTQ | Deamidated [Q16],AVDPTVPLVINDFGLEPDSPLATR,EVAQTYQR,FDLDFYITELDVNDQALPANNAER,FLSAVLPLPR,FTWLNQFAPR,GHLQSWDVINEPIAENGQGLRPNLWLR,GHTLLWHQQLPQWLASLTAAETATALQR,LLAFAQSYQAQLR,LVTTWGLSDR,QLGPSYLEK,SLAELAQQR,WEVLQPSPDR,YITTVVGHYR	tr|Q31ND9|Q31ND9_SYNE7	4477.211886, 2535.327462, 993.48703, 2782.3101555, 1111.67574, 1278.652088, 3111.6029015, 3140.654876, 1507.814857, 1146.602184, 1033.544566, 1014.54554, 1225.609336, 1207.635238	FLSAVLPLPR,SLAELAQQR,LVTTWGLSDR	http://www.uniprot.org/uniprot/Q31ND9	62.7346
Q31MQ3	Q31MQ3_SYNE7 4a-hydroxytetrahydrobiopterin dehydratase OS=Synechococcus elongatus (strain PCC 7942) GN=Synpcc7942_1636 PE=4 SV=1	Synpcc7942_1636	2	2	3708.7	2007.3	1063.6	34014.8	31212.1	48609.5	2094.2	68.9	128.6	7225.4	9761.6	7839.7	aromatic compound biosynthetic process; biosynthetic process; cellular aromatic compound metabolic process; cellular biosynthetic process; cellular metabolic process; cellular nitrogen compound biosynthetic process; cellular nitrogen compound metabolic process; cellular process; coenzyme biosynthetic process; coenzyme metabolic process; cofactor biosynthetic process; cofactor metabolic process; h…	4-alpha-hydroxytetrahydrobiopterin dehydratase activity; carbon-oxygen lyase activity; catalytic activity; hydro-lyase activity; lyase activity			1	Y	14880	99.7, 99.7	FAGFPEAIAFLNR,SMEMNSVLSAAEIQTR | Oxidation [M2 M4]	tr|Q31MQ3|Q31MQ3_SYNE7	1451.7567542, 1797.825692	FAGFPEAIAFLNR,SMEMNSVLSAAEIQTR | Oxidation [M2 M4]	http://www.uniprot.org/uniprot/Q31MQ3	21.4815
Q31QT3	Q31QT3_SYNE7 Ribosome-binding ATPase YchF OS=Synechococcus elongatus (strain PCC 7942) GN=ychF PE=3 SV=1	ychF	1	1	1	1	1	1	1	1	603	1	1	193.6	35.2	1		adenyl nucleotide binding; adenyl ribonucleotide binding; ATP binding; ATPase activity; binding; catalytic activity; GTP binding; guanyl nucleotide binding; guanyl ribonucleotide binding; hydrolase activity; hydrolase activity, acting on acid anhydrides; hydrolase activity, acting on acid anhydrides, in phosphorus-containing anhydrides; nucleoside-triphosphatase activity; nucleotide binding; puri…			1	N	39195.1	99.6	IEFVDIAGLVK	tr|Q31QT3|Q31QT3_SYNE7	1202.69	IEFVDIAGLVK	http://www.uniprot.org/uniprot/Q31QT3	3.0303
Q31M20	Q31M20_SYNE7 Probable cation efflux system protein OS=Synechococcus elongatus (strain PCC 7942) GN=Synpcc7942_1869 PE=4 SV=1	Synpcc7942_1869	3	3	30669.9	27358.3	28634.5	23904.4	30354.4	32533.8	30013.3	33551.5	38205	47568.9	50204	56960		transporter activity	cell part; membrane		1	N	115973	99.7, 99.7, 99.7	FQDAQDILDLTFER,LLGSAEPLTR,LPEGIEEAR	tr|Q31M20|Q31M20_SYNE7	1709.8246365, 1055.59737, 1012.518699	LPEGIEEAR,FQDAQDILDLTFER,LLGSAEPLTR	http://www.uniprot.org/uniprot/Q31M20	3.04428
Q31JZ8	Q31JZ8_SYNE7 Uncharacterized protein OS=Synechococcus elongatus (strain PCC 7942) GN=Synpcc7942_2591 PE=4 SV=1	Synpcc7942_2591	5	5	272953	457977	341102	249321	316563	288084	208803	339041	292650	185655	213116	216915					1	N	24033.1	99.7, 99.7, 99.7, 99.7, 99.7	CGPSFNSEGR | Carbamidomethyl [C1],GEQQVICDSR | Carbamidomethyl [C7],LASIMIGVVSRPNR,LASIMIGVVSRPNR | Oxidation [M5],NHTAAVQADLSESQR	tr|Q31JZ8|Q31JZ8_SYNE7	1109.454708, 1190.534814, 1511.860863, 1527.855573, 1625.77596267	GEQQVICDSR | Carbamidomethyl [C7],CGPSFNSEGR | Carbamidomethyl [C1],NHTAAVQADLSESQR	http://www.uniprot.org/uniprot/Q31JZ8	22.0721
P0A3F4	GLNB_SYNE7 Nitrogen regulatory protein P-II OS=Synechococcus elongatus (strain PCC 7942) GN=glnB PE=1 SV=1	glnB	4	4	47547.4	11911.4	4279.3	24359	8059.1	11759.8	21862.6	5812	3890.3	61503.8	44539.2	23082.2	biological regulation; biosynthetic process; cellular biosynthetic process; cellular macromolecule biosynthetic process; cellular macromolecule metabolic process; cellular metabolic process; cellular nitrogen compound metabolic process; cellular process; macromolecule biosynthetic process; macromolecule metabolic process; metabolic process; nitrogen compound metabolic process; nucleic acid metabo…	binding; enzyme regulator activity; identical protein binding; nucleotide binding; protein binding		Two-component system	1	N	12391.2	99.7, 99.7, 99.7, 99.7	GSEYTVEFLQK,IALVNAGIVGMTVSEVR,IEAIIRPFK,IFVSPVDQTIR	sp|P0A3F4|GLNB_SYNE7	1299.635208, 1727.96017, 1085.65935125, 1273.70293	IFVSPVDQTIR,IEAIIRPFK,GSEYTVEFLQK	http://www.uniprot.org/uniprot/P0A3F4	42.8571
Q31P60	Q31P60_SYNE7 Uncharacterized protein OS=Synechococcus elongatus (strain PCC 7942) GN=Synpcc7942_1129 PE=4 SV=1	Synpcc7942_1129	4	4	832239	841864	631225	305946	542316	463848	408974	798642	589446	432328	527541	500354					1	N	31392.7	99.7, 99.7, 98.9, 99.7	ACQDLGGQVIDR | Carbamidomethyl [C2],ACQDLGGQVIDRGPESFCSR | Carbamidomethyl [C2 C18],GPESFCSR | Carbamidomethyl [C6],QYLAQGLPDYEAWQR	tr|Q31P60|Q31P60_SYNE7	1330.62973267, 2251.011762, 938.39166, 1836.87462	ACQDLGGQVIDR | Carbamidomethyl [C2],GPESFCSR | Carbamidomethyl [C6],QYLAQGLPDYEAWQR	http://www.uniprot.org/uniprot/Q31P60	12.4113
Q31MY4	THF1_SYNE7 Protein Thf1 OS=Synechococcus elongatus (strain PCC 7942) GN=thf1 PE=3 SV=2	thf1	2	2	426.5	437	18.8	522.4	253.7	87.9	490.3	468	376.1	333.7	969.5	495.3	cellular component organization; cellular component organization or biogenesis; cellular membrane organization; cellular metabolic process; cellular process; membrane organization; metabolic process; photosynthesis; plastid membrane organization; thylakoid membrane organization		cell part; intracellular part; macromolecular complex; membrane part; photosystem; photosystem II; protein complex; thylakoid part		1	N	28305.5	99.6, 99.7	AAAAEAPAALEASSDNPEPETSETPS,ITMEEAIQADRR | Oxidation [M3]	sp|Q31MY4|THF1_SYNE7	2512.1076645, 1447.708242	AAAAEAPAALEASSDNPEPETSETPS,ITMEEAIQADRR | Oxidation [M3]	http://www.uniprot.org/uniprot/Q31MY4	14.9606
Q31MS6	Q31MS6_SYNE7 Uncharacterized protein OS=Synechococcus elongatus (strain PCC 7942) GN=Synpcc7942_1613 PE=4 SV=1	Synpcc7942_1613	16	16	1.70038e+06	1.36757e+06	1233547	2.91169e+06	3.17459e+06	4008567	1.0913e+06	931595	883289	2.17652e+06	2.87707e+06	2.63903e+06					1	Y	20721.3	99.7, 99.7, 99.0, 99.0, 99.7, 98.2, 99.7, 99.7, 99.7, 99.7, 99.7, 99.5, 99.7, 99.7, 99.7, 99.0	CDEVVPLSDR | Carbamidomethyl [C1],CDEVVPLSDRDIDR | Carbamidomethyl [C1],DIDRDNGR,DIDRDNGR | Deamidated [N6],DVEQAIQQLTVTYPTYYTGSFSDDK,DVEQAIQQLTVTYPTYYTGSFSDDK | Deamidated [Q8],DVEQAIQQLTVTYPTYYTGSFSDDKVSLR,IDFYPQTPIPAGTTLGVVFEGVINPNNPGMFQFNASALSPGDLPISR | Oxidation [M30],TRCDEVVPLSDR | Carbamidomethyl [C3],TRCDEVVPLSDRDIDR | Carbamidomethyl [C3],WNGNEGGFR,WNGNEGGFR | Deamidated [N2],YFLNNGTVGAL…	tr|Q31MS6|Q31MS6_SYNE7	1188.544019, 1687.783539, 959.44335, 960.42711, 2868.335097, 2869.339562, 3323.618111, 4974.496688, 1445.693269, 1944.93156767, 1035.451858, 1036.435718, 1438.720916, 1439.70514, 1434.788466, 889.502092	YTLAIPGR,CDEVVPLSDR | Carbamidomethyl [C1],TRCDEVVPLSDR | Carbamidomethyl [C3]	http://www.uniprot.org/uniprot/Q31MS6	72.2513
Q31PC0	Q31PC0_SYNE7 Uncharacterized protein OS=Synechococcus elongatus (strain PCC 7942) GN=Synpcc7942_1069 PE=4 SV=1	Synpcc7942_1069	6	6	30673.9	22308	22108.2	11394.6	21657.6	21733	19822.9	14878.1	16585.3	12779.1	16870.8	15231.4					1	Y	26356	99.7, 99.7, 99.7, 99.7, 99.7, 97.0	ASEASLPPGITITDR,FFAECPSDAGAFSGDTPEGSAVVPK | Carbamidomethyl [C5],FIGSPVPLPSTR,GLEMSVSTK,GLEMSVSTK | Oxidation [M4],YRFLMIFGR	tr|Q31PC0|Q31PC0_SYNE7	1526.792994, 2542.136289, 1269.70842267, 950.47431, 966.468488, 1201.640668	GLEMSVSTK,FIGSPVPLPSTR,YRFLMIFGR	http://www.uniprot.org/uniprot/Q31PC0	28.9256
Q54761	Q54761_SYNE7 Biotin carboxyl carrier protein OS=Synechococcus elongatus (strain PCC 7942) GN=accB PE=4 SV=1	accB	3	3	26940.9	18205.9	20443.4	53002.2	19643.8	20559	27846.4	12175.3	18342.5	53894.7	40773.7	26865.2	biosynthetic process; carboxylic acid biosynthetic process; carboxylic acid metabolic process; cellular biosynthetic process; cellular ketone metabolic process; cellular lipid metabolic process; cellular metabolic process; cellular process; fatty acid biosynthetic process; fatty acid metabolic process; lipid biosynthetic process; lipid metabolic process; metabolic process; monocarboxylic acid met…	acetyl-CoA carboxylase activity; catalytic activity; CoA carboxylase activity; ligase activity; ligase activity, forming carbon-carbon bonds	acetyl-CoA carboxylase complex; cell part; cytoplasmic part; intracellular part; macromolecular complex; protein complex	Fatty acid biosynthesis; Propanoate metabolism; Pyruvate metabolism; Tetracycline biosynthesis	1	N	16896.3	99.7, 99.7, 99.7	APAPEEPPFVNVGDR,FLEITAPMVGTFYR | Oxidation [M8],GSTGDPIVIAAPTTPVAVAPVPAPLPAPTPAAAPPAGPLGGEK	tr|Q54761|Q54761_SYNE7	1593.778858, 1659.833632, 3890.1216	APAPEEPPFVNVGDR,FLEITAPMVGTFYR | Oxidation [M8],GSTGDPIVIAAPTTPVAVAPVPAPLPAPTPAAAPPAGPLGGEK	http://www.uniprot.org/uniprot/Q54761	45.5696
Q31MT3	Q31MT3_SYNE7 Beta-Ig-H3/fasciclin OS=Synechococcus elongatus (strain PCC 7942) GN=Synpcc7942_1606 PE=4 SV=1	Synpcc7942_1606	17	17	8.16844e+06	1.5435e+06	409605	7836077	7.36923e+06	10560916	488540	733181	198633	8.36286e+06	16828446	8.29328e+06					1	Y	19644.3	99.7, 99.7, 99.7, 99.7, 99.7, 99.7, 99.7, 99.7, 99.7, 99.7, 99.7, 99.7, 99.7, 99.7, 99.7, 99.7, 99.7	AQLVSLLTYHVVPSAIASTAIQPGTITTVEGR,AQLVSLLTYHVVPSAIASTAIQPGTITTVEGR | Deamidated [Q22],AQLVSLLTYHVVPSAIASTAIQPGTITTVEGR | Deamidated [Q2],IKTSQQAQTSILDIAK,LKVNDATVLATDIQASNGVIHVVDSVIIPMAQ,LKVNDATVLATDIQASNGVIHVVDSVIIPMAQ | Oxidation [M30],LPQGQLEELLKPENK,LPQGQLEELLKPENK | Deamidated [Q3],LPQGQLEELLKPENK | Deamidated [Q5],SLQLSIADSK,SLQLSIADSKLK,SNENFSTLVAAIQAAGLEEVLASNGQFTVFAPTNEAFAK,TSQQAQTSILDIAK…	tr|Q31MT3|Q31MT3_SYNE7	3292.80294565, 3293.803593, 3293.789997, 1743.97386, 3330.7876245, 3346.7907724, 1734.95088887, 1735.94014, 1735.933692, 1060.57615775, 1301.75529667, 4056.0182648, 1502.79334044, 1503.77691933, 1503.775278, 3089.610873, 3105.605372	LPQGQLEELLKPENK,AQLVSLLTYHVVPSAIASTAIQPGTITTVEGR,TSQQAQTSILDIAK	http://www.uniprot.org/uniprot/Q31MT3	77.4194
Q31PI7	Q31PI7_SYNE7 Photosystem I reaction center subunit II OS=Synechococcus elongatus (strain PCC 7942) GN=Synpcc7942_1002 PE=4 SV=1	Synpcc7942_1002	7	7	249378	58745	36281	148139	29566.3	34556.8	198470	59741.7	37204.8	251015	129604	115793	cellular metabolic process; cellular process; metabolic process; photosynthesis		cell part; intracellular part; macromolecular complex; membrane part; photosystem I reaction center; protein complex; thylakoid part	Photosynthesis	1	N	15645.6	99.7, 99.7, 99.7, 99.7, 99.7, 99.7, 99.7	AETLTGKTPVFGGSTGGLLK,EQALALGTQLR,IGQNPNPATIK,KEQALALGTQLR,TPVFGGSTGGLLK,VFPGGDVEYLHPK,YAITWTSTK	tr|Q31PI7|Q31PI7_SYNE7	1933.052574, 1198.66764, 1151.62981, 1326.7620095, 1232.67684533, 1456.73385, 1069.544332	TPVFGGSTGGLLK,IGQNPNPATIK,YAITWTSTK	http://www.uniprot.org/uniprot/Q31PI7	45.7746
Q31LP5	MTNC_SYNE7 Enolase-phosphatase E1 OS=Synechococcus elongatus (strain PCC 7942) GN=mtnC PE=3 SV=1	mtnC	2	2	491.8	6856.2	8170.9	1383.7	4132.7	100.8	469.4	3327.3	3087.7	73.6	288.7	224.7	amine biosynthetic process; amine metabolic process; amino acid salvage; aspartate family amino acid biosynthetic process; aspartate family amino acid metabolic process; biosynthetic process; carboxylic acid biosynthetic process; carboxylic acid metabolic process; cellular amine metabolic process; cellular amino acid biosynthetic process; cellular amino acid metabolic process; cellular biosynthet…	acireductone synthase activity; binding; catalytic activity; cation binding; hydrolase activity; hydrolase activity, acting on ester bonds; ion binding; magnesium ion binding; metal ion binding; phosphatase activity; phosphoric ester hydrolase activity		Cysteine and methionine metabolism	1	N	25680.6	99.7, 99.7	GQLFADVLPAFQR,VADFLATQGADPEVQADLDLLR	sp|Q31LP5|MTNC_SYNE7	1460.77977, 2356.182134	VADFLATQGADPEVQADLDLLR,GQLFADVLPAFQR	http://www.uniprot.org/uniprot/Q31LP5	14.7059
Q31RY1	Q31RY1_SYNE7 Phosphoglucomutase OS=Synechococcus elongatus (strain PCC 7942) GN=Synpcc7942_0156 PE=3 SV=1	Synpcc7942_0156	9	9	3858.7	226.7	165.8	3869.3	705.7	468.9	1582.8	381	441.5	10552.3	2242.4	757.8	carbohydrate metabolic process; metabolic process; primary metabolic process	binding; catalytic activity; cation binding; intramolecular transferase activity; intramolecular transferase activity, phosphotransferases; ion binding; isomerase activity; magnesium ion binding; metal ion binding		Amino sugar and nucleotide sugar metabolism; Galactose metabolism; Glycolysis / Gluconeogenesis; Pentose phosphate pathway; Purine metabolism; Starch and sucrose metabolism; Streptomycin biosynthesis	1	N	58904.3	99.7, 99.7, 99.7, 99.7, 99.7, 99.7, 99.6, 99.7, 99.7	APDFGAASDGDGDR,EQSVAEIVQEHWR,HDYEGVESDR,ILEAGDVDLDR,LMQSLFDFDR,VLVGQGGILSTPAVSNLIR,VLVGQGGILSTPAVSNLIR | Deamidated [Q5],VTLCGEESFGTGSNHVR | Carbamidomethyl [C4],YEDPVDGSISEQQGIR	tr|Q31RY1|Q31RY1_SYNE7	1349.548168, 1609.785993, 1205.494612, 1214.614126, 1270.600344, 1893.104856, 1894.107136, 1848.84165, 1791.827106	YEDPVDGSISEQQGIR,ILEAGDVDLDR,APDFGAASDGDGDR	http://www.uniprot.org/uniprot/Q31RY1	20.2578
Q31PH4	Q31PH4_SYNE7 Methyl-accepting chemotaxis sensory transducer OS=Synechococcus elongatus (strain PCC 7942) GN=Synpcc7942_1015 PE=4 SV=1	Synpcc7942_1015	3	3	71.1	1	5.1	445.4	7.8	2.2	20.2	1	0.7	127.6	1	2.9		molecular transducer activity; signal transducer activity	cell part; integral to membrane; intrinsic to membrane; membrane part	Two-component system	1	N	88719.8	99.0, 99.7, 99.7	EIEQIVLK,GITPDPDILEQALLGMDR | Oxidation [M16],SLSYEQVEQEYLSGHYSEAAELAEALVQTEPQNPR	tr|Q31PH4|Q31PH4_SYNE7	970.568954, 1968.9847515, 3964.874172	EIEQIVLK,GITPDPDILEQALLGMDR | Oxidation [M16],SLSYEQVEQEYLSGHYSEAAELAEALVQTEPQNPR	http://www.uniprot.org/uniprot/Q31PH4	7.27056
Q31K30	RL9_SYNE7 50S ribosomal protein L9 OS=Synechococcus elongatus (strain PCC 7942) GN=rplI PE=3 SV=1	rplI	4	4	1945.2	1	25.1	1267.1	242.2	13.8	1890.3	411.7	25.5	2623.9	522.1	433.8	biosynthetic process; cellular biosynthetic process; cellular macromolecule biosynthetic process; cellular macromolecule metabolic process; cellular metabolic process; cellular process; cellular protein metabolic process; macromolecule biosynthetic process; macromolecule metabolic process; metabolic process; primary metabolic process; protein metabolic process; translation	binding; nucleic acid binding; RNA binding; rRNA binding; structural constituent of ribosome; structural molecule activity	cell part; cytoplasmic part; intracellular non-membrane-bounded organelle; intracellular organelle; intracellular part; macromolecular complex; non-membrane-bounded organelle; organelle; ribonucleoprotein complex; ribosome	Ribosome	1	N	16679	99.7, 99.7, 96.7, 99.7	DGDLVEVAPGYAR,EITLPEIHK,REITLPEIHK,VQVVLSQDVYK	sp|Q31K30|RL9_SYNE7	1360.661748, 1078.601533, 1234.702605, 1276.702538	EITLPEIHK,DGDLVEVAPGYAR,VQVVLSQDVYK	http://www.uniprot.org/uniprot/Q31K30	22.3684
Q31KP9	DER_SYNE7 GTPase Der OS=Synechococcus elongatus (strain PCC 7942) GN=der PE=3 SV=1	der	1	1	63.7	128.9	234.2	307.1	113.4	221.3	13.1	64.3	201.3	346.3	58.7	108.8	cellular component biogenesis; cellular component biogenesis at cellular level; cellular component organization or biogenesis; cellular component organization or biogenesis at cellular level; cellular process; ribonucleoprotein complex biogenesis; ribosome biogenesis	binding; catalytic activity; GTP binding; guanyl nucleotide binding; guanyl ribonucleotide binding; hydrolase activity; hydrolase activity, acting on acid anhydrides; hydrolase activity, acting on acid anhydrides, in phosphorus-containing anhydrides; nucleoside-triphosphatase activity; nucleotide binding; purine nucleotide binding; purine ribonucleoside triphosphate binding; purine ribonucleotide…			1	N	50440.4	98.2	DSSTIYEVER	sp|Q31KP9|DER_SYNE7	1197.55	DSSTIYEVER	http://www.uniprot.org/uniprot/Q31KP9	2.20751
Q31N31	Q31N31_SYNE7 Uncharacterized protein OS=Synechococcus elongatus (strain PCC 7942) GN=Synpcc7942_1508 PE=4 SV=1	Synpcc7942_1508	5	5	11984.9	4516.4	3655.9	128561	106999	213769	3733	2491	4656.9	127127	149861	57560.7					1	Y	25227.6	99.7, 99.7, 99.7, 99.7, 99.7	FDLQGGQVQSR,LIPSLELPSPFANTPQPIPTTYNR,LQQFQALGITGFAK,TVDPSVGFLNFEGR,TVITLGTFTGATEAK	tr|Q31N31|Q31N31_SYNE7	1233.611144, 2665.414303, 1520.835436, 1536.75719, 1508.808522	TVDPSVGFLNFEGR,FDLQGGQVQSR,TVITLGTFTGATEAK	http://www.uniprot.org/uniprot/Q31N31	32.3651
Q8GMT0	Y464_SYNE7 Nucleoid-associated protein Synpcc7942_0464 OS=Synechococcus elongatus (strain PCC 7942) GN=Synpcc7942_0464 PE=3 SV=2	Synpcc7942_0464	10	10	66150.5	15874.3	7067.1	29480.6	9318.2	13775.5	19575.9	5017.2	2833.7	148645	105332	89746.2		binding; DNA binding; nucleic acid binding	bacterial nucleoid; cell part; cytoplasm; intracellular non-membrane-bounded organelle; intracellular organelle; intracellular part; non-membrane-bounded organelle; nucleoid; organelle		1	N	11936.5	99.7, 99.7, 97.6, 99.0, 99.0, 99.7, 99.7, 99.7, 99.7, 99.7	AEIAPEALNEGAEVLSELVAAAMK,AEIAPEALNEGAEVLSELVAAAMK | Oxidation [M23],EKMEALTAGLGIPGL | Oxidation [M3],ELADAFKK,GFGFSLGK,MEALTAGLGIPGL | Oxidation [M1],MKELADAFK,MKELADAFK | Oxidation [M1],MKELADAFKK | Oxidation [M1],QVQEDLNNMEIEGQAQGGLVK | Oxidation [M9]	sp|Q8GMT0|Y464_SYNE7	2425.2379705, 2441.23517, 1514.802233, 920.497002, 811.422807, 1257.663948, 1051.536315, 1067.531016, 1195.62651, 2315.10612	QVQEDLNNMEIEGQAQGGLVK | Oxidation [M9],AEIAPEALNEGAEVLSELVAAAMK | Oxidation [M23],MEALTAGLGIPGL | Oxidation [M1]	http://www.uniprot.org/uniprot/Q8GMT0	69.0265
Q31QC3	Q31QC3_SYNE7 Cell wall hydrolase/autolysin OS=Synechococcus elongatus (strain PCC 7942) GN=Synpcc7942_0714 PE=4 SV=1	Synpcc7942_0714	1	1	1735.5	1171	236	1600	4791.2	2094.9	1	1543.2	982.3	2493.9	5124.9	2461.4	amine metabolic process; aminoglycan catabolic process; aminoglycan metabolic process; carbohydrate catabolic process; carbohydrate metabolic process; catabolic process; glycosaminoglycan catabolic process; glycosaminoglycan metabolic process; macromolecule catabolic process; macromolecule metabolic process; metabolic process; nitrogen compound metabolic process; peptidoglycan catabolic process; …	catalytic activity; hydrolase activity; hydrolase activity, acting on carbon-nitrogen (but not peptide) bonds; hydrolase activity, acting on carbon-nitrogen (but not peptide) bonds, in linear amides; N-acetylmuramoyl-L-alanine amidase activity			1	N	62724.1	99.7	KGDEDIWPQER	tr|Q31QC3|Q31QC3_SYNE7	1371.64	KGDEDIWPQER	http://www.uniprot.org/uniprot/Q31QC3	1.93662
Q55024	DPS_SYNE7 DNA protection during starvation protein OS=Synechococcus elongatus (strain PCC 7942) GN=dps PE=1 SV=2	dps	3	3	1875.6	39.9	8.5	3773.7	97.4	195.5	3	74.1	3.1	864.6	428.4	92.1	biological regulation; cation homeostasis; cellular cation homeostasis; cellular chemical homeostasis; cellular component organization; cellular component organization at cellular level; cellular component organization or biogenesis; cellular component organization or biogenesis at cellular level; cellular homeostasis; cellular ion homeostasis; cellular iron ion homeostasis; cellular macromolecul…	binding; catalytic activity; cation binding; DNA binding; ferric iron binding; ion binding; iron ion binding; metal ion binding; nucleic acid binding; oxidoreductase activity; oxidoreductase activity, oxidizing metal ions; transition metal ion binding	cell part; cytoplasm; intracellular part		1	N	19659.1	99.7, 99.7, 97.7	DHVHDLGER,LTAQVESLGDR,YLLEGILLK	sp|Q55024|DPS_SYNE7	1076.498997, 1187.614868, 1060.653824	LTAQVESLGDR,YLLEGILLK,DHVHDLGER	http://www.uniprot.org/uniprot/Q55024	16.4773
Q31KI7	Q31KI7_SYNE7 Uncharacterized protein OS=Synechococcus elongatus (strain PCC 7942) GN=Synpcc7942_2402 PE=4 SV=1	Synpcc7942_2402	2	2	1	1	1	65.6	7.2	11.6	25.6	1	86.2	377.4	1	2	amine biosynthetic process; amine metabolic process; biosynthetic process; cellular amine metabolic process; cellular biogenic amine biosynthetic process; cellular biogenic amine metabolic process; cellular biosynthetic process; cellular metabolic process; cellular nitrogen compound biosynthetic process; cellular nitrogen compound metabolic process; cellular process; metabolic process; nitrogen c…	catalytic activity; hydrolase activity; hydrolase activity, acting on carbon-nitrogen (but not peptide) bonds; hydrolase activity, acting on carbon-nitrogen (but not peptide) bonds, in linear amidines; protein-arginine deiminase activity			1	N	41523.1	99.0, 99.7	DFGPLTVETPAGLR,GTLLTTSQCLLEANR | Carbamidomethyl [C9]	tr|Q31KI7|Q31KI7_SYNE7	1471.76939, 1675.85603	DFGPLTVETPAGLR,GTLLTTSQCLLEANR | Carbamidomethyl [C9]	http://www.uniprot.org/uniprot/Q31KI7	7.71277
Q31QV8	Q31QV8_SYNE7 6-phosphogluconolactonase OS=Synechococcus elongatus (strain PCC 7942) GN=Synpcc7942_0529 PE=4 SV=1	Synpcc7942_0529	2	2	199	49.6	64.1	78.3	14.5	103.4	107.6	47.4	35.3	218.6	2.8	256.3	alcohol catabolic process; alcohol metabolic process; carbohydrate catabolic process; carbohydrate metabolic process; catabolic process; cellular carbohydrate catabolic process; cellular carbohydrate metabolic process; cellular metabolic process; cellular nitrogen compound metabolic process; cellular process; coenzyme metabolic process; cofactor metabolic process; glucose catabolic process; gluco…	6-phosphogluconolactonase activity; carboxylic ester hydrolase activity; catalytic activity; hydrolase activity; hydrolase activity, acting on ester bonds		Pentose phosphate pathway	1	N	26046	99.7, 99.7	ALAATGDSQQTPVR,LTFTAPLINQAR	tr|Q31QV8|Q31QV8_SYNE7	1413.72075, 1343.75638133	ALAATGDSQQTPVR,LTFTAPLINQAR	http://www.uniprot.org/uniprot/Q31QV8	10.8787
P35086	Y2126_SYNE7 Uncharacterized protein Synpcc7942_2126 OS=Synechococcus elongatus (strain PCC 7942) GN=Synpcc7942_2126 PE=4 SV=1	Synpcc7942_2126	10	10	6274877	2.65255e+06	1.06009e+06	11955867	8.11045e+06	7599999	5.71123e+06	2.41675e+06	991403	1.87182e+06	2.68097e+06	1.91301e+06					1	Y	14314	99.7, 99.7, 99.7, 99.7, 99.7, 99.7, 99.7, 99.7, 99.7, 99.7	ASDCGYIGNRPSEQVTISPQYVEQSGYLR | Carbamidomethyl [C4],FCSVGQGGR | Carbamidomethyl [C2],IEQAPNLQMSGMSGGGR,IEQAPNLQMSGMSGGGR | Oxidation [M12],IEQAPNLQMSGMSGGGR | Oxidation [M9 M12],IEQAPNLQMSGMSGGGR | Oxidation [M9],ISVTAAGNPTLLIEGPSGR,ISVTAAGNPTLLIEGPSGR | Deamidated [N8],NPQHVGVWPAGVYNIYVGDR,QGQSHPYQLNLSGR	sp|P35086|Y2126_SYNE7	3273.53676, 966.433792, 1731.803549, 1747.79998833, 1763.7928415, 1747.798553, 1852.0063332, 1853.00432333, 2240.1137165, 1583.78097175	ISVTAAGNPTLLIEGPSGR,ASDCGYIGNRPSEQVTISPQYVEQSGYLR | Carbamidomethyl [C4],NPQHVGVWPAGVYNIYVGDR	http://www.uniprot.org/uniprot/P35086	80.597
Q31RG1	Q31RG1_SYNE7 Allophycocyanin, beta subunit OS=Synechococcus elongatus (strain PCC 7942) GN=Synpcc7942_0326 PE=1 SV=1	Synpcc7942_0326	8	8	257376	56389.2	35391.3	171929	70359.7	85437.6	110426	49162.9	46002.4	352068	147812	121810	cellular macromolecule metabolic process; cellular metabolic process; cellular process; cellular protein metabolic process; macromolecule metabolic process; macromolecule modification; metabolic process; oxidation-reduction process; photosynthesis; primary metabolic process; protein metabolic process; protein modification process; protein-chromophore linkage		cell part; intracellular part; light-harvesting complex; macromolecular complex; membrane part; phycobilisome; protein complex; thylakoid part	Photosynthesis - antenna proteins	1	N	17392.6	99.7, 99.7, 99.7, 99.7, 99.7, 99.7, 99.7, 99.7	AAATISANSALIVK,EMGVYLDYISSGLS | Oxidation [M2],EVTASLVGPDAGR,MQDAITAVINASDVQGK,MQDAITAVINASDVQGK | Oxidation [M1],SYFQSGELR,YATYAMLAGDTSILDER,YLDSSALDR	tr|Q31RG1|Q31RG1_SYNE7	1328.7664455, 1548.701882, 1270.651446, 1759.877331, 1775.87679325, 1085.51459067, 1888.888474, 1038.497666	EVTASLVGPDAGR,EMGVYLDYISSGLS | Oxidation [M2],MQDAITAVINASDVQGK | Oxidation [M1]	http://www.uniprot.org/uniprot/Q31RG1	57.764
P38043	NRTA_SYNE7 Nitrate transport protein NrtA OS=Synechococcus elongatus (strain PCC 7942) GN=nrtA PE=2 SV=2	nrtA	16	16	419960	352250	380462	399143	377607	339273	355620	356710	331191	430007	332085	372163	establishment of localization; metabolic process; nitrate assimilation; nitrate metabolic process; nitrogen compound metabolic process; nitrogen cycle metabolic process; transport		cell part; membrane; plasma membrane	ABC transporters	1	Y	48424.5	99.7, 99.7, 95.4, 99.7, 99.7, 99.7, 99.7, 99.7, 99.5, 99.7, 99.7, 99.7, 99.7, 99.7, 99.7, 99.7	AAVTFPGGTHDLWMR,ADWADKNPK,AVQEAQIWCEDPANLDELCQITAQDK | Carbamidomethyl [C9 C19],AVQEAQIWCEDPANLDELCQITAQDK | Carbamidomethyl [C9 C19] Deamidated [Q6],DNLELGSDR,EQDIPASDSR,GGIDGAHILSPMPYLLTAGTITK,GVETFFDGVTFDPENPQAYLDGLK,GVTLGFIALTDAAPVIIALEK,LGYTAAVTGELWK,LNTQGQGISLSNEFLAEK,LQGDIDYGDGR,SHDLWFLTEDIR,SQKPLPMYILAR,TSVEDIKPR,WGYLPASTDTK	sp|P38043|NRTA_SYNE7	1657.803411, 1043.502447, 3044.391778, 3045.387858, 1017.472514, 1116.504374, 2325.233655, 2658.256618, 2111.225896, 1407.738646, 1947.990132, 1207.546618, 1360.66152, 1415.795163, 1043.560542, 1237.598175	EQDIPASDSR,LQGDIDYGDGR,DNLELGSDR	http://www.uniprot.org/uniprot/P38043	50.3386
Q03511	CCMK_SYNE7 Carbon dioxide-concentrating mechanism protein CcmK OS=Synechococcus elongatus (strain PCC 7942) GN=ccmK PE=1 SV=1	ccmK	3	3	196394	72775.7	60029.4	100019	35930.6	44928.4	125288	73287.8	48001.7	193120	113613	91839.2					1	N	10903.5	99.0, 99.7, 99.7	VTLVGYEK,YTEAVEQFR,YTEAVEQFRM | Oxidation [M10]	sp|Q03511|CCMK_SYNE7	907.501218, 1141.540126, 1288.576568	YTEAVEQFR,VTLVGYEK,YTEAVEQFRM | Oxidation [M10]	http://www.uniprot.org/uniprot/Q03511	17.6471
P33171	EFTU_SYNE7 Elongation factor Tu OS=Synechococcus elongatus (strain PCC 7942) GN=tuf PE=3 SV=2	tuf	13	13	421859	506195	517102	545732	485496	326456	737836	577841	628850	398612	414469	523516		binding; catalytic activity; GTP binding; GTPase activity; guanyl nucleotide binding; guanyl ribonucleotide binding; hydrolase activity; hydrolase activity, acting on acid anhydrides; hydrolase activity, acting on acid anhydrides, in phosphorus-containing anhydrides; nucleic acid binding; nucleoside-triphosphatase activity; nucleotide binding; purine nucleotide binding; purine ribonucleoside trip…	cell part; cytoplasm; intracellular part	Plant-pathogen interaction	1	N	44189.9	99.7, 99.7, 98.8, 99.7, 97.9, 99.7, 99.7, 99.7, 99.6, 99.7, 99.7, 99.7, 99.7	AYADIDAAPEEK,EDMVDDAELLELVELEVR | Oxidation [M3],FESEVYVLK,GITINTAHVEYETGNR,LMEEVDAYIPTPER,MTVELINPIAIEQGMR | Oxidation [M1 M15],NMITGAAQMDGAILVVSAADGPMPQTR | Oxidation [M2 M9 M23],QVGVPNIVVFLNK,TIGAGVVSK,TLDEGLAGDNVGLLLR,TTDVTGAISDFTADDGSAAEMVIPGDR | Oxidation [M21],TTLTAAITTVLAK,VGETIEIVGLR	sp|P33171|EFTU_SYNE7	1291.593182, 2132.01974, 1112.57327, 1773.86445, 1661.803844, 1845.931886, 2762.301057, 1425.83294, 830.485914, 1654.88980375, 2727.2191405, 1302.77629975, 1184.67668733	AYADIDAAPEEK,TTDVTGAISDFTADDGSAAEMVIPGDR | Oxidation [M21],TLDEGLAGDNVGLLLR	http://www.uniprot.org/uniprot/P33171	49.1443
Q31Q69	Q31Q69_SYNE7 Uncharacterized protein OS=Synechococcus elongatus (strain PCC 7942) GN=Synpcc7942_0768 PE=4 SV=1	Synpcc7942_0768	2	2	100.2	10.9	1	19.5	38.8	27.2	1	14	1	1238.8	371.7	388.2	biosynthetic process; cellular biosynthetic process; cellular ketone metabolic process; cellular metabolic process; cellular process; coenzyme biosynthetic process; coenzyme metabolic process; cofactor biosynthetic process; cofactor metabolic process; metabolic process; oxidoreduction coenzyme metabolic process; quinone cofactor biosynthetic process; quinone cofactor metabolic process; small mole…				1	N	24489.4	99.7, 99.6	IPALVDAISDAFR,NDPAAGQLFEER	tr|Q31Q69|Q31Q69_SYNE7	1386.752408, 1345.62667	NDPAAGQLFEER,IPALVDAISDAFR	http://www.uniprot.org/uniprot/Q31Q69	11.4679
Q31NG9	Q31NG9_SYNE7 Uncharacterized protein OS=Synechococcus elongatus (strain PCC 7942) GN=Synpcc7942_1370 PE=4 SV=1	Synpcc7942_1370	4	4	4769043	4.058e+06	4.02049e+06	3.49598e+06	3.43157e+06	2921294	4.00128e+06	4.19375e+06	3.97527e+06	3.38209e+06	2.88016e+06	3.07745e+06					1	N	8901.06	99.7, 99.7, 99.7, 99.7	LEIQADSPPADQEPR,LEIQADSPPADQEPR | Deamidated [Q4],VELTFGDLAR,YSTLEELLGGVK	tr|Q31NG9|Q31NG9_SYNE7	1664.80154233, 1665.784645, 1119.59234, 1307.6976315	LEIQADSPPADQEPR,YSTLEELLGGVK,VELTFGDLAR	http://www.uniprot.org/uniprot/Q31NG9	46.8354
Q31Q48	Q31Q48_SYNE7 Uncharacterized protein OS=Synechococcus elongatus (strain PCC 7942) GN=Synpcc7942_0789 PE=4 SV=1	Synpcc7942_0789	11	11	17255576	7929505	884933	10868261	13758685	12863266	5.58424e+06	186913	75946.9	9837579	10431897	10622366					1	Y	12135	99.7, 99.7, 99.7, 99.7, 97.4, 99.7, 99.7, 99.7, 99.6, 99.7, 99.7	AETLGAQLAGFLIEQCPQQASK | Carbamidomethyl [C16],DFAKDLCTINSPSPQQFEAAVTQQLNR | Carbamidomethyl [C7],DLCTINSPSPQQFEAAVTQQLNR | Carbamidomethyl [C3],DLCTINSPSPQQFEAAVTQQLNR | Carbamidomethyl [C3] Deamidated [N6 Q20],DLCTINSPSPQQFEAAVTQQLNR | Carbamidomethyl [C3] Deamidated [N6],DLCTINSPSPQQFEAAVTQQLNR | Carbamidomethyl [C3] Deamidated [Q11],DLCTINSPSPQQFEAAVTQQLNR | Carbamidomethyl [C3] Deamidated [Q…	tr|Q31Q48|Q31Q48_SYNE7	2359.18684243, 3077.489763, 2616.25894733, 2618.247672, 2617.218734, 2617.243329, 2617.244553, 3446.727988, 2033.962476, 2032.97937825, 4375.174767	AETLGAQLAGFLIEQCPQQASK | Carbamidomethyl [C16],WISDQTLTEAELQMPQK | Oxidation [M14],DLCTINSPSPQQFEAAVTQQLNR | Carbamidomethyl [C3]	http://www.uniprot.org/uniprot/Q31Q48	64.486
Q31RD6	Q31RD6_SYNE7 Putative ABC transport system substrate-binding protein OS=Synechococcus elongatus (strain PCC 7942) GN=Synpcc7942_0351 PE=4 SV=1	Synpcc7942_0351	9	9	782499	953054	654037	566709	589751	507669	732907	637994	810832	498862	585316	717666					1	N	40144	99.7, 99.7, 99.7, 99.0, 99.7, 99.7, 99.7, 99.7, 99.7	DVSTALNSPENLLTLQQTLDSAR,ETLNAAQGAASQVEAAIAENR | Deamidated [Q7],IQIQPASLAIPR,ITFQNAQK,LVDNLNELSANLAVASR,QLSSSLQQQIPPLR,SLPLLPVSESPAGEAVVR,TTLTNLESSSQELQDILNSLEPAIDK,TTLTNLESSSQELQDILNSLEPAIDK | Deamidated [Q11]	tr|Q31RD6|Q31RD6_SYNE7	2485.269287, 2114.042586, 1305.776974, 948.502002, 1797.959714, 1593.884168, 1820.0044185, 2858.443668, 2859.447727	ETLNAAQGAASQVEAAIAENR | Deamidated [Q7],SLPLLPVSESPAGEAVVR,DVSTALNSPENLLTLQQTLDSAR	http://www.uniprot.org/uniprot/Q31RD6	36.87
Q31MN3	KATG_SYNE7 Catalase-peroxidase OS=Synechococcus elongatus (strain PCC 7942) GN=katG PE=1 SV=1	katG	14	14	26936.1	7931.9	77398	106865	31646	121032	148408	17011.8	70652.2	22434.1	15188.9	16192.9	catabolic process; cellular catabolic process; cellular metabolic process; cellular process; cellular response to chemical stimulus; cellular response to hydrogen peroxide; cellular response to oxidative stress; cellular response to reactive oxygen species; cellular response to stimulus; cellular response to stress; hydrogen peroxide catabolic process; hydrogen peroxide metabolic process; metabol…	antioxidant activity; binding; catalase activity; catalytic activity; cation binding; heme binding; ion binding; iron ion binding; metal ion binding; oxidoreductase activity; oxidoreductase activity, acting on peroxide as acceptor; peroxidase activity; tetrapyrrole binding; transition metal ion binding		Methane metabolism; Phenylalanine metabolism; Phenylpropanoid biosynthesis; Tryptophan metabolism	1	N	80076.9	99.7, 99.7, 97.6, 97.3, 99.7, 99.7, 99.0, 99.7, 98.3, 99.0, 98.7, 99.4, 99.7, 97.2	ALNLDILSQHDR,AYSELYAQDDNKEK,DFVAAWTK,EDIWHPEK,EEDLPVDVEDPSIR,EEDLPVDVEDPSIRR,KLDVAALK,KTNPMGPDFNYQEEVK,NYDVQAVK,TFGFAFGR,TNPMGPDFNYQEEVK,TQLLGLTAPEMTVLIGGLR | Oxidation [M11],VDLVFGSNSILR,VMNADRFDLD | Oxidation [M2]	sp|Q31MN3|KATG_SYNE7	1393.731291, 1672.7591, 936.469892, 1052.491959, 1611.766365, 1767.866181, 856.5377865, 1895.872728, 935.470946, 901.4393, 1767.77791, 1998.118671, 1318.725413, 1210.530088	EEDLPVDVEDPSIR,TFGFAFGR,NYDVQAVK	http://www.uniprot.org/uniprot/Q31MN3	19.1667
P38045	NRTC_SYNE7 Nitrate transport ATP-binding protein NrtC OS=Synechococcus elongatus (strain PCC 7942) GN=nrtC PE=3 SV=1	nrtC	4	4	1468	620.9	341	540.3	36.3	369.8	894.5	315.8	181.8	1117.7	336.4	90.5	metabolic process; nitrate assimilation; nitrate metabolic process; nitrogen compound metabolic process; nitrogen cycle metabolic process	adenyl nucleotide binding; adenyl ribonucleotide binding; anion transmembrane transporter activity; ATP binding; ATPase activity; binding; catalytic activity; hydrolase activity; hydrolase activity, acting on acid anhydrides; hydrolase activity, acting on acid anhydrides, in phosphorus-containing anhydrides; inorganic anion transmembrane transporter activity; ion transmembrane transporter activit…	cell part; membrane; plasma membrane	ABC transporters	1	N	72345.6	99.7, 99.7, 98.9, 99.0	AGELCDDPR | Carbamidomethyl [C5],APIQVAPIPLATSA,YFDFGLGDEPTQILR,YLEQFEIK	sp|P38045|NRTC_SYNE7	1031.433788, 1347.77653, 1769.863028, 1068.548946	YLEQFEIK,AGELCDDPR | Carbamidomethyl [C5],APIQVAPIPLATSA	http://www.uniprot.org/uniprot/P38045	6.98027
Q31ND7	Q31ND7_SYNE7 Uncharacterized protein OS=Synechococcus elongatus (strain PCC 7942) GN=Synpcc7942_1402 PE=4 SV=1	Synpcc7942_1402	2	2	15266.8	9300.8	8946.5	17610.8	15186.8	16421.9	13291.1	6760.2	10894.9	14775.4	10506.1	9842.5		binding; cation binding; ion binding; metal ion binding; transition metal ion binding; zinc ion binding			1	N	48092	99.7, 99.7	DQAITDVGADQAR,QATINQLEAENQK	tr|Q31ND7|Q31ND7_SYNE7	1358.641978, 1485.742224	DQAITDVGADQAR,QATINQLEAENQK	http://www.uniprot.org/uniprot/Q31ND7	6.20525
Q31L23	RS5_SYNE7 30S ribosomal protein S5 OS=Synechococcus elongatus (strain PCC 7942) GN=rpsE PE=3 SV=1	rpsE	4	4	1129.4	502.5	606.3	1486.4	39.8	860.4	2705.9	572.6	486.6	4868.7	2058.5	1589.7	biosynthetic process; cellular biosynthetic process; cellular macromolecule biosynthetic process; cellular macromolecule metabolic process; cellular metabolic process; cellular process; cellular protein metabolic process; macromolecule biosynthetic process; macromolecule metabolic process; metabolic process; primary metabolic process; protein metabolic process; translation	binding; nucleic acid binding; RNA binding; rRNA binding; structural constituent of ribosome; structural molecule activity	cell part; intracellular organelle part; intracellular part; macromolecular complex; organelle part; ribonucleoprotein complex; small ribosomal subunit	Ribosome	1	N	19330	99.7, 97.2, 99.7, 98.7	AALEALSSLR,DIPVEQLY,TFQEVAQSR,TVLELAGVK	sp|Q31L23|RS5_SYNE7	1029.58209, 975.491255, 1064.52124, 928.559188	DIPVEQLY,AALEALSSLR,TFQEVAQSR	http://www.uniprot.org/uniprot/Q31L23	20
Q31NI7	Q31NI7_SYNE7 Acetyl-coenzyme A synthetase OS=Synechococcus elongatus (strain PCC 7942) GN=acsA PE=3 SV=1	acsA	1	1	37282.3	34219.2	18891.4	11611.8	104	116	20705	25582.4	20082.6	27290	19453.4	19470.2	acetate metabolic process; acetyl-CoA biosynthetic process; acetyl-CoA biosynthetic process from acetate; acetyl-CoA metabolic process; biosynthetic process; carboxylic acid metabolic process; cellular biosynthetic process; cellular ketone metabolic process; cellular metabolic process; cellular process; coenzyme biosynthetic process; coenzyme metabolic process; cofactor biosynthetic process; cofa…	acetate-CoA ligase activity; acid-thiol ligase activity; adenyl nucleotide binding; adenyl ribonucleotide binding; AMP binding; ATP binding; binding; catalytic activity; cation binding; CoA-ligase activity; ion binding; ligase activity; ligase activity, forming carbon-sulfur bonds; metal ion binding; nucleotide binding; purine nucleotide binding; purine ribonucleoside triphosphate binding; purine…		Carbon fixation pathways in prokaryotes; Glycolysis / Gluconeogenesis; Methane metabolism; Propanoate metabolism; Pyruvate metabolism	1	N	72394.1	97.2	VDDVINVSGHR	tr|Q31NI7|Q31NI7_SYNE7	1209.6	VDDVINVSGHR	http://www.uniprot.org/uniprot/Q31NI7	1.67683
Q935X4	Q935X4_SYNE7 ChlA OS=Synechococcus elongatus (strain PCC 7942) GN=SEA0022 PE=4 SV=1	SEA0022	1	1	15926.5	1025.2	1069.1	4657.6	827.8	1583.5	69	1849.6	622.3	11984.9	6122.7	5344.8		catalytic activity; chlorophyll synthetase activity; oxidoreductase activity; oxidoreductase activity, acting on the CH-CH group of donors; oxidoreductase activity, acting on the CH-CH group of donors, NAD or NADP as acceptor; prenyltransferase activity; protochlorophyllide reductase activity; transferase activity; transferase activity, transferring alkyl or aryl (other than methyl) groups		Porphyrin and chlorophyll metabolism	1	N	35289.1	99.7	QSFVQELSDK	tr|Q935X4|Q935X4_SYNE7	1179.58	QSFVQELSDK	http://www.uniprot.org/uniprot/Q935X4	3.11526
Q31L22	RL18_SYNE7 50S ribosomal protein L18 OS=Synechococcus elongatus (strain PCC 7942) GN=rplR PE=3 SV=1	rplR	2	2	6298.2	671	204.1	5979.7	848.9	1761.9	3025.2	179.4	141.7	20794.9	7903.9	8818.6	biosynthetic process; cellular biosynthetic process; cellular macromolecule biosynthetic process; cellular macromolecule metabolic process; cellular metabolic process; cellular process; cellular protein metabolic process; macromolecule biosynthetic process; macromolecule metabolic process; metabolic process; primary metabolic process; protein metabolic process; translation	binding; nucleic acid binding; RNA binding; rRNA binding; structural constituent of ribosome; structural molecule activity	cell part; cytoplasmic part; intracellular non-membrane-bounded organelle; intracellular organelle; intracellular part; macromolecular complex; non-membrane-bounded organelle; organelle; ribonucleoprotein complex; ribosome	Ribosome	1	N	13046.6	99.7, 99.7	GVTTVVFDR,QSLTSGGNQQASAAVGK	sp|Q31L22|RL18_SYNE7	992.52832, 1602.796582	GVTTVVFDR,QSLTSGGNQQASAAVGK	http://www.uniprot.org/uniprot/Q31L22	21.6667
Q31KK9	Q31KK9_SYNE7 Uncharacterized protein OS=Synechococcus elongatus (strain PCC 7942) GN=Synpcc7942_2380 PE=4 SV=1	Synpcc7942_2380	3	3	4618.3	2074.9	1712.4	2583.8	1791.2	2002.2	2537.3	1482.7	1569.5	7605.6	5875.4	4183.1					1	N	15060.4	99.0, 99.0, 99.6	HAVEDLVR,LVDDLVAR,SENLSDLSDR	tr|Q31KK9|Q31KK9_SYNE7	937.497736, 899.506926, 1134.514436	HAVEDLVR,LVDDLVAR,SENLSDLSDR	http://www.uniprot.org/uniprot/Q31KK9	18.3099
Q31ML4	Q31ML4_SYNE7 Uncharacterized protein OS=Synechococcus elongatus (strain PCC 7942) GN=Synpcc7942_1675 PE=4 SV=1	Synpcc7942_1675	1	1	429	113.7	394.8	1	1	182.8	160.4	171.8	33	326.5	194	47.8					1	N	19274.6	99.7	YNLEDVQEILQR	tr|Q31ML4|Q31ML4_SYNE7	1518.77	YNLEDVQEILQR	http://www.uniprot.org/uniprot/Q31ML4	7.45342
Q31QS6	Q31QS6_SYNE7 Uncharacterized protein OS=Synechococcus elongatus (strain PCC 7942) GN=Synpcc7942_0561 PE=4 SV=1	Synpcc7942_0561	13	13	125795	78666.9	58088.1	225165	299528	467450	33095.9	69104.2	58023.9	256061	386041	204730					1	Y	35304.9	99.0, 99.7, 99.7, 99.7, 99.0, 99.7, 99.0, 99.0, 99.7, 99.7, 99.7, 99.7, 99.7	AAAAEFQK,AIAAAPENPELR,AQAIAPQQPLR,AQILVEQSK,ATGDANLR,DQVTQAPGPWGPATLPPL,GQDCVSLR | Carbamidomethyl [C4],QAFADYAR,RAAAAEFQK,RYPEAIQYVDR,SQLYIAVGELMMAASTLLPQLTGDGGVPLAAVPQALQSLQTVYGSLR | Deamidated [Q34] Oxidation [M11 M12],SSNPQPISASTAAAFTAAFQQGNYPAAEQALQQALR,YPEAIQYVDR	tr|Q31QS6|Q31QS6_SYNE7	834.42344, 1250.661766, 1191.671968, 1014.570426, 816.409926, 1843.947718, 933.433344667, 940.439972, 990.524487, 1408.709169, 4860.515124, 3704.8209135, 1252.608298	AIAAAPENPELR,AQAIAPQQPLR,GQDCVSLR | Carbamidomethyl [C4]	http://www.uniprot.org/uniprot/Q31QS6	53.4743
Q31KI1	Q31KI1_SYNE7 Uncharacterized protein OS=Synechococcus elongatus (strain PCC 7942) GN=Synpcc7942_2408 PE=4 SV=1	Synpcc7942_2408	2	2	6688.3	3408.1	752.6	6871	65.8	1283.6	5026.2	175	61.9	9112.2	2934	5410.8					1	N	13687.3	99.7, 99.7	TIAQALTEAGAQLSDVVR,VGPYVHVSGTTASTPDGVVGLGDPYEQTK	tr|Q31KI1|Q31KI1_SYNE7	1841.984503, 2930.4264	TIAQALTEAGAQLSDVVR,VGPYVHVSGTTASTPDGVVGLGDPYEQTK	http://www.uniprot.org/uniprot/Q31KI1	36.7188
Q31RH1	Q31RH1_SYNE7 Uncharacterized protein OS=Synechococcus elongatus (strain PCC 7942) GN=Synpcc7942_0316 PE=4 SV=1	Synpcc7942_0316	2	2	1016.6	150.3	182.1	114.3	5.3	0.5	1	35.5	307.3	344.1	68.9	60.7					1	N	7455.41	99.7, 99.7	EQAFGNLYEIFGR,MEQAFGNLYEIFGR | Oxidation [M1]	tr|Q31RH1|Q31RH1_SYNE7	1542.746636, 1689.780458	EQAFGNLYEIFGR,MEQAFGNLYEIFGR | Oxidation [M1]	http://www.uniprot.org/uniprot/Q31RH1	22.2222
Q31LT9	Q31LT9_SYNE7 Uncharacterized protein OS=Synechococcus elongatus (strain PCC 7942) GN=Synpcc7942_1950 PE=4 SV=1	Synpcc7942_1950	2	2	3738.3	2399.7	2260	1958.4	1453.4	1417.2	2317.6	2795.3	2163.8	4693.5	1779.8	1974.3					1	N	9430.93	99.0, 97.4	ELDQFGIK,VLIEELAK	tr|Q31LT9|Q31LT9_SYNE7	948.490954, 913.54845	VLIEELAK,ELDQFGIK	http://www.uniprot.org/uniprot/Q31LT9	19.2771
Q31QF3	Q31QF3_SYNE7 3-oxoacyl-[acyl-carrier-protein] reductase OS=Synechococcus elongatus (strain PCC 7942) GN=Synpcc7942_0684 PE=1 SV=1	Synpcc7942_0684	3	3	5877.6	1031	477.5	2733.3	257.5	683.2	3208.1	714	722.8	8163.8	1595.8	1577.1	biosynthetic process; carboxylic acid biosynthetic process; carboxylic acid metabolic process; cellular biosynthetic process; cellular ketone metabolic process; cellular lipid metabolic process; cellular metabolic process; cellular process; fatty acid biosynthetic process; fatty acid metabolic process; lipid biosynthetic process; lipid metabolic process; metabolic process; monocarboxylic acid met…	3-oxoacyl-[acyl-carrier-protein] reductase (NADPH) activity; binding; catalytic activity; coenzyme binding; cofactor binding; fatty acid synthase activity; NAD binding; nucleotide binding; oxidoreductase activity; oxidoreductase activity, acting on CH-OH group of donors; oxidoreductase activity, acting on the CH-OH group of donors, NAD or NADP as acceptor; transferase activity; transferase activi…		Biosynthesis of unsaturated fatty acids; Fatty acid biosynthesis	1	N	25491.2	99.7, 99.7, 99.0	LDVLVNNAGITR,LLEVIPLGR,TALPLTDR	tr|Q31QF3|Q31QF3_SYNE7	1283.719818, 1008.632798, 885.491896	LLEVIPLGR,LDVLVNNAGITR,TALPLTDR	http://www.uniprot.org/uniprot/Q31QF3	11.6466
Q31PV6	RS10_SYNE7 30S ribosomal protein S10 OS=Synechococcus elongatus (strain PCC 7942) GN=rpsJ PE=3 SV=1	rpsJ	1	1	3426.8	1210.8	468.7	4419.2	787.9	1046.3	3898.3	1090	596	8873.3	5572.8	4179.4	biosynthetic process; cellular biosynthetic process; cellular macromolecule biosynthetic process; cellular macromolecule metabolic process; cellular metabolic process; cellular process; cellular protein metabolic process; macromolecule biosynthetic process; macromolecule metabolic process; metabolic process; primary metabolic process; protein metabolic process; translation	binding; nucleic acid binding; RNA binding; structural constituent of ribosome; structural molecule activity; tRNA binding	cell part; cytoplasmic part; intracellular non-membrane-bounded organelle; intracellular organelle; intracellular part; macromolecular complex; non-membrane-bounded organelle; organelle; ribonucleoprotein complex; ribosome	Ribosome	1	N	12179	99.7	LDLPAGVDIEVK	sp|Q31PV6|RS10_SYNE7	1267.7	LDLPAGVDIEVK	http://www.uniprot.org/uniprot/Q31PV6	11.4286
Q31QC8	Q31QC8_SYNE7 Uncharacterized protein OS=Synechococcus elongatus (strain PCC 7942) GN=Synpcc7942_0709 PE=4 SV=1	Synpcc7942_0709	1	1	1	1	1	1	1	1	1	1	1	86.7	1	1					1	N	12295.5	99.1	TPQLNLSIR	tr|Q31QC8|Q31QC8_SYNE7	1040.6	TPQLNLSIR	http://www.uniprot.org/uniprot/Q31QC8	8.25688
P74764	SYFB_SYNE7 Phenylalanine--tRNA ligase beta subunit OS=Synechococcus elongatus (strain PCC 7942) GN=pheT PE=3 SV=2	pheT	2	2	2056.6	2404.8	2061.9	468.6	259.9	92.8	2201.2	1888.9	1872.3	1687.2	428.7	485.4	amine metabolic process; amino acid activation; carboxylic acid metabolic process; cellular amine metabolic process; cellular amino acid metabolic process; cellular ketone metabolic process; cellular macromolecule metabolic process; cellular metabolic process; cellular nitrogen compound metabolic process; cellular process; macromolecule metabolic process; metabolic process; ncRNA metabolic proces…	adenyl nucleotide binding; adenyl ribonucleotide binding; aminoacyl-tRNA ligase activity; ATP binding; binding; catalytic activity; cation binding; ion binding; ligase activity; ligase activity, forming aminoacyl-tRNA and related compounds; ligase activity, forming carbon-oxygen bonds; magnesium ion binding; metal ion binding; nucleic acid binding; nucleotide binding; phenylalanine-tRNA ligase ac…	cell part; cytoplasm; intracellular part	Aminoacyl-tRNA biosynthesis	1	N	89930.5	99.3, 99.6	DLGADDIER,GVLEEIFER	sp|P74764|SYFB_SYNE7	1002.461416, 1090.56619	DLGADDIER,GVLEEIFER	http://www.uniprot.org/uniprot/P74764	2.22222
P18655	SODF_SYNE7 Superoxide dismutase [Fe] OS=Synechococcus elongatus (strain PCC 7942) GN=sodB PE=3 SV=1	sodB	11	11	639493	338614	130374	560591	74951	100985	812262	313749	210614	754790	351158	425936		antioxidant activity; binding; catalytic activity; cation binding; ion binding; metal ion binding; oxidoreductase activity; oxidoreductase activity, acting on superoxide radicals as acceptor; superoxide dismutase activity		Huntington's disease; Peroxisome	1	N	22083.2	99.7, 99.7, 99.7, 99.7, 99.7, 99.7, 99.7, 99.7, 99.7, 99.7, 99.7	AGLFNNAAQAWNHSFYWNSIKPNGGGAPTGALADK,DTDLDGQPIEAVIK,ETLEFHHDK,ETLEFHHDKHHAAYVNNYNNAVK,HHAAYVNNYNNAVK,HHAAYVNNYNNAVK | Deamidated [N7],HHAAYVNNYNNAVK | Deamidated [N8],IAADFGSFENFVTEFK,QAAATQFGSGWAWLVLDNGTLK,RPDYISTFVEK,SYELPALPFDYTALAPYITK	sp|P18655|SODF_SYNE7	3644.75707967, 1512.76767133, 1154.5352965, 2750.29266, 1613.76942773, 1614.7560615, 1614.758823, 1820.86375983, 2333.181027, 1203.28145567, 2272.168457	DTDLDGQPIEAVIK,IAADFGSFENFVTEFK,RPDYISTFVEK	http://www.uniprot.org/uniprot/P18655	70.1493
Q31L35	RL31_SYNE7 50S ribosomal protein L31 OS=Synechococcus elongatus (strain PCC 7942) GN=rpmE PE=3 SV=1	rpmE	1	1	1476.7	0.8	11.9	206.8	3127.9	151.6	121.1	38.7	1	6993.3	5930.3	2189.7	biosynthetic process; cellular biosynthetic process; cellular macromolecule biosynthetic process; cellular macromolecule metabolic process; cellular metabolic process; cellular process; cellular protein metabolic process; macromolecule biosynthetic process; macromolecule metabolic process; metabolic process; primary metabolic process; protein metabolic process; translation	binding; nucleic acid binding; RNA binding; rRNA binding; structural constituent of ribosome; structural molecule activity	cell part; cytoplasmic part; intracellular non-membrane-bounded organelle; intracellular organelle; intracellular part; macromolecular complex; non-membrane-bounded organelle; organelle; ribonucleoprotein complex; ribosome	Ribosome	1	N	8798.76	99.7	YGMLEGDQAK | Oxidation [M3]	sp|Q31L35|RL31_SYNE7	1126.5	YGMLEGDQAK | Oxidation [M3]	http://www.uniprot.org/uniprot/Q31L35	12.987
Q31LT0	SYP_SYNE7 Proline--tRNA ligase OS=Synechococcus elongatus (strain PCC 7942) GN=proS PE=3 SV=2	proS	5	5	1541.3	968.7	1049.9	1635.5	1211.5	1708.9	1947.5	1318.9	1303.1	2540.4	1091.8	1484	amine metabolic process; amino acid activation; carboxylic acid metabolic process; cellular amine metabolic process; cellular amino acid metabolic process; cellular ketone metabolic process; cellular macromolecule metabolic process; cellular metabolic process; cellular nitrogen compound metabolic process; cellular process; macromolecule metabolic process; metabolic process; ncRNA metabolic proces…	adenyl nucleotide binding; adenyl ribonucleotide binding; aminoacyl-tRNA editing activity; aminoacyl-tRNA ligase activity; ATP binding; binding; carboxylic ester hydrolase activity; catalytic activity; hydrolase activity; hydrolase activity, acting on ester bonds; ligase activity; ligase activity, forming aminoacyl-tRNA and related compounds; ligase activity, forming carbon-oxygen bonds; nucleoti…	cell part; cytoplasm; intracellular part	Aminoacyl-tRNA biosynthesis	1	N	66283.6	99.5, 99.7, 99.7, 99.7, 99.7	DADLIGIPYR,FKDADLIGIPYR,GIEAGHIFQLGLK,LSQMLFVTLR | Oxidation [M4],TVIALTVPDAEALKK	sp|Q31LT0|SYP_SYNE7	1131.591968, 1406.754903, 1381.771476, 1222.672622, 1567.91889	DADLIGIPYR,FKDADLIGIPYR,TVIALTVPDAEALKK	http://www.uniprot.org/uniprot/Q31LT0	8.33333
Q31MJ4	Q31MJ4_SYNE7 Uncharacterized protein OS=Synechococcus elongatus (strain PCC 7942) GN=Synpcc7942_1695 PE=4 SV=1	Synpcc7942_1695	15	15	136080	122934	112156	190824	213524	290117	112185	98504.4	92898	150909	150145	111104			cell part; external encapsulating structure part; outer membrane-bounded periplasmic space; periplasmic space		1	Y	34937.6	99.7, 99.7, 99.0, 99.7, 99.7, 99.7, 99.7, 99.7, 99.7, 99.7, 99.7, 99.7, 99.7, 99.7, 99.7	DGTYTLIER,DPTTGQVIR,EVINASEK,GVSDILVNR,IDAVLNEQNLGASGR,IDPSTAAQIGK,ILGVDAVIIGSVTR,ITEVDSTSSVGEIVSGSQFK,LQAIAPVSPSINAVVAAVVGR,LSQPIGQIR,LVFIATEQAIDQVAK,MVSTSTAEILAVAEGTGNISQSDSR | Oxidation [M1],SRIDAVLNEQNLGASGR,VTQVIKDPTTGQVIR,VTVLGIGGGSQTFNPEK	tr|Q31MJ4|Q31MJ4_SYNE7	1066.52955, 985.51847, 888.45479, 971.539412, 1555.788674, 1099.587768, 1411.8403126, 2069.017, 2031.185122, 1010.58695, 1644.90947267, 2539.209035, 1798.928913, 1653.94185875, 1702.888882	LVFIATEQAIDQVAK,DGTYTLIER,LSQPIGQIR	http://www.uniprot.org/uniprot/Q31MJ4	57.2289
Q55038	PUR1_SYNE7 Amidophosphoribosyltransferase OS=Synechococcus elongatus (strain PCC 7942) GN=purF PE=3 SV=1	purF	1	1	115.6	1	7	13.5	1	1	41.8	1	1	249.6	113.2	10.8	amine metabolic process; biosynthetic process; carboxylic acid metabolic process; cellular amine metabolic process; cellular amino acid metabolic process; cellular aromatic compound metabolic process; cellular biosynthetic process; cellular ketone metabolic process; cellular metabolic process; cellular nitrogen compound biosynthetic process; cellular nitrogen compound metabolic process; cellular …	4 iron, 4 sulfur cluster binding; amidophosphoribosyltransferase activity; binding; catalytic activity; cation binding; ion binding; iron-sulfur cluster binding; metal cluster binding; metal ion binding; transferase activity; transferase activity, transferring glycosyl groups; transferase activity, transferring pentosyl groups		Alanine, aspartate and glutamate metabolism; Purine metabolism	1	N	53808.7	99.7	YPIAIPEEIKR	sp|Q55038|PUR1_SYNE7	1327.75	YPIAIPEEIKR	http://www.uniprot.org/uniprot/Q55038	2.23124
Q9Z3H6	RL27_SYNE7 50S ribosomal protein L27 OS=Synechococcus elongatus (strain PCC 7942) GN=rpmA PE=3 SV=1	rpmA	1	1	650.5	1	2.8	143.6	4.4	3.4	346.2	1	1	717.6	177.6	203.9	biosynthetic process; cellular biosynthetic process; cellular macromolecule biosynthetic process; cellular macromolecule metabolic process; cellular metabolic process; cellular process; cellular protein metabolic process; macromolecule biosynthetic process; macromolecule metabolic process; metabolic process; primary metabolic process; protein metabolic process; translation	structural constituent of ribosome; structural molecule activity	cell part; cytoplasmic part; intracellular non-membrane-bounded organelle; intracellular organelle; intracellular part; macromolecular complex; non-membrane-bounded organelle; organelle; ribonucleoprotein complex; ribosome	Ribosome	1	N	9226.38	99.6	KVSVYPAGEAA	sp|Q9Z3H6|RL27_SYNE7	1090.56	KVSVYPAGEAA	http://www.uniprot.org/uniprot/Q9Z3H6	12.5
Q31MT5	Q31MT5_SYNE7 Uncharacterized protein OS=Synechococcus elongatus (strain PCC 7942) GN=Synpcc7942_1604 PE=4 SV=1	Synpcc7942_1604	10	10	119092	108286	96727.7	178990	217420	162317	110953	127643	120998	196905	187151	162547					1	N	49415.3	99.7, 99.7, 99.7, 99.7, 99.7, 98.7, 99.7, 99.7, 99.2, 99.7	ILDGASYVSQPDAPFKPLPSR,LLQTSPVAGPR,QGTDQIQTAPLVVR,SDNNDGTVFAGPGDR,SPSLSEWQR,TIDLLLETPIK,TIDLLLETPIKEDR,TQAQDTAGVSQP,VMLDLIQDR,YSDDQGQITVR	tr|Q31MT5|Q31MT5_SYNE7	2257.174807, 1137.650352, 1524.82553, 1520.649697, 1088.524922, 1254.745604, 1654.91478, 1201.55786, 1101.58525, 1280.599268	ILDGASYVSQPDAPFKPLPSR,SDNNDGTVFAGPGDR,LLQTSPVAGPR	http://www.uniprot.org/uniprot/Q31MT5	25.7778
Q31L84	Q31L84_SYNE7 Uncharacterized protein OS=Synechococcus elongatus (strain PCC 7942) GN=Synpcc7942_2155 PE=4 SV=1	Synpcc7942_2155	1	1	93237.9	80889.3	71348.2	136910	103942	129979	86209.9	67654.8	53772.7	62766.2	50539.4	57417.5		binding; catalytic activity; hydrolase activity; hydrolase activity, acting on ester bonds; nucleic acid binding			1	Y	16049.7	99.7	LPDGLDIGVK	tr|Q31L84|Q31L84_SYNE7	1025.57	LPDGLDIGVK	http://www.uniprot.org/uniprot/Q31L84	6.80272
Q8GJL3	Q8GJL3_SYNE7 Putative uncharacterized protein SEN0028 OS=Synechococcus elongatus (strain PCC 7942) GN=SEN0028 PE=4 SV=1	SEN0028	4	4	33888.1	4479.5	5004.3	26887.1	18989.1	42482	4187.5	678.2	1721.4	188889	139460	154481					1	N	13269	99.7, 99.7, 99.7, 99.7	FALEQLVQLELQLGR,KNTAQQYLDQLLK,LDPQNPSYQTLQQQLAQK,NTAQQYLDQLLK	tr|Q8GJL3|Q8GJL3_SYNE7	1755.9894, 1561.846134, 2099.065922, 1433.751808	LDPQNPSYQTLQQQLAQK,NTAQQYLDQLLK,KNTAQQYLDQLLK	http://www.uniprot.org/uniprot/Q8GJL3	38.6555
Q31PE0	Q31PE0_SYNE7 Phycobilisome rod linker polypeptide OS=Synechococcus elongatus (strain PCC 7942) GN=Synpcc7942_1049 PE=4 SV=1	Synpcc7942_1049	7	7	51988.9	11397.3	10962.2	45785.7	9970.9	11151.9	23388	8856	4268.5	84108.1	47496.3	27716	cellular metabolic process; cellular process; metabolic process; photosynthesis		cell part; intracellular part; light-harvesting complex; macromolecular complex; membrane part; phycobilisome; protein complex; thylakoid part	Photosynthesis - antenna proteins	1	N	30353.4	99.7, 99.7, 99.7, 99.7, 95.5, 98.8, 99.7	AGASSDEINAIIR,AGASSDEINAIIR | Deamidated [N9],AVALSELYR,LTSAESLLR,MTSLEAAR,NAASPVLIGSTGSALVGTCGGSR | Carbamidomethyl [C19],VQVQQQGVTAR	tr|Q31PE0|Q31PE0_SYNE7	1315.673088, 1316.658036, 1020.560084, 988.554538, 877.431012, 2131.064794, 1212.65698067	AGASSDEINAIIR,LTSAESLLR,AVALSELYR	http://www.uniprot.org/uniprot/Q31PE0	26.7399
ALBU_HUMAN			12	11	10905.8	11807.5	8553.9	41779.1	21352.6	14858.1	14200.9	12979.7	6496.4	16852.3	16736.4	19199.9					2	Y	69366	98.5, 99.7, 99.0, 99.7, 99.7, 94.9, 99.7, 99.7, 99.7, 99.7, 98.0, 99.7	DDNPNLPR,DVFLGMFLYEYAR | Oxidation [M6],FQNALLVR,HPYFYAPELLFFAK,KVPQVSTPTLVEVSR,LVAASQAALGL,QNCELFEQLGEYK | Carbamidomethyl [C3],QTALVELVK,RHPDYSVVLLLR,RPCFSALEVDETYVPK | Carbamidomethyl [C3],VHTECCHGDLLECADDR | Carbamidomethyl [C5 C6 C13],YICENQDSISSK | Carbamidomethyl [C3]	sp|ALBU_BOVIN|,sp|ALBU_HUMAN|	939.440872, 1638.77591, 959.554991, 1741.886826, 1638.931743, 1012.595138, 1656.752076, 999.59654, 1466.835717, 1909.927015, 2085.827484, 1442.635038	QNCELFEQLGEYK | Carbamidomethyl [C3],LVAASQAALGL,RHPDYSVVLLLR	http://www.uniprot.org/uniprot/ALBU_HUMAN	24.3021
Q31KY3	Q31KY3_SYNE7 Uncharacterized protein OS=Synechococcus elongatus (strain PCC 7942) GN=Synpcc7942_2256 PE=4 SV=1	Synpcc7942_2256	8	8	61077.7	17013.8	3072.9	123824	115868	251306	5761.3	2853.7	1778.8	42515	81508.8	32850.3					1	N	20521.5	99.7, 99.7, 99.7, 99.7, 99.7, 99.0, 99.7, 99.7	FTLLELLDNYPTDAR,GAILQSVAR,LDLLQIQQLQQDLALLSR,LLYSPLGNLALDR,SLAVTGQASGFLQDALR,SVELDDLR,TVQAALNFSIPLSPVLADR,VTLLAGSWAR	tr|Q31KY3|Q31KY3_SYNE7	1779.904343, 913.534255, 2107.2015105, 1443.80917, 1732.911576, 945.476754, 2011.110458, 1072.60278733	LLYSPLGNLALDR,SVELDDLR,FTLLELLDNYPTDAR	http://www.uniprot.org/uniprot/Q31KY3	59.2391
Q31NW5	Q31NW5_SYNE7 ABC-transporter membrane fusion protein OS=Synechococcus elongatus (strain PCC 7942) GN=Synpcc7942_1224 PE=4 SV=1	Synpcc7942_1224	2	2	12471.2	15614.5	18558.8	5802.5	9395.4	14709.8	13329.4	20169.9	24255.3	6693.3	9532.6	8678.7					1	N	38937.3	99.7, 99.0	APFAGQVLR,IDLDPSDR	tr|Q31NW5|Q31NW5_SYNE7	957.538354, 929.444845	IDLDPSDR,APFAGQVLR	http://www.uniprot.org/uniprot/Q31NW5	4.64481
Q31M07	PSBU_SYNE7 Photosystem II 12 kDa extrinsic protein OS=Synechococcus elongatus (strain PCC 7942) GN=psbU PE=3 SV=1	psbU	17	17	2.65782e+06	1.88454e+06	1501949	5917002	7.24921e+06	7.63762e+06	1.06178e+06	1.53369e+06	1.15442e+06	7.19515e+06	9823127	7.61354e+06	biological regulation; cellular metabolic process; cellular process; metabolic process; oxidation-reduction process; photosynthesis; photosystem II stabilization; regulation of biological process; regulation of cellular metabolic process; regulation of cellular process; regulation of generation of precursor metabolites and energy; regulation of metabolic process; regulation of photosynthesis; reg…	catalytic activity; nucleotidyltransferase activity; transferase activity; transferase activity, transferring phosphorus-containing groups	cell part; extrinsic to membrane; intracellular part; macromolecular complex; membrane part; oxygen evolving complex; protein complex; thylakoid part	Photosynthesis	1	Y	15065.9	99.7, 99.7, 99.7, 99.7, 99.7, 99.7, 99.7, 99.7, 99.7, 99.7, 99.7, 99.7, 99.6, 99.7, 99.7, 99.4, 99.7	AFQQFPGMYPYLASK,AFQQFPGMYPYLASK | Oxidation [M8],DALNEGDDR,DALNEGDDR | Deamidated [N4],DALNEGDDRINNGIYR,DALNEGDDRINNGIYR | Deamidated [N11 N12],DALNEGDDRINNGIYR | Deamidated [N12],DALNEGDDRINNGIYR | Deamidated [N4 N11],ENFTVTPPR,EVFEQYKENFTVTPPR,IEAGGKLDLNNIGVR,IVLGGPYDSVDDVLK,IVLGGPYDSVDDVLKLDLSDRQR,LDLNNIGVR,LDLNNIGVR | Deamidated [N4],LDLNNIGVR | Deamidated [N5],QREVFEQYK	sp|Q31M07|PSBU_SYNE7	1746.8445465, 1762.83862, 1003.4209935, 1004.403666, 1833.8553535, 1835.830893, 1834.8427815, 1835.845779, 1059.535058, 1982.969117, 1567.867353, 1588.835547, 2572.351356, 1012.56588971, 1013.550124, 1013.550008, 1225.6088475	IVLGGPYDSVDDVLK,LDLNNIGVR,ENFTVTPPR	http://www.uniprot.org/uniprot/Q31M07	62.5
Q935X0	Q935X0_SYNE7 Branched-chain amino-acid ABC transport system periplasmic binding protein OS=Synechococcus elongatus (strain PCC 7942) GN=SEA0029 PE=4 SV=1	SEA0029	5	5	410666	631614	646466	315832	276445	459681	447384	1059103	948018	268265	344427	311492	amine transport; amino acid transport; carboxylic acid transport; establishment of localization; nitrogen compound transport; organic acid transport; organic substance transport; transport		cell part; external encapsulating structure part; outer membrane-bounded periplasmic space; periplasmic space	ABC transporters	1	Y	42503.8	99.7, 99.4, 94.8, 99.6, 99.0	AVFERPATGVPIDFR,LSAPAAVVAPQAIAAAR,MKPDGQGDFELLP,QPVVDLPLPER,SETEVFQK	tr|Q935X0|Q935X0_SYNE7	1673.880711, 1575.908382, 1445.688498, 1261.703222, 966.465394	AVFERPATGVPIDFR,MKPDGQGDFELLP,SETEVFQK	http://www.uniprot.org/uniprot/Q935X0	16.0401
Q31NN3	Q31NN3_SYNE7 Uncharacterized protein OS=Synechococcus elongatus (strain PCC 7942) GN=Synpcc7942_1306 PE=4 SV=1	Synpcc7942_1306	4	4	257940	237900	156004	141958	127004	95008.5	121825	197269	112532	158938	206726	225584					1	N	20442.9	99.7, 99.7, 99.7, 99.7	EALDQQAPDR,MNTFAYTGTLR,MNTFAYTGTLR | Oxidation [M1],SKPAVNCVYQNDAAQNLFLSPGGAEQSPNESNQF | Carbamidomethyl [C7]	tr|Q31NN3|Q31NN3_SYNE7	1141.536392, 1273.613006, 1289.60695, 3680.683437	SKPAVNCVYQNDAAQNLFLSPGGAEQSPNESNQF | Carbamidomethyl [C7],EALDQQAPDR,MNTFAYTGTLR | Oxidation [M1]	http://www.uniprot.org/uniprot/Q31NN3	29.5699
Q31KH2	Q31KH2_SYNE7 Transcriptional regulator, ABC transporter OS=Synechococcus elongatus (strain PCC 7942) GN=Synpcc7942_2417 PE=4 SV=1	Synpcc7942_2417	5	5	48666.9	32098.1	27055.2	36745.9	34921.7	50043.2	30489.8	23487.8	25401.3	49616.5	43123.2	57453.3		transporter activity			1	Y	46436.5	99.2, 99.7, 99.7, 99.7, 99.7	FEQENPGTK,KTVEQAVADAAAAWNQSR,LIYENLQAAMLQR | Oxidation [M10],SISAAQMDQAQVLVPAAAEMK,TVEQAVADAAAAWNQSR	tr|Q31KH2|Q31KH2_SYNE7	1048.482914, 1914.955065, 1577.824039, 2158.077084, 1786.8601145	TVEQAVADAAAAWNQSR,LIYENLQAAMLQR | Oxidation [M10],SISAAQMDQAQVLVPAAAEMK	http://www.uniprot.org/uniprot/Q31KH2	14.4893
Q31KZ6	Q31KZ6_SYNE7 Gamma-glutamyl phosphate reductase OS=Synechococcus elongatus (strain PCC 7942) GN=proA PE=3 SV=1	proA	1	1	250432	1471.5	1335.3	223989	16305	16195.3	125277	1286.9	41369.6	240058	26449.4	40488	amine biosynthetic process; amine metabolic process; biosynthetic process; carboxylic acid biosynthetic process; carboxylic acid metabolic process; cellular amine metabolic process; cellular amino acid biosynthetic process; cellular amino acid metabolic process; cellular biosynthetic process; cellular ketone metabolic process; cellular metabolic process; cellular nitrogen compound biosynthetic pr…	binding; catalytic activity; coenzyme binding; cofactor binding; glutamate-5-semialdehyde dehydrogenase activity; NADP binding; nucleotide binding; oxidoreductase activity; oxidoreductase activity, acting on the aldehyde or oxo group of donors; oxidoreductase activity, acting on the aldehyde or oxo group of donors, NAD or NADP as acceptor		Arginine and proline metabolism	1	N	46001.8	97.2	LATSPVLR	tr|Q31KZ6|Q31KZ6_SYNE7	855.517	LATSPVLR	http://www.uniprot.org/uniprot/Q31KZ6	1.93237
Q31L73	Q31L73_SYNE7 Uncharacterized protein OS=Synechococcus elongatus (strain PCC 7942) GN=Synpcc7942_2166 PE=4 SV=1	Synpcc7942_2166	4	4	28099.1	7688.8	1789	3997.1	7646.2	7669.8	6652.5	957.5	2129.7	13491.2	29011.6	23471.4					1	N	13466.6	99.7, 97.4, 99.7, 99.7	AYDWQVQQGR,DTLACMQR | Carbamidomethyl [C5],SSNEALDYATQQCHR | Carbamidomethyl [C13],YLGTDFAGDSDR	tr|Q31L73|Q31L73_SYNE7	1249.58464, 993.43715, 1778.763444, 1315.568606	YLGTDFAGDSDR,SSNEALDYATQQCHR | Carbamidomethyl [C13],AYDWQVQQGR	http://www.uniprot.org/uniprot/Q31L73	36.5854
Q31QZ9	Q31QZ9_SYNE7 Dihydroorotase OS=Synechococcus elongatus (strain PCC 7942) GN=Synpcc7942_0488 PE=4 SV=1	Synpcc7942_0488	8	8	5078.6	4860.1	3727.7	465.7	3333.1	3624.8	471.5	6283.4	5686.6	11044.8	14487	17381.3	biosynthetic process; cellular biosynthetic process; cellular metabolic process; cellular nitrogen compound biosynthetic process; cellular nitrogen compound metabolic process; cellular process; 'de novo' UMP biosynthetic process; heterocycle biosynthetic process; heterocycle metabolic process; metabolic process; nitrogen compound metabolic process; nucleobase-containing compound biosynthetic proc…	binding; catalytic activity; cation binding; dihydroorotase activity; hydrolase activity; hydrolase activity, acting on carbon-nitrogen (but not peptide) bonds; hydrolase activity, acting on carbon-nitrogen (but not peptide) bonds, in cyclic amides; ion binding; metal ion binding		Pyrimidine metabolism	1	N	48877.3	99.5, 99.7, 99.7, 99.7, 99.7, 99.7, 99.7, 99.7	GGVTSFMEMPNTKPLTTTQAILTEK | Deamidated [Q19],GKIEPGYDADLVLVDLDR,IEPGYDADLVLVDLDR,IFMGASHSPLMVPTEPELEPIFAAGR,LHILHLSTGDEALLLR,QDKPAWVTTEVTPQHLLLNR,RLHILHLSTGDEALLLR,VLLPTGEWQLADVEVR	tr|Q31QZ9|Q31QZ9_SYNE7	2695.368267, 1987.027779, 1801.91042, 2796.39636, 1800.02609767, 2345.24859, 1956.126612, 1823.97924833	GGVTSFMEMPNTKPLTTTQAILTEK | Deamidated [Q19],VLLPTGEWQLADVEVR,LHILHLSTGDEALLLR	http://www.uniprot.org/uniprot/Q31QZ9	27.6018
Q31QR2	Q31QR2_SYNE7 Uncharacterized protein OS=Synechococcus elongatus (strain PCC 7942) GN=Synpcc7942_0575 PE=4 SV=1	Synpcc7942_0575	2	2	1	1	1	121.7	1	0.9	1	1	1	49.9	1	1					1	Y	20378.8	98.7, 99.7	QNLGPTAASSSGGGFIGFLALPDEQR,QSDVFGYIDSQTGQIEFYER	tr|Q31QR2|Q31QR2_SYNE7	2589.276276, 2381.082784	QNLGPTAASSSGGGFIGFLALPDEQR,QSDVFGYIDSQTGQIEFYER	http://www.uniprot.org/uniprot/Q31QR2	24.5989
Q31S33	Q31S33_SYNE7 Uncharacterized protein OS=Synechococcus elongatus (strain PCC 7942) GN=Synpcc7942_0104 PE=4 SV=1	Synpcc7942_0104	5	5	5404.6	9255.2	7173.3	23457.7	33411	49619.2	2417.1	5797.9	5068.6	12652.7	19562.9	11333.1					1	N	28530	99.7, 98.2, 99.7, 99.7, 99.7	GLGLLLLPNR,LEQSGESQTVEAFQTNYPLVDTMGMLMFR | Oxidation [M23 M25 M27],RGLGLLLLPNR,VPMCTATFATR | Carbamidomethyl [C4] Oxidation [M3],VPSTEALLSSIEDNQDFNIYMR | Oxidation [M21]	tr|Q31S33|Q31S33_SYNE7	1064.670696, 3369.518673, 1220.772318, 1269.584124, 2557.200666	GLGLLLLPNR,VPSTEALLSSIEDNQDFNIYMR | Oxidation [M21],VPMCTATFATR | Carbamidomethyl [C4] Oxidation [M3]	http://www.uniprot.org/uniprot/Q31S33	28.2946
Q31RJ0	Q31RJ0_SYNE7 ATP-dependent zinc metalloprotease FtsH OS=Synechococcus elongatus (strain PCC 7942) GN=ftsH PE=3 SV=1	ftsH	6	6	86049.4	55442.5	41656.4	52764.8	44054	36970	46549.9	50281.6	32584.3	34591.7	40603.7	28502.4	catabolic process; macromolecule catabolic process; macromolecule metabolic process; metabolic process; primary metabolic process; protein catabolic process; protein metabolic process	adenyl nucleotide binding; adenyl ribonucleotide binding; ATP binding; ATPase activity; binding; catalytic activity; cation binding; endopeptidase activity; hydrolase activity; hydrolase activity, acting on acid anhydrides; hydrolase activity, acting on acid anhydrides, in phosphorus-containing anhydrides; ion binding; metal ion binding; metalloendopeptidase activity; metallopeptidase activity; n…	cell part; integral to membrane; intracellular part; intrinsic to membrane; membrane; membrane part; photosynthetic membrane; thylakoid membrane; thylakoid part		1	N	67111.9	99.7, 99.7, 99.7, 99.0, 99.7, 97.9	DFSEETAATIDDEVR,LELTEVVDFLK,QQGNMFLGR | Oxidation [M5],SILDQLAK,SLAEISMDEVNDAIDR | Oxidation [M7],SSALVQAEDGDK	tr|Q31RJ0|Q31RJ0_SYNE7	1696.741672, 1304.723736, 1065.502176, 886.512182, 1792.812724, 1218.567292	SSALVQAEDGDK,QQGNMFLGR | Oxidation [M5],LELTEVVDFLK	http://www.uniprot.org/uniprot/Q31RJ0	11.5824
Q31S61	Q31S61_SYNE7 Extracellular solute-binding protein, family 3 OS=Synechococcus elongatus (strain PCC 7942) GN=Synpcc7942_0076 PE=4 SV=1	Synpcc7942_0076	9	9	154190	82108.9	35483	245533	429858	578997	24013.7	110426	60517.5	315809	343904	167833		transporter activity			1	Y	28133.8	99.7, 99.7, 99.7, 99.7, 99.7, 99.0, 99.7, 99.7, 99.7	ALTTDNYPPFEFR,DSGELTLMLR | Oxidation [M8],EVDIALVESVVAAIFAQDNAQLVVQK,LGYLQGTVQAQR,LLPADQNLSGLR,LNGATQER,SYVDVTALLK,TRYPTLQTK,VDFSEPYFEAQDSLVTLNSR	tr|Q31S61|Q31S61_SYNE7	1569.750115, 1149.570112, 2768.496366, 1332.71509067, 1295.719835, 887.446158, 1107.617514, 1106.607574, 2316.09373575	ALTTDNYPPFEFR,LLPADQNLSGLR,LGYLQGTVQAQR	http://www.uniprot.org/uniprot/Q31S61	47.4308
Q31NT6	Q31NT6_SYNE7 Uncharacterized protein OS=Synechococcus elongatus (strain PCC 7942) GN=Synpcc7942_1253 PE=4 SV=1	Synpcc7942_1253	3	3	86601.2	42106.1	34620.6	36125.3	22465.9	20458.7	83277.9	62083.8	54608.1	50033.4	23878.4	22640					1	N	9718.55	99.7, 99.7, 99.7	DGDDDRDPEGPIDSTR,IAQLSDAIDDVQQQLR,NVQPLADLQADD	tr|Q31NT6|Q31NT6_SYNE7	1758.729024, 1811.937214, 1297.615746	NVQPLADLQADD,DGDDDRDPEGPIDSTR,IAQLSDAIDDVQQQLR	http://www.uniprot.org/uniprot/Q31NT6	47.3118
Q31QF0	Q31QF0_SYNE7 Uncharacterized protein OS=Synechococcus elongatus (strain PCC 7942) GN=Synpcc7942_0687 PE=4 SV=1	Synpcc7942_0687	1	1	9698.4	12574.9	14461.9	13145.5	24039.5	31648.4	7164.2	12109.5	11605.9	11123.7	16719	17137.2					1	N	60052.5	99.7	LCGSTPATELR | Carbamidomethyl [C2]	tr|Q31QF0|Q31QF0_SYNE7	1203.59	LCGSTPATELR | Carbamidomethyl [C2]	http://www.uniprot.org/uniprot/Q31QF0	2.04082
P11005	PSBD_SYNE7 Photosystem II D2 protein OS=Synechococcus elongatus (strain PCC 7942) GN=psbD1 PE=3 SV=2	psbD1	6	6	234962	199845	137520	194938	143288	124839	180114	163128	130446	164272	128848	90752.9	cellular metabolic process; cellular process; electron transport chain; generation of precursor metabolites and energy; metabolic process; oxidation-reduction process; photosynthetic electron transport chain; photosynthetic electron transport in photosystem II	binding; catalytic activity; cation binding; electron carrier activity; electron transporter, transferring electrons within the cyclic electron transport pathway of photosynthesis activity; ion binding; iron ion binding; metal ion binding; oxidoreductase activity; transition metal ion binding	cell part; integral to membrane; intracellular part; intrinsic to membrane; macromolecular complex; membrane; membrane part; photosynthetic membrane; photosystem; photosystem II; protein complex; thylakoid membrane; thylakoid part	Photosynthesis	1	N	39446	99.7, 99.7, 99.7, 99.7, 99.7, 99.6	AAEDPEFETFYTK,AWMAPQDQPHEK | Oxidation [M3],AYDFVSQELR,FVFPEEVLPR,GWFDVLDDWLK,NILLNEGIR	sp|P11005|PSBD_SYNE7	1546.682864, 1452.645597, 1226.593, 1231.659944, 1392.672102, 1040.597714	FVFPEEVLPR,AAEDPEFETFYTK,AYDFVSQELR	http://www.uniprot.org/uniprot/P11005	18.4659
Q31LU2	Q31LU2_SYNE7 Uncharacterized protein OS=Synechococcus elongatus (strain PCC 7942) GN=Synpcc7942_1947 PE=4 SV=1	Synpcc7942_1947	1	1	210272	212698	235063	174110	206468	196387	204426	292755	304696	147275	188682	227448					1	Y	53258.8	99.7	LPAEGDPSVIQR	tr|Q31LU2|Q31LU2_SYNE7	1280.67	LPAEGDPSVIQR	http://www.uniprot.org/uniprot/Q31LU2	2.48447
Q31RF1	ATPA_SYNE7 ATP synthase subunit alpha OS=Synechococcus elongatus (strain PCC 7942) GN=atpA PE=3 SV=1	atpA	11	11	41243.5	8708.2	2041.7	26889.3	6374.1	6489.7	15466.9	11010.9	5427.7	55288.4	21022.5	20990.1	ATP biosynthetic process; ATP hydrolysis coupled proton transport; ATP metabolic process; ATP synthesis coupled proton transport; biosynthetic process; cation transport; cellular biosynthetic process; cellular metabolic process; cellular nitrogen compound biosynthetic process; cellular nitrogen compound metabolic process; cellular process; energy coupled proton transport, against electrochemical …	active transmembrane transporter activity; adenyl nucleotide binding; adenyl ribonucleotide binding; ATP binding; ATPase activity; ATPase activity, coupled; ATPase activity, coupled to movement of substances; ATPase activity, coupled to transmembrane movement of ions; ATPase activity, coupled to transmembrane movement of substances; binding; catalytic activity; cation transmembrane transporter ac…	cell part; intracellular part; macromolecular complex; membrane; membrane part; photosynthetic membrane; protein complex; proton-transporting ATP synthase complex, catalytic core F(1); proton-transporting two-sector ATPase complex, catalytic domain; thylakoid membrane; thylakoid part	Oxidative phosphorylation; Photosynthesis	1	N	54012.3	99.3, 99.7, 99.7, 99.7, 99.7, 99.6, 99.7, 99.7, 99.7, 99.7, 99.7	ATLVIYDDLTK,IAQIPVGDALVGR,LIESPAPGIIAR,QLDDAAEALLK,QQIEQYSQDVK,TAIAIDTILNQK,TSKPEFIEK,VENVGTVLQVGDGIAR,VSIRPDEISSIIR,VVSPLGAPLDGK,VVSPLGAPLDGKGEIAATENR	sp|Q31RF1|ATPA_SYNE7	1250.68604, 1307.756523, 1235.723812, 1185.62465333, 1364.65728, 1299.739722, 1077.570093, 1625.875242, 1483.8356175, 1151.654196, 2093.111856	VVSPLGAPLDGK,VENVGTVLQVGDGIAR,VSIRPDEISSIIR	http://www.uniprot.org/uniprot/Q31RF1	25.5446
Q31K49	Q31K49_SYNE7 Blue-copper-protein-like protein OS=Synechococcus elongatus (strain PCC 7942) GN=Synpcc7942_2540 PE=4 SV=1	Synpcc7942_2540	2	2	1339.4	609.8	540.5	1363.8	1193.1	444.7	1268.6	779.1	889.6	14419.3	2816.7	3008.8		binding; cation binding; copper ion binding; ion binding; metal ion binding; transition metal ion binding			1	Y	17244.7	99.7, 98.9	AGQPYELALHNPSPLK,DFSDAIWTR	tr|Q31K49|Q31K49_SYNE7	1733.90913, 1109.513952	AGQPYELALHNPSPLK,DFSDAIWTR	http://www.uniprot.org/uniprot/Q31K49	16.3399
Q31KQ9	Q31KQ9_SYNE7 C-terminal processing peptidase-2. Serine peptidase. MEROPS family S41A OS=Synechococcus elongatus (strain PCC 7942) GN=Synpcc7942_2330 PE=3 SV=1	Synpcc7942_2330	3	3	21791.8	20864.3	21634.2	24883.8	27886.9	34497.3	17245.3	19463.1	15665.7	21871.6	25781.9	21152.1		catalytic activity; hydrolase activity; peptidase activity; peptidase activity, acting on L-amino acid peptides; serine hydrolase activity; serine-type peptidase activity			1	Y	44373.5	99.7, 99.7, 99.7	DGDHPPIGYIR,DQQTLDFELVR,GTTVALQVLR	tr|Q31KQ9|Q31KQ9_SYNE7	1238.60382, 1362.677536, 1056.629464	DQQTLDFELVR,GTTVALQVLR,DGDHPPIGYIR	http://www.uniprot.org/uniprot/Q31KQ9	7.86241
Q31K82	Q31K82_SYNE7 Uncharacterized protein OS=Synechococcus elongatus (strain PCC 7942) GN=Synpcc7942_2507 PE=4 SV=1	Synpcc7942_2507	2	2	3487.3	689.7	126.8	657.3	93.3	93.3	2463.2	998.9	614.9	3650.1	1408	1461.1					1	N	9687.83	99.7, 99.7	LLELGVEPK,QQVEQGLEPAAPTA	tr|Q31K82|Q31K82_SYNE7	996.58511, 1437.710286	QQVEQGLEPAAPTA,LLELGVEPK	http://www.uniprot.org/uniprot/Q31K82	26.7442
Q31RE4	Q31RE4_SYNE7 Photosystem II lipoprotein Psb27 OS=Synechococcus elongatus (strain PCC 7942) GN=psb27 PE=3 SV=1	psb27	4	4	5107375	4849982	4.80398e+06	5863690	7.01442e+06	4.37845e+06	6634611	5941513	5.24585e+06	3.61949e+06	5.04399e+06	4.82878e+06	cellular component assembly; cellular component assembly at cellular level; cellular component organization; cellular component organization at cellular level; cellular component organization or biogenesis; cellular component organization or biogenesis at cellular level; cellular macromolecular complex assembly; cellular macromolecular complex subunit organization; cellular macromolecule metaboli…		cell part; intracellular part; membrane; photosynthetic membrane; thylakoid lumen; thylakoid membrane; thylakoid part	Photosynthesis	1	Y	14511.4	99.7, 99.7, 99.7, 99.7	NAITLPDDAPEK,NAITLPDDAPEK | Deamidated [N1],QDTLAVVTSLR,QLINDFAAR	tr|Q31RE4|Q31RE4_SYNE7	1282.642884, 1283.624102, 1201.666728, 1046.55128	NAITLPDDAPEK,NAITLPDDAPEK | Deamidated [N1],QLINDFAAR	http://www.uniprot.org/uniprot/Q31RE4	24.0602
Q31KF8	Q31KF8_SYNE7 Uncharacterized protein OS=Synechococcus elongatus (strain PCC 7942) GN=Synpcc7942_2431 PE=4 SV=1	Synpcc7942_2431	1	1	18809.2	16298.4	30226.7	17602.1	8664.2	17939.9	18751	19929.7	18608	28517.8	35168.2	28858.1					1	N	140530	98.9	QEIQRQAR | Deamidated [Q6]	tr|Q31KF8|Q31KF8_SYNE7	1028.54	QEIQRQAR | Deamidated [Q6]	http://www.uniprot.org/uniprot/Q31KF8	0.630418
Q31L20	RS8_SYNE7 30S ribosomal protein S8 OS=Synechococcus elongatus (strain PCC 7942) GN=rpsH PE=3 SV=1	rpsH	1	1	16.9	1	16.3	28.1	18.6	1	21.6	8.5	1	35.9	53.6	144.7	biosynthetic process; cellular biosynthetic process; cellular macromolecule biosynthetic process; cellular macromolecule metabolic process; cellular metabolic process; cellular process; cellular protein metabolic process; macromolecule biosynthetic process; macromolecule metabolic process; metabolic process; primary metabolic process; protein metabolic process; translation	binding; nucleic acid binding; RNA binding; rRNA binding; structural constituent of ribosome; structural molecule activity	cell part; cytoplasmic part; intracellular non-membrane-bounded organelle; intracellular organelle; intracellular part; macromolecular complex; non-membrane-bounded organelle; organelle; ribonucleoprotein complex; ribosome	Ribosome	1	N	14681.9	99	SIAEVLKR	sp|Q31L20|RS8_SYNE7	914.555	SIAEVLKR	http://www.uniprot.org/uniprot/Q31L20	6.01504
Q31M85	Q31M85_SYNE7 Uncharacterized protein OS=Synechococcus elongatus (strain PCC 7942) GN=Synpcc7942_1804 PE=4 SV=1	Synpcc7942_1804	3	3	1247.4	412.4	3244.3	246.8	903.3	1053.1	13.4	298.8	228.2	1	1	1					1	N	20015.8	99.7, 99.7, 99.7	ALPTQDFSPSFIGAVVPDGDR,RVSLAPPVLESNQLVCGPDSVPLATASTQPTAR | Carbamidomethyl [C16],VSLAPPVLESNQLVCGPDSVPLATASTQPTAR | Carbamidomethyl [C15]	tr|Q31M85|Q31M85_SYNE7	2188.076446, 3430.787526, 3274.687779	ALPTQDFSPSFIGAVVPDGDR,RVSLAPPVLESNQLVCGPDSVPLATASTQPTAR | Carbamidomethyl [C16],VSLAPPVLESNQLVCGPDSVPLATASTQPTAR | Carbamidomethyl [C15]	http://www.uniprot.org/uniprot/Q31M85	29.3478
Q31MQ4	Q31MQ4_SYNE7 Probable porin major outer membrane protein OS=Synechococcus elongatus (strain PCC 7942) GN=Synpcc7942_1635 PE=4 SV=1	Synpcc7942_1635	23	13	3.97509e+06	4.3744e+06	3.04875e+06	2.43466e+06	3.34658e+06	2847679	1.90563e+06	3.04538e+06	2.12744e+06	5.67541e+06	6835955	7.37207e+06		transporter activity	cell part; integral to membrane; intrinsic to membrane; membrane part		4	Y	57908.5	99.7, 99.7, 99.7, 99.7, 99.4, 99.0, 99.7, 99.7, 99.7, 99.7, 99.7, 99.7, 99.7, 99.7, 99.7, 99.7, 99.7, 99.0, 99.7, 99.7, 99.7, 99.7, 99.7	AFGPSGLDTGTSFSQR,AFGPSGLDTGTSFSQR | Deamidated [Q15],ALTRYEFAAGLNACLDKVIEFAASK | Carbamidomethyl [C14],DTINQVNAIANEELPAAQVTSITQLSDVKPTDWAYQALQSLVER,DTINQVNAIANEELPAAQVTSITQLSDVKPTDWAYQALQSLVER | Deamidated [N11 Q18 Q24],EDLDTLKK,GAAFADSGPFAFEVYYK,GPAFDPVNPDGVGLPAQFGGVSYGTVR,GRVDGLEAR,KGPAFDPVNPDGVGLPAQFGGVSYGTVR,KLTEEFQSELATLR,LETNSITSPGLR,LETNSITSPGLR | Deamidated [N4],LQGDVLFSLDR,LTEEFQSELATLR,…	tr|Q31MQ4|Q31MQ4_SYNE7,tr|Q31N76|Q31N76_SYNE7,tr|Q9KHA8|Q9KHA8_SYNE7,tr|Q31N75|Q31N75_SYNE7	1626.764749, 1627.747993, 2757.415212, 4839.462886, 4842.451128, 960.512483859, 1838.85012817, 2673.321312, 971.5144982, 2801.41647833, 1663.877885, 1286.68414883, 1287.66712, 1261.667446, 1535.783206, 1543.832014, 1284.63759767, 863.4755935, 1677.882417, 1805.9779965, 1554.78032867, 1470.68194259, 1198.545487	LTEEFQSELATLR,LETNSITSPGLR,VGLDFNTSFTGK	http://www.uniprot.org/uniprot/Q31MQ4	40.3285
Q31LK9	Q31LK9_SYNE7 Phycobilisome rod-core linker polypeptide OS=Synechococcus elongatus (strain PCC 7942) GN=Synpcc7942_2030 PE=4 SV=1	Synpcc7942_2030	10	10	111310	41400	26590	73804	25396.5	23642.4	59491.1	40109.4	26598.1	191391	73812	43028.5	cellular metabolic process; cellular process; metabolic process; photosynthesis		cell part; intracellular part; light-harvesting complex; macromolecular complex; membrane part; phycobilisome; protein complex; thylakoid part	Photosynthesis - antenna proteins	1	N	28338.6	99.7, 99.3, 99.7, 95.8, 99.0, 99.2, 99.7, 99.6, 99.7, 99.7	AGDPGAYLALAR,ALGETPFNIK,ALPLLNYAPTTQNSR,ALPLLNYAPTTQNSR | Deamidated [N13],FVEQVVQR,GLLLSATFR,GQALSASADIDYLSK,QTVLESQLR,QYNTEDQYSPVQFDEVIQAAYR,VAGFEVPGDEQPK	tr|Q31LK9|Q31LK9_SYNE7	1173.61415, 1088.58523, 1657.877406, 1658.86322, 1003.544224, 976.572458, 1537.761708, 1072.587677, 2663.21461033, 1371.666408	VAGFEVPGDEQPK,ALPLLNYAPTTQNSR,FVEQVVQR	http://www.uniprot.org/uniprot/Q31LK9	45.2
Q31M25	Q31M25_SYNE7 Uncharacterized protein OS=Synechococcus elongatus (strain PCC 7942) GN=Synpcc7942_1864 PE=4 SV=1	Synpcc7942_1864	1	1	3240.1	3453.2	1609.8	8303.7	8253	9491.3	3034.9	5818.1	3019.6	3760.8	3493	4218.5		binding; double-stranded RNA binding; nucleic acid binding; RNA binding			1	Y	20689.3	99.6	LPAAVNPLDR	tr|Q31M25|Q31M25_SYNE7	1064.6	LPAAVNPLDR	http://www.uniprot.org/uniprot/Q31M25	5.12821
Q31KD7	Q31KD7_SYNE7 Tfp pilus assembly protein PilN-like OS=Synechococcus elongatus (strain PCC 7942) GN=Synpcc7942_2452 PE=4 SV=1	Synpcc7942_2452	8	8	2.16561e+06	2308813	2.1903e+06	992414	1.37231e+06	1.34294e+06	1.34079e+06	2177318	1.66465e+06	1.18491e+06	1.19058e+06	1.20749e+06					1	N	25631.9	99.7, 99.7, 99.7, 99.7, 99.7, 99.7, 98.9, 99.7	AELEQQIQLGQPAEAR,IVGELSDVPTTDLLQNLR,LGATPTQNTGENSPK,LGATPTQNTGENSPK | Deamidated [N8],LQGLVNQGVLKP,SIQAEIEQINTDTTSLIQVFPQVK,SIQAEIEQINTDTTSLIQVFPQVK | Deamidated [N10 Q18 Q22],SQSAILTDLSR	tr|Q31KD7|Q31KD7_SYNE7	1582.14329067, 1982.069095, 1513.737023, 1514.721284, 1264.74986, 2701.416974, 2704.357788, 1189.630518	LGATPTQNTGENSPK,AELEQQIQLGQPAEAR,IVGELSDVPTTDLLQNLR	http://www.uniprot.org/uniprot/Q31KD7	40.3361
Q31RP8	Q31RP8_SYNE7 Cytochrome c6 OS=Synechococcus elongatus (strain PCC 7942) GN=petJ PE=3 SV=1	petJ	3	3	10298.1	3373.9	1350.9	24057.6	26392.8	30092	9052.2	1164	1202.5	17146.7	13522.2	11665.6	cellular metabolic process; cellular process; metabolic process; oxidation-reduction process; photosynthesis	binding; cation binding; electron carrier activity; heme binding; ion binding; iron ion binding; metal ion binding; tetrapyrrole binding; transition metal ion binding	cell part; intracellular part; thylakoid lumen; thylakoid part	Photosynthesis	1	Y	12204	99.7, 99.7, 99.7	LSPEQIEAVATYVFDR,LSPEQIEAVATYVFDR | Deamidated [Q5],YGMDSVAAIQK | Oxidation [M3]	tr|Q31RP8|Q31RP8_SYNE7	1836.92713667, 1837.918857, 1197.569036	LSPEQIEAVATYVFDR,YGMDSVAAIQK | Oxidation [M3],LSPEQIEAVATYVFDR | Deamidated [Q5]	http://www.uniprot.org/uniprot/Q31RP8	24.1071
Q31MA1	Q31MA1_SYNE7 Uncharacterized protein OS=Synechococcus elongatus (strain PCC 7942) GN=Synpcc7942_1788 PE=4 SV=1	Synpcc7942_1788	6	6	113381	104259	106364	166896	165922	174287	119480	127240	106193	83563.8	92277.5	101782					1	N	169356	98.0, 99.7, 99.7, 99.7, 99.7, 99.7	AVLEFNQR,DATIALPNLFTGK,FQAPQLEGDLQIR,GTLDRPEAEVR,INIQLFPTVTEVPDR,VNQANIQLPGPDR	tr|Q31MA1|Q31MA1_SYNE7	975.513402, 1359.74009, 1513.7894825, 1241.6365095, 1740.940824, 1420.737244	GTLDRPEAEVR,FQAPQLEGDLQIR,DATIALPNLFTGK	http://www.uniprot.org/uniprot/Q31MA1	4.65561
Q31QJ5	Q31QJ5_SYNE7 Bacterioferritin comigratory protein OS=Synechococcus elongatus (strain PCC 7942) GN=Synpcc7942_0642 PE=4 SV=1	Synpcc7942_0642	7	7	49686	42170.7	36806.7	46505.5	45564.1	48413.4	45641.3	48821	50734.8	71579.4	73735.3	73770.7		antioxidant activity; catalytic activity; oxidoreductase activity			1	Y	19928.4	99.7, 99.7, 99.7, 99.7, 99.4, 99.7, 99.7	DGTPGCTLEAQR | Carbamidomethyl [C6],ENEGLSYPLLADVK,FQQDLAAYAER,FRENEGLSYPLLADVK,GQWLVLYFYPK,HTYIIDPEGVLR,NAQIVGVSADDLSSHSR	tr|Q31QJ5|Q31QJ5_SYNE7	1303.583044, 1546.786952, 1310.625174, 1849.957642, 1412.749894, 1411.74465, 1754.854513	FQQDLAAYAER,NAQIVGVSADDLSSHSR,DGTPGCTLEAQR | Carbamidomethyl [C6]	http://www.uniprot.org/uniprot/Q31QJ5	43.6464
Q31KK2	Q31KK2_SYNE7 Uncharacterized protein OS=Synechococcus elongatus (strain PCC 7942) GN=Synpcc7942_2387 PE=4 SV=1	Synpcc7942_2387	10	10	120406	111575	104161	136637	129114	137265	97266.3	112796	128885	125475	114651	104646		binding; cation binding; electron carrier activity; heme binding; ion binding; iron ion binding; metal ion binding; tetrapyrrole binding; transition metal ion binding			1	Y	75486.1	99.7, 99.7, 99.7, 99.2, 99.3, 99.7, 99.7, 99.7, 99.7, 99.7	ADGALPGTLTDQR,ETPIPAVDPDCSQK | Carbamidomethyl [C11],GPALPDEVAPSGATK,KYQYPETDDLQK,NPQIIAPPK,NQQTQPQVPNQITR,QGQEIFQQK,TLFDYVVDNK,VDEVLSDQFQPTK,YQYPETDDLQK	tr|Q31KK2|Q31KK2_SYNE7	1313.658407, 1555.719548, 1408.718714, 1526.724024, 976.569304, 1650.844158, 1104.556436, 1212.602242, 1504.741732, 1398.630858	NQQTQPQVPNQITR,ADGALPGTLTDQR,ETPIPAVDPDCSQK | Carbamidomethyl [C11]	http://www.uniprot.org/uniprot/Q31KK2	16.2444
Q31K44	Q31K44_SYNE7 L-aspartate aminotransferase OS=Synechococcus elongatus (strain PCC 7942) GN=Synpcc7942_2545 PE=3 SV=1	Synpcc7942_2545	1	1	1	1	1	1	25.8	45.4	8.7	12.1	1	1	1	1	biosynthetic process; metabolic process	binding; catalytic activity; cofactor binding; L-aspartate:2-oxoglutarate aminotransferase activity; L-phenylalanine aminotransferase activity; L-phenylalanine:2-oxoglutarate aminotransferase activity; pyridoxal phosphate binding; transaminase activity; transferase activity; transferase activity, transferring nitrogenous groups; vitamin B6 binding; vitamin binding		Alanine, aspartate and glutamate metabolism; Arginine and proline metabolism; Carbon fixation in photosynthetic organisms; Cysteine and methionine metabolism; Isoquinoline alkaloid biosynthesis; Novobiocin biosynthesis; Phenylalanine metabolism; Phenylalanine, tyrosine and tryptophan biosynthesis; Tropane, piperidine and pyridine alkaloid biosynthesis; Tyrosine metabolism	1	N	42187.6	99.7	AEGLDVCSFSAGEPDFETPLHIR | Carbamidomethyl [C7]	tr|Q31K44|Q31K44_SYNE7	2546.17	AEGLDVCSFSAGEPDFETPLHIR | Carbamidomethyl [C7]	http://www.uniprot.org/uniprot/Q31K44	5.86735
Q31LA5	Q31LA5_SYNE7 Cell wall hydrolase/autolysin OS=Synechococcus elongatus (strain PCC 7942) GN=Synpcc7942_2134 PE=4 SV=1	Synpcc7942_2134	6	6	18751.8	16984.5	17201.4	16511.1	15266.3	20615.1	14215	20805.1	16594.4	9122.2	17122.3	18316.9	amine metabolic process; aminoglycan catabolic process; aminoglycan metabolic process; carbohydrate catabolic process; carbohydrate metabolic process; catabolic process; glycosaminoglycan catabolic process; glycosaminoglycan metabolic process; macromolecule catabolic process; macromolecule metabolic process; metabolic process; nitrogen compound metabolic process; peptidoglycan catabolic process; …	catalytic activity; hydrolase activity; hydrolase activity, acting on carbon-nitrogen (but not peptide) bonds; hydrolase activity, acting on carbon-nitrogen (but not peptide) bonds, in linear amides; N-acetylmuramoyl-L-alanine amidase activity			1	Y	37854.4	99.7, 95.7, 98.4, 99.7, 96.4, 99.7	AQMSQAIAAGILDFLNR | Oxidation [M3],ASLPALTTAPPR,DPGAIGIGGIR,LEPPVMTAAGLLGLMLPK | Oxidation [M6 M15],QGNNIVIR,SIDADAEGQLIFR	tr|Q31LA5|Q31LA5_SYNE7	1833.941481, 1193.677626, 1024.566528, 1882.030833, 912.513538, 1433.71534333	SIDADAEGQLIFR,DPGAIGIGGIR,ASLPALTTAPPR	http://www.uniprot.org/uniprot/Q31LA5	22.6361
Q31NC9	Q31NC9_SYNE7 2-isopropylmalate synthase OS=Synechococcus elongatus (strain PCC 7942) GN=leuA PE=3 SV=1	leuA	2	2	1	1	1	1	1	1	1	0.4	1	1	1	1	amine biosynthetic process; amine metabolic process; biosynthetic process; branched chain family amino acid biosynthetic process; branched chain family amino acid metabolic process; carboxylic acid biosynthetic process; carboxylic acid metabolic process; cellular amine metabolic process; cellular amino acid biosynthetic process; cellular amino acid metabolic process; cellular biosynthetic process…	2-isopropylmalate synthase activity; catalytic activity; transferase activity; transferase activity, transferring acyl groups; transferase activity, transferring acyl groups, acyl groups converted into alkyl on transfer		Pyruvate metabolism; Valine, leucine and isoleucine biosynthesis	1	N	58312.2	99.7, 99.5	ILIFDTTLR,VVNIPNELIEFSVK	tr|Q31NC9|Q31NC9_SYNE7	1090.63929, 1599.887518	VVNIPNELIEFSVK,ILIFDTTLR	http://www.uniprot.org/uniprot/Q31NC9	4.25926
Q31L28	RS13_SYNE7 30S ribosomal protein S13 OS=Synechococcus elongatus (strain PCC 7942) GN=rpsM PE=3 SV=1	rpsM	2	2	1781.8	482.5	323.3	493.3	270.8	413.1	468.8	143.9	115.9	4414.3	3311.8	1863.7	biosynthetic process; cellular biosynthetic process; cellular macromolecule biosynthetic process; cellular macromolecule metabolic process; cellular metabolic process; cellular process; cellular protein metabolic process; macromolecule biosynthetic process; macromolecule metabolic process; metabolic process; primary metabolic process; protein metabolic process; translation	binding; nucleic acid binding; RNA binding; rRNA binding; structural constituent of ribosome; structural molecule activity; tRNA binding	cell part; cytoplasmic part; intracellular non-membrane-bounded organelle; intracellular organelle; intracellular part; macromolecular complex; non-membrane-bounded organelle; organelle; ribonucleoprotein complex; ribosome	Ribosome	1	N	13979	99.7, 99.0	AEIGLTYIYGIGPTR,IAGVDLPR	sp|Q31L28|RS13_SYNE7	1622.865654, 839.486352	IAGVDLPR,AEIGLTYIYGIGPTR	http://www.uniprot.org/uniprot/Q31L28	18.4
Q31M09	Q31M09_SYNE7 Uncharacterized protein OS=Synechococcus elongatus (strain PCC 7942) GN=Synpcc7942_1880 PE=4 SV=1	Synpcc7942_1880	2	2	378.8	202.7	353.5	6.4	267.2	181.5	413.9	340.6	209.5	1276	803.9	490					1	N	7960.04	99.7, 99.7	TLEHEIDGHER,TPEEQEALR	tr|Q31M09|Q31M09_SYNE7	1334.620608, 1071.520134	TPEEQEALR,TLEHEIDGHER	http://www.uniprot.org/uniprot/Q31M09	29.4118
Q31L13	RS3_SYNE7 30S ribosomal protein S3 OS=Synechococcus elongatus (strain PCC 7942) GN=rpsC PE=3 SV=1	rpsC	1	1	241.2	147.6	448.9	394.4	161.7	706.6	542.4	200.5	428.7	128.8	484.8	373.4	biosynthetic process; cellular biosynthetic process; cellular macromolecule biosynthetic process; cellular macromolecule metabolic process; cellular metabolic process; cellular process; cellular protein metabolic process; macromolecule biosynthetic process; macromolecule metabolic process; metabolic process; primary metabolic process; protein metabolic process; translation	binding; mRNA binding; nucleic acid binding; RNA binding; rRNA binding; structural constituent of ribosome; structural molecule activity	cell part; intracellular organelle part; intracellular part; macromolecular complex; organelle part; ribonucleoprotein complex; small ribosomal subunit	Ribosome	1	N	27718.1	99	INVIEVER	sp|Q31L13|RS3_SYNE7	970.544	INVIEVER	http://www.uniprot.org/uniprot/Q31L13	3.27869
Q31R64	Q31R64_SYNE7 Uncharacterized protein OS=Synechococcus elongatus (strain PCC 7942) GN=Synpcc7942_0423 PE=4 SV=1	Synpcc7942_0423	1	1	1681.4	141	143.7	81.4	1	208	202.7	133.9	38.5	867.2	570.7	331					1	N	8185.01	99	DCHESFER | Carbamidomethyl [C2]	tr|Q31R64|Q31R64_SYNE7	1078.41	DCHESFER | Carbamidomethyl [C2]	http://www.uniprot.org/uniprot/Q31R64	11.1111
Q31RU2	Q31RU2_SYNE7 Uncharacterized protein OS=Synechococcus elongatus (strain PCC 7942) GN=Synpcc7942_0195 PE=4 SV=1	Synpcc7942_0195	3	3	34356.4	41612.1	92792	30748.2	68671.1	49071.1	25113.5	30241.6	50353.5	75045	63558.4	67955.4					1	Y	14164.8	98.0, 99.7, 99.7	AYLTNAVFADADLR,NADLAGANLTGVNLEGADLTGADLTGANLSR,QLLETGACAGCDLQDADLTGAHLIGADLR | Carbamidomethyl [C8 C11]	tr|Q31RU2|Q31RU2_SYNE7	1538.765384, 2983.484469, 3053.456037	QLLETGACAGCDLQDADLTGAHLIGADLR | Carbamidomethyl [C8 C11],AYLTNAVFADADLR,NADLAGANLTGVNLEGADLTGADLTGANLSR	http://www.uniprot.org/uniprot/Q31RU2	52.1127
Q31PS3	Q31PS3_SYNE7 Uncharacterized protein OS=Synechococcus elongatus (strain PCC 7942) GN=Synpcc7942_0916 PE=4 SV=1	Synpcc7942_0916	2	2	1	34.5	66	819	30.1	1	304.8	65.2	3.5	25.9	1	1					1	N	4820.53	99.7, 99.7	GLVDQILDR,MGLVDQILDR | Oxidation [M1]	tr|Q31PS3|Q31PS3_SYNE7	1027.566098, 1174.602822	GLVDQILDR,MGLVDQILDR | Oxidation [M1]	http://www.uniprot.org/uniprot/Q31PS3	23.8095
Q31L87	Q31L87_SYNE7 Uncharacterized protein OS=Synechococcus elongatus (strain PCC 7942) GN=Synpcc7942_2152 PE=4 SV=1	Synpcc7942_2152	6	6	7556.9	9079.9	5291.8	32044.7	42310.6	40719.5	2126.1	8776	5337.3	21608.2	29235.6	17946.1					1	N	46200.2	99.7, 99.7, 99.0, 98.0, 99.7, 99.0	AAFDAQIASR,ANNQQQLEEQFFQQGSDR | Deamidated [Q6],ELVDLTLK,GQVLGEITNDRNPELETDR,LEIINIQEQIK,TLSIPELR	tr|Q31L87|Q31L87_SYNE7	1048.530194, 2166.975326, 929.543628, 2155.050872, 1339.77205, 927.538712	ANNQQQLEEQFFQQGSDR | Deamidated [Q6],TLSIPELR,ELVDLTLK	http://www.uniprot.org/uniprot/Q31L87	17.6611
Q31QN3	Q31QN3_SYNE7 Ribulose-phosphate 3-epimerase OS=Synechococcus elongatus (strain PCC 7942) GN=Synpcc7942_0604 PE=3 SV=1	Synpcc7942_0604	1	1	110.1	1	1	1	6.4	1	13.3	1	1	190.4	1	65	alcohol catabolic process; alcohol metabolic process; carbohydrate catabolic process; carbohydrate metabolic process; catabolic process; cellular carbohydrate catabolic process; cellular carbohydrate metabolic process; cellular metabolic process; cellular nitrogen compound metabolic process; cellular process; coenzyme metabolic process; cofactor metabolic process; glucose catabolic process; gluco…	binding; catalytic activity; cation binding; ion binding; isomerase activity; metal ion binding; racemase and epimerase activity; racemase and epimerase activity, acting on carbohydrates and derivatives; ribulose-phosphate 3-epimerase activity		Carbon fixation in photosynthetic organisms; Pentose and glucuronate interconversions; Pentose phosphate pathway	1	N	26645.6	99.7	AGADIISVQAEACPHLHR | Carbamidomethyl [C13]	tr|Q31QN3|Q31QN3_SYNE7	1943.96	AGADIISVQAEACPHLHR | Carbamidomethyl [C13]	http://www.uniprot.org/uniprot/Q31QN3	7.28745
P38046	NRTD_SYNE7 Nitrate transport ATP-binding protein NrtD OS=Synechococcus elongatus (strain PCC 7942) GN=nrtD PE=3 SV=1	nrtD	1	1	18.4	1	40.9	1	6.2	24.1	1	1	62.8	34.1	1	17.4	metabolic process; nitrate assimilation; nitrate metabolic process; nitrogen compound metabolic process; nitrogen cycle metabolic process	adenyl nucleotide binding; adenyl ribonucleotide binding; anion transmembrane transporter activity; ATP binding; ATPase activity; binding; catalytic activity; hydrolase activity; hydrolase activity, acting on acid anhydrides; hydrolase activity, acting on acid anhydrides, in phosphorus-containing anhydrides; inorganic anion transmembrane transporter activity; ion transmembrane transporter activit…	cell part; membrane; plasma membrane	ABC transporters	1	N	30365.2	99.7	TEALDFLYR	sp|P38046|NRTD_SYNE7	1126.57	TEALDFLYR	http://www.uniprot.org/uniprot/P38046	3.28467
Q8VPU8	Q8VPU8_SYNE7 Uncharacterized protein OS=Synechococcus elongatus (strain PCC 7942) GN=Synpcc7942_0610 PE=4 SV=1	Synpcc7942_0610	1	1	1	1	1	96.6	0.5	1	0.2	1	9.1	27.1	162.8	1	cellular process; establishment of localization; transmembrane transport; transport		cell part; membrane		1	Y	66570.1	99.7	FGNVEVAPVR	tr|Q8VPU8|Q8VPU8_SYNE7	1086.58	FGNVEVAPVR	http://www.uniprot.org/uniprot/Q8VPU8	1.66945
Q31LD2	Q31LD2_SYNE7 ABC-type nitrate/sulfonate/bicarbonate transport systems periplasmic components-like OS=Synechococcus elongatus (strain PCC 7942) GN=Synpcc7942_2107 PE=4 SV=1	Synpcc7942_2107	1	1	1	1	1	1	1	2.6	9.5	1	1	1	1	1				ABC transporters	1	N	58127.6	99.7	AVYEDAGFIHLLTK	tr|Q31LD2|Q31LD2_SYNE7	1575.83	AVYEDAGFIHLLTK	http://www.uniprot.org/uniprot/Q31LD2	2.6465
Q31PR1	Q31PR1_SYNE7 Outer envelope membrane protein OS=Synechococcus elongatus (strain PCC 7942) GN=Synpcc7942_0928 PE=4 SV=1	Synpcc7942_0928	17	17	2.05779e+06	1.54969e+06	1.28202e+06	1.72703e+06	1.77079e+06	1.46389e+06	1.34126e+06	1.33403e+06	1.08934e+06	1536891	1.36442e+06	1.51959e+06			cell part; membrane; outer membrane		1	N	76635.1	99.7, 99.7, 99.7, 99.7, 99.7, 99.0, 99.7, 99.7, 99.7, 99.5, 99.0, 99.7, 99.7, 99.0, 99.7, 99.7, 99.7	EGDVFNRPQAEAGLR,ENGYVLAQVVDASR,IATPVGPVR,IFGLGLFSDVR,ILNLQTLQAR,IQFAIGEK,IQFAIGEKF,ISPNGEVTLR,ISPNGEVTLR | Deamidated [N4],LGFQLSVGQR,LNLEPDPR,LNLEPDPRDPTK,STDEEGNPIR,TRPFIVTR,VAEGVISELIVR,VLPDSVIQETFK,VLPDSVIQETFKDDYGK	tr|Q31PR1|Q31PR1_SYNE7	1657.817133, 1519.7634965, 908.544088, 1222.67110133, 1168.69304, 904.501692, 1051.57003467, 1084.58751, 1085.571414, 1103.609658, 952.497326, 1393.719779, 1116.504566, 988.5809295, 1283.744438, 1374.73933, 1952.976419	ISPNGEVTLR,LNLEPDPR,STDEEGNPIR	http://www.uniprot.org/uniprot/Q31PR1	20.3883
Q31L00	Q31L00_SYNE7 Uncharacterized protein OS=Synechococcus elongatus (strain PCC 7942) GN=Synpcc7942_2239 PE=4 SV=1	Synpcc7942_2239	3	3	11733.1	5224.8	6446.6	45158.9	46218	54094.1	5339.9	3438.4	6235	49393	50643.1	23906.5					1	Y	19011.8	99.7, 99.7, 99.7	QLSPEWQSSR,SLAVGETVPYR,YALGQQAYR	tr|Q31L00|Q31L00_SYNE7	1216.583726, 1190.629648, 1068.534844	SLAVGETVPYR,QLSPEWQSSR,YALGQQAYR	http://www.uniprot.org/uniprot/Q31L00	17.5439
Q31MB3	Q31MB3_SYNE7 Uncharacterized protein OS=Synechococcus elongatus (strain PCC 7942) GN=Synpcc7942_1776 PE=4 SV=1	Synpcc7942_1776	1	1	567.4	1	1	452.2	1	1	18.6	1	1	502.8	20.7	1					1	N	9135.25	99.7	AGAAAQEYAALINAVSNGDEDALLR	tr|Q31MB3|Q31MB3_SYNE7	2502.24	AGAAAQEYAALINAVSNGDEDALLR	http://www.uniprot.org/uniprot/Q31MB3	29.4118
Q31QC4	ISPG_SYNE7 4-hydroxy-3-methylbut-2-en-1-yl diphosphate synthase OS=Synechococcus elongatus (strain PCC 7942) GN=ispG PE=3 SV=1	ispG	3	3	2362.8	488.1	926.3	1003	1110.6	874.3	688.2	1307.5	1659.6	7448.3	2573.5	1426.5	alcohol metabolic process; biosynthetic process; carbohydrate metabolic process; carboxylic acid metabolic process; cellular aldehyde metabolic process; cellular biosynthetic process; cellular carbohydrate metabolic process; cellular ketone metabolic process; cellular lipid metabolic process; cellular metabolic process; cellular process; glyceraldehyde-3-phosphate metabolic process; isopentenyl d…	4 iron, 4 sulfur cluster binding; 4-hydroxy-3-methylbut-2-en-1-yl diphosphate synthase activity; binding; catalytic activity; cation binding; ion binding; iron ion binding; iron-sulfur cluster binding; metal cluster binding; metal ion binding; oxidoreductase activity; oxidoreductase activity, acting on CH or CH2 groups; oxidoreductase activity, acting on CH or CH2 groups, with an iron-sulfur prot…		Terpenoid backbone biosynthesis	1	N	45045.3	99.7, 99.7, 99.7	QGYTPEEFER,RVPEEQGVEELINLIK,VPEEQGVEELINLIK	sp|Q31QC4|ISPG_SYNE7	1254.551514, 1865.026344, 1708.9247805	QGYTPEEFER,VPEEQGVEELINLIK,RVPEEQGVEELINLIK	http://www.uniprot.org/uniprot/Q31QC4	6.38821
Q31NH7	Q31NH7_SYNE7 Uncharacterized protein OS=Synechococcus elongatus (strain PCC 7942) GN=Synpcc7942_1362 PE=4 SV=1	Synpcc7942_1362	4	4	773470	912308	588678	325653	679006	584583	304380	662487	389955	1.00128e+06	1.33332e+06	1.08027e+06					1	Y	18677.3	99.7, 99.7, 99.7, 99.7	ICPEAHDSDDEVFR | Carbamidomethyl [C2],SQYAPEDQLLELEAR,VTQACEPGLLGSFSDR | Carbamidomethyl [C5],WLENYPEVVENGLQTICR | Carbamidomethyl [C17]	tr|Q31NH7|Q31NH7_SYNE7	1688.71024375, 1760.857673, 1735.81992, 2219.069799	ICPEAHDSDDEVFR | Carbamidomethyl [C2],SQYAPEDQLLELEAR,VTQACEPGLLGSFSDR | Carbamidomethyl [C5]	http://www.uniprot.org/uniprot/Q31NH7	39.1304
P10340	FLAV_SYNE7 Flavodoxin OS=Synechococcus elongatus (strain PCC 7942) GN=isiB PE=1 SV=3	isiB	7	7	15694.2	40931.9	110015	4062.9	9486.2	35472.8	5588.4	5902.2	4632.3	96808	32074.4	65643.6	response to stimulus; response to stress	binding; catalytic activity; coenzyme binding; cofactor binding; electron carrier activity; FMN binding; nucleotide binding; oxidoreductase activity			1	N	18777.4	99.7, 99.7, 99.7, 99.7, 99.7, 99.7, 99.7	IKTWVSQLK,ISSLGSQTVGYWPIEGYDFNESK,ISSLGSQTVGYWPIEGYDFNESK | Deamidated [Q7],KVAYFGAGDQVGYSDNFQDAMGILEEK,NNQFVGLAIDEDNQPDLTK,VAYFGAGDQVGYSDNFQDAMGILEEK,VAYFGAGDQVGYSDNFQDAMGILEEK | Oxidation [M20]	sp|P10340|FLAV_SYNE7	1101.6530085, 2576.210195, 2577.213294, 2951.36373075, 2130.0228715, 2823.2718255, 2839.26773	NNQFVGLAIDEDNQPDLTK,ISSLGSQTVGYWPIEGYDFNESK,VAYFGAGDQVGYSDNFQDAMGILEEK	http://www.uniprot.org/uniprot/P10340	45.8824
Q31P08	NDHK_SYNE7 NAD(P)H-quinone oxidoreductase subunit K OS=Synechococcus elongatus (strain PCC 7942) GN=ndhK PE=3 SV=1	ndhK	1	1	23221	14895.1	14997.6	13278.4	10334.1	12859.8	29733.2	24188.3	18817.9	16403.3	9630.4	8922.4	cellular metabolic process; cellular process; establishment of localization; generation of precursor metabolites and energy; metabolic process; photosynthesis, light reaction; transport	4 iron, 4 sulfur cluster binding; binding; catalytic activity; cation binding; cofactor binding; ion binding; iron ion binding; iron-sulfur cluster binding; metal cluster binding; metal ion binding; NADH dehydrogenase (quinone) activity; NADH dehydrogenase (ubiquinone) activity; NADH dehydrogenase activity; oxidoreductase activity; oxidoreductase activity, acting on NADH or NADPH; oxidoreductase …	cell part; intracellular part; membrane; photosynthetic membrane; thylakoid membrane; thylakoid part	Oxidative phosphorylation	1	N	25581.5	99.7	QAGPLPAAAGAAVAPQLPVTEK	sp|Q31P08|NDHK_SYNE7	2056.13	QAGPLPAAAGAAVAPQLPVTEK	http://www.uniprot.org/uniprot/Q31P08	9.3617
Q31RQ0	Q31RQ0_SYNE7 Uncharacterized protein OS=Synechococcus elongatus (strain PCC 7942) GN=Synpcc7942_0237 PE=4 SV=1	Synpcc7942_0237	1	1	78.1	36.5	167.7	29.9	78	264.7	1	144.8	116.6	39.8	42.1	99.8					1	N	20272	99.7	RPGGMEIAAK | Oxidation [M5]	tr|Q31RQ0|Q31RQ0_SYNE7	1044.54	RPGGMEIAAK | Oxidation [M5]	http://www.uniprot.org/uniprot/Q31RQ0	5.20833
Q31RM8	Q31RM8_SYNE7 Uncharacterized protein OS=Synechococcus elongatus (strain PCC 7942) GN=Synpcc7942_0259 PE=4 SV=1	Synpcc7942_0259	5	5	40695	5316.7	5473.2	24232.9	4236.8	16692.1	24974.8	1695.7	1646.3	84247.3	60963	39125.5					1	N	11356.7	99.7, 99.7, 97.7, 99.7, 99.7	EIPNVTFAADLSVPTINTGR,LPGPSLDPFVQIASEVVR,LPGPSLDPFVQIASEVVR | Deamidated [Q11],RLPGPSLDPFVQIASEVVR,RLPGPSLDPFVQIASEVVRR	tr|Q31RM8|Q31RM8_SYNE7	2114.101563, 1923.049805, 1282.699378, 2079.147936, 2235.251004	LPGPSLDPFVQIASEVVR,RLPGPSLDPFVQIASEVVR,EIPNVTFAADLSVPTINTGR	http://www.uniprot.org/uniprot/Q31RM8	36.3636
Q31L15	RL29_SYNE7 50S ribosomal protein L29 OS=Synechococcus elongatus (strain PCC 7942) GN=rpmC PE=3 SV=1	rpmC	2	2	6192.2	2314.8	850.5	2450.9	1596.7	3585	396.4	764.9	828.2	15111.5	18190.5	18738.7	biosynthetic process; cellular biosynthetic process; cellular macromolecule biosynthetic process; cellular macromolecule metabolic process; cellular metabolic process; cellular process; cellular protein metabolic process; macromolecule biosynthetic process; macromolecule metabolic process; metabolic process; primary metabolic process; protein metabolic process; translation	structural constituent of ribosome; structural molecule activity	cell part; cytoplasmic part; intracellular non-membrane-bounded organelle; intracellular organelle; intracellular part; macromolecular complex; non-membrane-bounded organelle; organelle; ribonucleoprotein complex; ribosome	Ribosome	1	N	7649.76	99.7, 99.7	LAQLLTVER,NLSDADLAEK	sp|Q31L15|RL29_SYNE7	1041.618058, 1074.518958	NLSDADLAEK,LAQLLTVER	http://www.uniprot.org/uniprot/Q31L15	29.6875
Q31N93	Q31N93_SYNE7 Uncharacterized protein OS=Synechococcus elongatus (strain PCC 7942) GN=Synpcc7942_1446 PE=4 SV=1	Synpcc7942_1446	6	6	3.61465e+06	765370	317771	2046907	2490890	3.64905e+06	592462	145913	214646	8933368	10271960	12866635					1	Y	15065.9	99.7, 99.7, 99.7, 99.7, 99.7, 99.3	ITPEETVAIQTR,QDLSSLSDR,QINQDVAQQLQSQPYLQGAQIDLQSVETINQINSIFNTTFTPAPF,QYNALLPICNSLQDGK | Carbamidomethyl [C9],QYNALLPICNSLQDGK | Carbamidomethyl [C9] Deamidated [N10],QYNALLPICNSLQDGK | Carbamidomethyl [C9] Deamidated [N3]	tr|Q31N93|Q31N93_SYNE7	1356.72153707, 1019.49061733, 5047.526404, 1832.91554, 1833.890349, 1833.910767	ITPEETVAIQTR,QDLSSLSDR,QYNALLPICNSLQDGK | Carbamidomethyl [C9]	http://www.uniprot.org/uniprot/Q31N93	58.9928
Q31LI9	Q31LI9_SYNE7 Uncharacterized protein OS=Synechococcus elongatus (strain PCC 7942) GN=Synpcc7942_2050 PE=4 SV=1	Synpcc7942_2050	5	5	36984.5	22273	21405.9	80941.1	78335.1	97100.1	25699.6	17931	19159.3	65301.7	43502.5	45743.1					1	N	53778.3	99.0, 99.7, 99.7, 99.6, 99.7	EILGIVDR,ILSPKPDQVIESDR,ILSPKPDQVIESDRVEVK,SLDQYQPQVK,STVEAEPIALPEAPVAPAEPSTDREDVETALQTAPSK	tr|Q31LI9|Q31LI9_SYNE7	913.523036, 1595.851368, 2051.12582625, 1204.60866, 3815.900796	ILSPKPDQVIESDRVEVK,SLDQYQPQVK,STVEAEPIALPEAPVAPAEPSTDREDVETALQTAPSK	http://www.uniprot.org/uniprot/Q31LI9	14.9897
Q31RB3	Q31RB3_SYNE7 Uncharacterized protein OS=Synechococcus elongatus (strain PCC 7942) GN=Synpcc7942_0374 PE=4 SV=1	Synpcc7942_0374	2	2	6703.1	3106.8	4330.5	2173.8	3042.3	3344	5020.6	6440.9	4998.7	17927.6	12686.4	15326					1	Y	9719.47	99.7, 99.7	AALLLPLMAAGATEAVNVPQAR | Oxidation [M8],RNGNNSDFG | Deamidated [N2]	tr|Q31RB3|Q31RB3_SYNE7	2192.1990195, 980.394788	RNGNNSDFG | Deamidated [N2],AALLLPLMAAGATEAVNVPQAR | Oxidation [M8]	http://www.uniprot.org/uniprot/Q31RB3	32.9787
Q31KM2	Q31KM2_SYNE7 Uncharacterized protein OS=Synechococcus elongatus (strain PCC 7942) GN=Synpcc7942_2367 PE=4 SV=1	Synpcc7942_2367	1	1	3201.3	2371.4	3032.2	1055.7	2187.3	2857.6	234.1	2095.3	2235.7	3197.4	2190.2	2327.2					1	N	18382.7	99.7	SLLQTSDVPDWSLELK	tr|Q31KM2|Q31KM2_SYNE7	1829.94	SLLQTSDVPDWSLELK	http://www.uniprot.org/uniprot/Q31KM2	9.58084
Q31Q42	Q31Q42_SYNE7 Uncharacterized protein OS=Synechococcus elongatus (strain PCC 7942) GN=Synpcc7942_0795 PE=4 SV=1	Synpcc7942_0795	5	5	86806.4	36476.4	34473.5	38883.3	36618.8	45998.9	40552.9	14676.4	13695	67896.3	66916.1	82594.4					1	N	22412.9	99.7, 99.7, 99.7, 99.7, 99.7	EFADLSLDR,FQLFVQASPGQDLTQLAALIPGSEVQGDR,FQLFVQASPGQDLTQLAALIPGSEVQGDR | Deamidated [Q11],LSQINPEGR,QQGYSTELK	tr|Q31Q42|Q31Q42_SYNE7	1064.51386, 3084.588651, 3085.591815, 1012.530096, 1052.513462	QQGYSTELK,LSQINPEGR,EFADLSLDR	http://www.uniprot.org/uniprot/Q31Q42	27.5862
Q31LU7	Q31LU7_SYNE7 Bacterioferritin comigratory protein-like OS=Synechococcus elongatus (strain PCC 7942) GN=Synpcc7942_1942 PE=4 SV=1	Synpcc7942_1942	4	4	752.6	39.9	30.2	389.1	29.3	21.8	26.6	78.7	112.3	1856	1	1109.7		antioxidant activity; catalytic activity; oxidoreductase activity			1	N	16544.5	99.7, 99.7, 99.0, 99.1	DDTPGCTIEACSFR | Carbamidomethyl [C6 C11],GQKPVVLYFYPK,TLFVIPGR,YNLPFQLLSDAGDR	tr|Q31LU7|Q31LU7_SYNE7	1627.660796, 1437.801972, 901.5384, 1607.794254	DDTPGCTIEACSFR | Carbamidomethyl [C6 C11],GQKPVVLYFYPK,TLFVIPGR	http://www.uniprot.org/uniprot/Q31LU7	32
O07345	CHLD_SYNE7 Magnesium-chelatase subunit ChlD OS=Synechococcus elongatus (strain PCC 7942) GN=chlD PE=3 SV=2	chlD	1	1	8.4	1	1	1	8.1	20.6	1	1	1	1	1	1	biosynthetic process; cellular biosynthetic process; cellular metabolic process; cellular nitrogen compound biosynthetic process; cellular nitrogen compound metabolic process; cellular process; chlorophyll biosynthetic process; chlorophyll metabolic process; cofactor biosynthetic process; cofactor metabolic process; heterocycle biosynthetic process; heterocycle metabolic process; metabolic proces…	adenyl nucleotide binding; adenyl ribonucleotide binding; ATP binding; binding; catalytic activity; hydrolase activity; hydrolase activity, acting on acid anhydrides; hydrolase activity, acting on acid anhydrides, in phosphorus-containing anhydrides; ligase activity; ligase activity, forming nitrogen-metal bonds; ligase activity, forming nitrogen-metal bonds, forming coordination complexes; magne…		Porphyrin and chlorophyll metabolism	1	N	73297.7	99	EELLDIAK	sp|O07345|CHLD_SYNE7	929.506	EELLDIAK	http://www.uniprot.org/uniprot/O07345	1.18168
Q31L43	Q31L43_SYNE7 Uncharacterized protein OS=Synechococcus elongatus (strain PCC 7942) GN=Synpcc7942_2196 PE=4 SV=1	Synpcc7942_2196	3	3	5351.3	3409	3235.5	8300.2	5397.4	6474.2	5280.8	3064.4	4393.4	9516.5	10058.2	11974.5					1	Y	23277.3	99.7, 98.8, 99.7	AQIQLSDGLQFR,LGGNALLK,LRPGQTTLPTPER	tr|Q31L43|Q31L43_SYNE7	1374.725806, 784.48049, 1464.805017	LRPGQTTLPTPER,AQIQLSDGLQFR,LGGNALLK	http://www.uniprot.org/uniprot/Q31L43	15.493
CAS1_BOVIN			2	2	689.5	141.1	136.6	2677.1	793.9	485.9	29	340.6	166.1	82.6	51	246.7					1	Y	24528.6	99.7, 99.7	DIGSESTEDQAMEDIK | Oxidation [M12],FFVAPFPEVFGK	sp|CAS1_BOVIN|	1782.747668, 1383.722872	DIGSESTEDQAMEDIK | Oxidation [M12],FFVAPFPEVFGK	http://www.uniprot.org/uniprot/CAS1_BOVIN	13.0841
Q31PJ8	PCXA_SYNE7 Proton extrusion protein PcxA OS=Synechococcus elongatus (strain PCC 7942) GN=pcxA PE=3 SV=1	pcxA	1	1	12361.7	8886	4161.6	6572.7	9449.7	6169.3	2860.8	5224.4	4259.9	9167.2	8726.5	6760.1		cation transmembrane transporter activity; hydrogen ion transmembrane transporter activity; inorganic cation transmembrane transporter activity; ion transmembrane transporter activity; monovalent inorganic cation transmembrane transporter activity; substrate-specific transmembrane transporter activity; substrate-specific transporter activity; transmembrane transporter activity; transporter activi…	cell part; integral to membrane; intrinsic to membrane; membrane; membrane part; plasma membrane		1	N	48389.8	99.7	EAPPLTEAEIDER	sp|Q31PJ8|PCXA_SYNE7	1468.7	EAPPLTEAEIDER	http://www.uniprot.org/uniprot/Q31PJ8	3.08789
Q31QY0	RRF_SYNE7 Ribosome-recycling factor OS=Synechococcus elongatus (strain PCC 7942) GN=frr PE=3 SV=1	frr	8	8	16907.4	8131.5	6057.7	9379.3	4873.4	8588	9617.7	8892.1	8865.3	124645	90106.8	70574.4	cellular component disassembly; cellular component disassembly at cellular level; cellular component organization; cellular component organization at cellular level; cellular component organization or biogenesis; cellular component organization or biogenesis at cellular level; cellular macromolecular complex disassembly; cellular macromolecular complex subunit organization; cellular process; cell…		cell part; cytoplasm; intracellular part		1	N	20169.6	99.7, 99.0, 99.7, 99.7, 99.7, 98.6, 99.0, 99.7	AISLSDIGLTPNNDGQIIR,ANASLLDK,IVVDYYGSETPLK,LADVESTMQK | Oxidation [M8],SGEISEDDAR,SGEISEDDARDQQDQVQK,VEQLLSDK,VEQLLSDKEK	sp|Q31QY0|RRF_SYNE7	1996.059642, 830.449468, 1482.764291, 1136.537733, 1077.457096, 2046.91752, 930.501188, 1187.639205	IVVDYYGSETPLK,ANASLLDK,SGEISEDDAR	http://www.uniprot.org/uniprot/Q31QY0	42.8571
Q31M74	Q31M74_SYNE7 Response regulator receiver domain protein (CheY-like) OS=Synechococcus elongatus (strain PCC 7942) GN=Synpcc7942_1815 PE=4 SV=1	Synpcc7942_1815	1	1	158.5	98.6	4	54.4	168.7	5.5	1	1	12.3	1311.8	685.3	309.6		catalytic activity; kinase activity; molecular transducer activity; phosphotransferase activity, alcohol group as acceptor; phosphotransferase activity, nitrogenous group as acceptor; protein histidine kinase activity; protein kinase activity; signal transducer activity; transferase activity; transferase activity, transferring phosphorus-containing groups; two-component response regulator activit…	cell part; integral to membrane; intrinsic to membrane; membrane part		1	N	46477.1	98.6	SDALGQLAR	tr|Q31M74|Q31M74_SYNE7	929.492	SDALGQLAR	http://www.uniprot.org/uniprot/Q31M74	2.18978
Q54711	CYB6_SYNE7 Cytochrome b6 OS=Synechococcus elongatus (strain PCC 7942) GN=petB PE=3 SV=1	petB	2	2	10255.3	4436.4	2071.2	5869.1	1313.4	1122.5	15955.8	6327.1	2238.2	16425.6	9701.5	8485.4	cellular metabolic process; cellular process; electron transport chain; generation of precursor metabolites and energy; metabolic process; oxidation-reduction process; photosynthesis; respiratory electron transport chain	binding; catalytic activity; cation binding; electron carrier activity; electron transporter, transferring electrons within cytochrome b6/f complex of photosystem II activity; heme binding; ion binding; iron ion binding; metal ion binding; oxidoreductase activity; tetrapyrrole binding; transition metal ion binding	cell part; integral to membrane; intracellular part; intrinsic to membrane; membrane; membrane part; photosynthetic membrane; thylakoid membrane; thylakoid part	Photosynthesis	1	N	24356.6	99.7, 97.1	LEIQAIAEDVSSK,VYDWFEER	sp|Q54711|CYB6_SYNE7	1401.735096, 1142.503222	VYDWFEER,LEIQAIAEDVSSK	http://www.uniprot.org/uniprot/Q54711	9.76744
Q31LV5	Q31LV5_SYNE7 D-alanyl-D-alanine carboxypeptidase/D-alanyl-D-alanine-endopeptidase OS=Synechococcus elongatus (strain PCC 7942) GN=Synpcc7942_1934 PE=4 SV=1	Synpcc7942_1934	2	2	1914.4	1300.5	1609.4	1546	1354.8	2969.1	1	769.7	614.7	3788	5068.2	5904.7		carboxypeptidase activity; catalytic activity; exopeptidase activity; hydrolase activity; peptidase activity; peptidase activity, acting on L-amino acid peptides; serine hydrolase activity; serine-type carboxypeptidase activity; serine-type exopeptidase activity; serine-type peptidase activity		Peptidoglycan biosynthesis	1	N	48983.9	97.0, 99.7	AGSESEAVAIAATQPGQR,ILLTTVESPPLR	tr|Q31LV5|Q31LV5_SYNE7	1741.858728, 1337.792416	ILLTTVESPPLR,AGSESEAVAIAATQPGQR	http://www.uniprot.org/uniprot/Q31LV5	6.68151
Q31N14	Q31N14_SYNE7 GTP-binding protein TypA OS=Synechococcus elongatus (strain PCC 7942) GN=Synpcc7942_1525 PE=4 SV=1	Synpcc7942_1525	2	2	483.8	378.2	467.9	77.3	337	168.6	21.6	954.5	778.4	975.5	244.1	426.2		binding; catalytic activity; GTP binding; GTPase activity; guanyl nucleotide binding; guanyl ribonucleotide binding; hydrolase activity; hydrolase activity, acting on acid anhydrides; hydrolase activity, acting on acid anhydrides, in phosphorus-containing anhydrides; nucleoside-triphosphatase activity; nucleotide binding; purine nucleotide binding; purine ribonucleoside triphosphate binding; puri…			1	N	66111.3	98.6, 99.7	GAFFIEPGTK,VEETDSPDR	tr|Q31N14|Q31N14_SYNE7	1065.548916, 1046.451516	GAFFIEPGTK,VEETDSPDR	http://www.uniprot.org/uniprot/Q31N14	3.18258
Q9Z3H5	RL21_SYNE7 50S ribosomal protein L21 OS=Synechococcus elongatus (strain PCC 7942) GN=rplU PE=3 SV=1	rplU	2	2	2610	631.1	210.9	2024.8	179.9	385.8	1504.2	127.9	323.6	3603.3	1863.2	1866.3	biosynthetic process; cellular biosynthetic process; cellular macromolecule biosynthetic process; cellular macromolecule metabolic process; cellular metabolic process; cellular process; cellular protein metabolic process; macromolecule biosynthetic process; macromolecule metabolic process; metabolic process; primary metabolic process; protein metabolic process; translation	binding; nucleic acid binding; RNA binding; rRNA binding; structural constituent of ribosome; structural molecule activity	cell part; cytoplasmic part; intracellular non-membrane-bounded organelle; intracellular organelle; intracellular part; macromolecular complex; non-membrane-bounded organelle; organelle; ribonucleoprotein complex; ribosome	Ribosome	1	N	13869.8	99.7, 99.7	AYAIIEASGK,VLTANAADLPK	sp|Q9Z3H5|RL21_SYNE7	1021.54383, 1111.62358	VLTANAADLPK,AYAIIEASGK	http://www.uniprot.org/uniprot/Q9Z3H5	16.5354
P04996	PSBA1_SYNE7 Photosystem II protein D1 1 OS=Synechococcus elongatus (strain PCC 7942) GN=psbA1 PE=1 SV=1	psbA1	3	0	47757.1	31618.7	32711.4	7747.6	7666.6	7905.7	46129.1	33672.4	31301.1	27189.7	14865.6	14354.4	cellular metabolic process; cellular process; electron transport chain; generation of precursor metabolites and energy; metabolic process; oxidation-reduction process; photosynthetic electron transport chain; photosynthetic electron transport in photosystem II; response to chemical stimulus; response to herbicide; response to stimulus; response to stress; response to toxin	binding; catalytic activity; cation binding; electron carrier activity; electron transporter, transferring electrons within the cyclic electron transport pathway of photosynthesis activity; ion binding; iron ion binding; metal ion binding; oxidoreductase activity; transition metal ion binding	cell part; integral to membrane; intracellular part; intrinsic to membrane; macromolecular complex; membrane; membrane part; photosynthetic membrane; photosystem; photosystem II; protein complex; thylakoid membrane; thylakoid part	Photosynthesis	2	N	39964.3	99.7, 99.3, 99.7	ETTETESQNYGYK,FCEWVTSTDNR | Carbamidomethyl [C2],VINTWADVLNR	sp|P04996|PSBA1_SYNE7,sp|P04997|PSBA2_SYNE7	1548.657712, 1413.597798, 1299.693983	ETTETESQNYGYK,VINTWADVLNR,FCEWVTSTDNR | Carbamidomethyl [C2]	http://www.uniprot.org/uniprot/P04996	9.72222
Q31L98	Q31L98_SYNE7 Uncharacterized protein OS=Synechococcus elongatus (strain PCC 7942) GN=Synpcc7942_2141 PE=4 SV=1	Synpcc7942_2141	3	3	56773.2	41174.6	39846.7	55340.9	51289.6	48715.5	44827.8	42046.5	32903.6	31994.4	21808.7	21705.8					1	N	17059.5	95.8, 99.5, 99.7	ASAELQPPLSFAP,GIPLPALEAGR,TVIYIPTEK	tr|Q31L98|Q31L98_SYNE7	1326.682452, 1092.629402, 1062.596156	TVIYIPTEK,GIPLPALEAGR,ASAELQPPLSFAP	http://www.uniprot.org/uniprot/Q31L98	21.4286
Q31QH5	Q31QH5_SYNE7 Uncharacterized protein OS=Synechococcus elongatus (strain PCC 7942) GN=Synpcc7942_0662 PE=4 SV=1	Synpcc7942_0662	5	5	35269.1	25087.1	18595.9	50710.2	71242.7	119499	19451.5	18435.6	14583	66371.8	86967.1	52822.8					1	Y	31680.4	99.0, 99.7, 99.7, 99.7, 99.0	FSDQAIGR,GQILISGPQNGCTK | Carbamidomethyl [C12],GQILISGPQNGCTK | Carbamidomethyl [C12] Deamidated [N10],GQPGAGDTNPDPTLTTNPNLK,LGQQSVIK	tr|Q31QH5|Q31QH5_SYNE7	892.439572, 1471.746204, 1472.729432, 2107.018566, 871.512334	GQPGAGDTNPDPTLTTNPNLK,LGQQSVIK,GQILISGPQNGCTK | Carbamidomethyl [C12]	http://www.uniprot.org/uniprot/Q31QH5	16.7763
Q31PD8	Q31PD8_SYNE7 Phycocyanin linker protein 9K OS=Synechococcus elongatus (strain PCC 7942) GN=Synpcc7942_1051 PE=4 SV=1	Synpcc7942_1051	5	5	72076.8	30396.2	18375.7	45864.8	20621.8	27232.4	47376	15741.3	11846.4	113227	95628.8	71227.3			cell part; intracellular part; light-harvesting complex; macromolecular complex; membrane part; phycobilisome; protein complex; thylakoid part	Photosynthesis - antenna proteins	1	N	9018.14	99.7, 99.7, 99.7, 99.7, 99.0	IVSIKPLTAEAED,LGQSALVGAR,MLGQSALVGAR,MLGQSALVGAR | Oxidation [M1],QSGTVQFK	tr|Q31PD8|Q31PD8_SYNE7	1384.745032, 970.554878, 1101.59612533, 1117.591372, 893.46028	IVSIKPLTAEAED,MLGQSALVGAR | Oxidation [M1],QSGTVQFK	http://www.uniprot.org/uniprot/Q31PD8	39.5062
Q31R58	Q31R58_SYNE7 Uncharacterized protein OS=Synechococcus elongatus (strain PCC 7942) GN=Synpcc7942_0429 PE=4 SV=1	Synpcc7942_0429	18	18	46263600	40569428	38597992	33364120	36508336	38460928	39218984	46340908	38949120	30410814	42220232	41507092					1	Y	18242.6	99.7, 99.7, 99.7, 99.7, 99.7, 99.7, 99.7, 99.7, 99.7, 99.7, 99.7, 99.7, 99.7, 99.7, 99.7, 99.7, 99.7, 99.7	ACSNNGDVPR | Carbamidomethyl [C2],ACSNNGDVPR | Carbamidomethyl [C2] Deamidated [N4 N5],ACSNNGDVPR | Carbamidomethyl [C2] Deamidated [N5],ACSNNGDVPRR | Carbamidomethyl [C2],ACSNNGDVPRR | Carbamidomethyl [C2] Deamidated [N5],ESIPAVSPAPRP,IYPNFTTLGETQR,IYPNFTTLGETQR | Deamidated [N4],IYPNFTTLGETQRESIPAVSPAPRP,KPLAVASCAER | Carbamidomethyl [C8],LQAAGDATPALIADGCR | Carbamidomethyl [C16],LQAAGDATPALIAD…	tr|Q31R58|Q31R58_SYNE7	1088.46672, 1090.433638, 1089.450726, 1244.568147, 1245.5520105, 1219.65650833, 1538.77315288, 1539.7560805, 2740.417635, 1200.628857, 1698.83437337, 1699.830354, 2530.32372, 1147.56509783, 1694.8736495, 1542.82887, 1735.8529794, 1736.83954	ESIPAVSPAPRP,LQAAGDATPALIADGCR | Carbamidomethyl [C16],IYPNFTTLGETQR	http://www.uniprot.org/uniprot/Q31R58	56.4246
Q31MT0	Q31MT0_SYNE7 Protein splicing (Intein) site OS=Synechococcus elongatus (strain PCC 7942) GN=Synpcc7942_1609 PE=4 SV=1	Synpcc7942_1609	3	3	10773.5	8345.5	6986.6	6347.9	5231.8	4326.8	11000.3	10167.6	7604.7	14603	7938.8	7307.9	biosynthetic process; cellular biosynthetic process; cellular macromolecule biosynthetic process; cellular macromolecule metabolic process; cellular metabolic process; cellular nitrogen compound metabolic process; cellular process; DNA metabolic process; DNA replication; intein-mediated protein splicing; macromolecule biosynthetic process; macromolecule metabolic process; metabolic process; nitro…	binding; catalytic activity; cobalamin binding; endonuclease activity; hydrolase activity; hydrolase activity, acting on ester bonds; nuclease activity; nucleotide binding; oxidoreductase activity; oxidoreductase activity, acting on CH or CH2 groups; oxidoreductase activity, acting on CH or CH2 groups, disulfide as acceptor; ribonucleoside-diphosphate reductase activity; ribonucleoside-triphospha…		Purine metabolism; Pyrimidine metabolism	1	N	127198	98.8, 99.0, 99.7	EEVLEAVTK,LPFEPIDK,LYDSGFQVEAGPAGCDSDK | Carbamidomethyl [C15]	tr|Q31MT0|Q31MT0_SYNE7	1016.539946, 957.512526, 2014.858726	LPFEPIDK,EEVLEAVTK,LYDSGFQVEAGPAGCDSDK | Carbamidomethyl [C15]	http://www.uniprot.org/uniprot/Q31MT0	3.16623
P38023	SIGA1_SYNE7 RNA polymerase sigma factor SigA1 OS=Synechococcus elongatus (strain PCC 7942) GN=sigA1 PE=3 SV=2	sigA1	4	4	28214.7	21917.6	18046	8352	9071.3	10371.3	25707.4	21593.3	21233.2	33926	29067.3	31385	biosynthetic process; cellular biosynthetic process; cellular macromolecule metabolic process; cellular metabolic process; cellular nitrogen compound metabolic process; cellular process; macromolecule metabolic process; metabolic process; nitrogen compound metabolic process; nucleic acid metabolic process; nucleobase-containing compound metabolic process; primary metabolic process; RNA biosynthet…	binding; core DNA-dependent RNA polymerase binding promoter specificity activity; core RNA polymerase binding transcription factor activity; DNA binding; nucleic acid binding; nucleic acid binding transcription factor activity; protein binding transcription factor activity; sequence-specific DNA binding transcription factor activity; sigma factor activity	cell part; cytoplasm; intracellular part	RNA polymerase	1	N	45701.6	99.7, 99.1, 99.7, 99.7	ADEEIELAR,DELLEQLDR,EDLEGVLSTLSPR,IRDELLEQLDR	sp|P38023|SIGA1_SYNE7	1044.508342, 1129.563094, 1414.731918, 1398.745824	ADEEIELAR,EDLEGVLSTLSPR,IRDELLEQLDR	http://www.uniprot.org/uniprot/P38023	8.27068
Q31L19	RL5_SYNE7 50S ribosomal protein L5 OS=Synechococcus elongatus (strain PCC 7942) GN=rplE PE=3 SV=1	rplE	1	1	663.9	1	1	505.8	1	1	87.4	1	1	2433.5	436.5	1	biosynthetic process; cellular biosynthetic process; cellular macromolecule biosynthetic process; cellular macromolecule metabolic process; cellular metabolic process; cellular process; cellular protein metabolic process; macromolecule biosynthetic process; macromolecule metabolic process; metabolic process; primary metabolic process; protein metabolic process; translation	binding; nucleic acid binding; RNA binding; rRNA binding; structural constituent of ribosome; structural molecule activity; tRNA binding	cell part; cytoplasmic part; intracellular non-membrane-bounded organelle; intracellular organelle; intracellular part; macromolecular complex; non-membrane-bounded organelle; organelle; ribonucleoprotein complex; ribosome	Ribosome	1	N	20016.1	99.2	EQLIFPEITYDSIDQIR	sp|Q31L19|RL5_SYNE7	2079.05	EQLIFPEITYDSIDQIR	http://www.uniprot.org/uniprot/Q31L19	9.49721
Q31KA6	Q31KA6_SYNE7 Uncharacterized protein OS=Synechococcus elongatus (strain PCC 7942) GN=Synpcc7942_2483 PE=4 SV=1	Synpcc7942_2483	36	36	676274	775664	781879	430797	671905	654923	462879	535698	553227	5.66647e+06	4.97088e+06	5.8409e+06					1	N	52634.6	99.7, 99.7, 99.7, 99.7, 99.7, 99.7, 99.7, 99.7, 99.7, 99.7, 99.7, 99.7, 99.7, 99.7, 99.7, 99.7, 99.7, 98.8, 99.7, 99.7, 99.7, 99.7, 99.7, 99.7, 99.7, 99.7, 99.7, 99.7, 99.7, 99.7, 99.7, 99.7, 99.7, 99.7, 99.7, 99.7	AGINGGPPK,AGINGGPPK | Deamidated [N4],AGSLQTTTINLSQSAAEIGIER,DCQTGQGPNSTVEGAVITLPASVPFPEPK | Carbamidomethyl [C2],DCQTGQGPNSTVEGAVITLPASVPFPEPK | Carbamidomethyl [C2] Deamidated [N9],DCQTGQGPNSTVEGAVITLPASVPFPEPK | Carbamidomethyl [C2] Deamidated [Q6 N9],DSDTTTWTTEISNINSAANQNSNNVR,FDRDSDTTTWTTEISNINSAANQNSNNVR,FFPENGTPILR,FFPENGTPILR | Deamidated [N5],GQAQPFGTPPLLR,IDGLIPNLNEITTLVSLR,IQGAVIVAPK,I…	tr|Q31KA6|Q31KA6_SYNE7	809.439388, 810.423423, 2259.1705265, 2995.4631895, 2996.451693, 2997.44685, 2852.284716, 3270.477864, 1289.676414, 1290.660384, 1380.75194, 1980.1265602, 994.617303, 1221.753105, 1417.770648, 1508.8461564, 1088.527604, 1089.51254, 1244.629266, 1736.91044, 1737.894744, 3627.666846, 1941.89054, 1318.640638, 1863.91602233, 1979.9220735, 1995.91695, 2136.022299, 2152.016994, 1190.556712, 983.528676,…	TPATIVMQGGTGTSSGDTSGR,DCQTGQGPNSTVEGAVITLPASVPFPEPK | Carbamidomethyl [C2],TPATIVMQGGTGTSSGDTSGR | Oxidation [M7]	http://www.uniprot.org/uniprot/Q31KA6	65.7895
Q31Q68	Q31Q68_SYNE7 Uncharacterized protein OS=Synechococcus elongatus (strain PCC 7942) GN=Synpcc7942_0769 PE=4 SV=1	Synpcc7942_0769	10	10	179188	67204.3	42219.1	170752	148995	210045	42091.6	49348	37853.1	306167	534222	326707					1	Y	32599.1	99.0, 99.7, 99.7, 99.7, 99.0, 99.0, 99.7, 99.7, 99.7, 99.7	AIQETPPR,FINVSQQPQFR,FLYQFSSYAGSSPPVQVWQLQNGK,FPQAWALVESR,LHEEAAER,NGYLASSP,SLALGSFDGGPHPLVDVDGDGQSEFVDVDNR,SPDSNGLLAGYAATQAILGK,SPDSNGLLAGYAATQAILGK | Deamidated [N5],STTPDGDPPPPVVTVQVSGK	tr|Q31Q68|Q31Q68_SYNE7	910.48695, 1362.70416125, 2730.3465116, 1302.672202, 953.456331, 807.375768, 3213.48763333, 1946.004725, 1946.995325, 1977.000263	STTPDGDPPPPVVTVQVSGK,FINVSQQPQFR,SLALGSFDGGPHPLVDVDGDGQSEFVDVDNR	http://www.uniprot.org/uniprot/Q31Q68	47
Q31NK1	Q31NK1_SYNE7 Uncharacterized protein OS=Synechococcus elongatus (strain PCC 7942) GN=Synpcc7942_1338 PE=4 SV=1	Synpcc7942_1338	14	14	792146	193607	134112	1106461	646969	861060	665003	92582.8	69248	844476	1.02834e+06	1.43797e+06					1	Y	27729.8	99.7, 99.7, 99.7, 99.7, 99.7, 99.7, 99.7, 99.7, 99.0, 99.7, 99.7, 99.7, 99.5, 99.7	FVLAASPIGNGSR | Deamidated [N10],HQLLIIEQVK,IAGVDLGLNYR,IDSNGYSLR,IDSNGYSLR | Deamidated [N4],INPLLLTFDFSGICDR | Carbamidomethyl [C14],INPLLLTFDFSGICDR | Carbamidomethyl [C14] Deamidated [N2],KIDSNGYSLR,LELQPGWR,LTPLRPLRPLTPTQP,NGQMVLVGQAFR | Deamidated [N1] Oxidation [M4],NGQMVLVGQAFR | Oxidation [M4],SGPELVIATANGESAGFTK | Deamidated [N11],STRPCWVEEAGTPTR | Carbamidomethyl [C5]	tr|Q31NK1|Q31NK1_SYNE7	1288.677172, 1219.7290766, 1189.645679, 1023.498507, 1024.482229, 1879.9508495, 1880.935914, 1151.592471, 997.534464, 1699.0148565, 1335.661132, 1334.676914, 1848.907214, 1745.815344	LTPLRPLRPLTPTQP,LELQPGWR,STRPCWVEEAGTPTR | Carbamidomethyl [C5]	http://www.uniprot.org/uniprot/Q31NK1	49.6154
Q31RZ4	Q31RZ4_SYNE7 Pyruvate/2-oxoglutarate dehydrogenase complex dehydrogenase (E1) component OS=Synechococcus elongatus (strain PCC 7942) GN=Synpcc7942_0143 PE=4 SV=1	Synpcc7942_0143	1	1	288.2	108.6	31.9	295.9	27.5	11.5	105.2	116.2	25	1700.1	482.2	280		catalytic activity		Butanoate metabolism; Citrate cycle (TCA cycle); Glycolysis / Gluconeogenesis; Pyruvate metabolism; Valine, leucine and isoleucine biosynthesis	1	N	36042.2	99.5	AAIDEEMAR | Oxidation [M7]	tr|Q31RZ4|Q31RZ4_SYNE7	1020.45	AAIDEEMAR | Oxidation [M7]	http://www.uniprot.org/uniprot/Q31RZ4	2.76074
Q31LN6	Q31LN6_SYNE7 Uncharacterized protein OS=Synechococcus elongatus (strain PCC 7942) GN=Synpcc7942_2003 PE=4 SV=1	Synpcc7942_2003	3	3	27180.4	17690.6	18829.5	47788.3	60686.2	91244.4	4731.9	15402	18663.7	52401.2	73898.4	29254.7					1	N	25355.7	99.7, 99.7, 99.7	AVVGAVLVGDR,EVVPTAPETPAR,QTYIAILTPR	tr|Q31LN6|Q31LN6_SYNE7	1054.613255, 1265.661514, 1174.67101133	EVVPTAPETPAR,AVVGAVLVGDR,QTYIAILTPR	http://www.uniprot.org/uniprot/Q31LN6	13.9241
Q31MM8	Q31MM8_SYNE7 Uncharacterized protein OS=Synechococcus elongatus (strain PCC 7942) GN=Synpcc7942_1661 PE=4 SV=1	Synpcc7942_1661	4	4	67459.8	122197	105400	65327.8	85219.8	93236	51708.4	105858	102752	44531.3	34658.3	48257.6					1	Y	19524	99.7, 99.7, 99.7, 99.7	LTNLGLAMR | Oxidation [M8],NALTGVGGPDLPEALMPPIQE,NALTGVGGPDLPEALMPPIQE | Oxidation [M16],SVLFTLTPENVPNTSTIQFR	tr|Q31MM8|Q31MM8_SYNE7	1003.54779, 2118.067056, 2134.06239, 2263.185184	NALTGVGGPDLPEALMPPIQE,SVLFTLTPENVPNTSTIQFR,LTNLGLAMR | Oxidation [M8]	http://www.uniprot.org/uniprot/Q31MM8	26.738
Q31KM1	Q31KM1_SYNE7 Secretion protein HlyD OS=Synechococcus elongatus (strain PCC 7942) GN=Synpcc7942_2368 PE=4 SV=1	Synpcc7942_2368	8	8	248088	272481	374737	230419	378437	378228	269533	317682	311982	347759	261030	246399	cellular process; establishment of localization; transmembrane transport; transport		cell part; membrane		1	Y	40800.3	99.7, 99.7, 99.7, 99.7, 99.7, 99.7, 99.7, 99.7	APINGLVGDIR,APINGLVGDIR | Deamidated [N4],ATVKPQTPNASR,FLADQGVVPLQNLDNAR,IGDFVDTGAELTTITR,NGQIVQSEIVWDR,VELGSIFNNR,VVVPNADGLIR	tr|Q31KM1|Q31KM1_SYNE7	1123.635036, 1124.621658, 1268.68346, 1868.97810733, 1707.8683005, 1542.78872, 1147.598864, 1151.667138	FLADQGVVPLQNLDNAR,ATVKPQTPNASR,APINGLVGDIR	http://www.uniprot.org/uniprot/Q31KM1	23.9362
Q31MI3	Q31MI3_SYNE7 Uncharacterized protein OS=Synechococcus elongatus (strain PCC 7942) GN=Synpcc7942_1706 PE=4 SV=1	Synpcc7942_1706	7	7	198478	185670	172768	173917	178297	149685	123182	191452	145529	184749	144423	167429					1	N	78770.4	99.7, 99.7, 99.7, 99.7, 99.7, 99.7, 99.6	AINLAGGGR,EEALPATPDAGLR,ELGNDVEVNSVNPLDAFGLVGR,FNTGPTGER,IPLPDNNSVVQER,IQSVEELEQPVTNVR,YTSAPVSPGLR	tr|Q31MI3|Q31MI3_SYNE7	827.461186, 1338.67707, 2313.161244, 977.456332, 1479.768042, 1739.9053, 1146.603808	FNTGPTGER,IQSVEELEQPVTNVR,AINLAGGGR	http://www.uniprot.org/uniprot/Q31MI3	12.6027
Q31N57	Q31N57_SYNE7 Uncharacterized protein OS=Synechococcus elongatus (strain PCC 7942) GN=Synpcc7942_1482 PE=4 SV=1	Synpcc7942_1482	5	5	10640.3	3749.7	5138.8	12646.4	21410.3	19851.5	8340.6	8322.6	6663.6	16213.7	9171.7	8959.7					1	N	56909.3	99.7, 99.7, 99.7, 99.7, 99.0	APSLENFWSTLQTGSLVKPNDAIPTPPR,APSLENFWSTLQTGSLVKPNDAIPTPPR | Deamidated [Q12],QGVLPESIVIPPR,SPQLLVNLPIPVGPLTPSSNTR,TDEGSELR	tr|Q31N57|Q31N57_SYNE7	3035.575287, 3036.574524, 1403.814396, 2299.292376, 905.408732	TDEGSELR,APSLENFWSTLQTGSLVKPNDAIPTPPR | Deamidated [Q12],APSLENFWSTLQTGSLVKPNDAIPTPPR	http://www.uniprot.org/uniprot/Q31N57	13.6276
Q31NT9	Q31NT9_SYNE7 Photosystem I reaction center subunit III OS=Synechococcus elongatus (strain PCC 7942) GN=Synpcc7942_1250 PE=4 SV=1	Synpcc7942_1250	2	2	43001.6	5783.9	3202.9	23818.4	5195.8	3877.3	29275.7	6771.1	4850.9	36445.8	13652.2	8228.9	cellular metabolic process; cellular process; metabolic process; photosynthesis		cell part; intracellular part; macromolecular complex; membrane part; photosystem I reaction center; protein complex; thylakoid part	Photosynthesis	1	Y	17108.6	99.7, 99.3	ADEITVSPR,AEAAATPQAK	tr|Q31NT9|Q31NT9_SYNE7	986.502756, 956.492224	ADEITVSPR,AEAAATPQAK	http://www.uniprot.org/uniprot/Q31NT9	11.9497
Q31MK3	Q31MK3_SYNE7 Thiosulphate-binding protein OS=Synechococcus elongatus (strain PCC 7942) GN=Synpcc7942_1686 PE=4 SV=1	Synpcc7942_1686	6	6	161.4	320.4	102.9	1086.8	1401.9	3838.7	607.6	98.6	148.3	2154.8	1664	694.5		active transmembrane transporter activity; anion transmembrane transporter activity; anion transmembrane-transporting ATPase activity; ATPase activity; ATPase activity, coupled; ATPase activity, coupled to movement of substances; ATPase activity, coupled to transmembrane movement of ions; ATPase activity, coupled to transmembrane movement of substances; catalytic activity; hydrolase activity; hyd…	cell part; external encapsulating structure part; outer membrane-bounded periplasmic space; periplasmic space	ABC transporters	1	Y	37410.4	99.7, 97.8, 99.0, 99.0, 99.7, 99.7	AVLGGLEADILAQNITSNVTPLVEK,ESYGASGAQTR,NFLFSFAK,TGQTVTFK,VAEAFTQFLFTPK,VDFPVTVIDTVVDKR	tr|Q31MK3|Q31MK3_SYNE7	2564.410035, 1125.505028, 972.507034, 880.464868, 1497.786918, 1701.9290235	VDFPVTVIDTVVDKR,VAEAFTQFLFTPK,NFLFSFAK	http://www.uniprot.org/uniprot/Q31MK3	23.4604
Q31M62	Q31M62_SYNE7 Uncharacterized protein OS=Synechococcus elongatus (strain PCC 7942) GN=Synpcc7942_1827 PE=4 SV=1	Synpcc7942_1827	6	6	272957	282481	244407	408026	290678	399978	178449	179728	174503	329662	389815	291389					1	Y	22132.9	99.0, 99.7, 99.7, 99.7, 99.7, 99.7	ALQIVTLR,GSQVTAVQFY,INPEVSPLLTIR,QVVAGTEGR,RQVVAGTEGR,VLNQVDGYEYFQVAPVVFEGAVGSAGLR	tr|Q31M62|Q31M62_SYNE7	912.57531, 1098.53498867, 1350.78670633, 915.477276, 1071.5777715, 2983.505943	INPEVSPLLTIR,VLNQVDGYEYFQVAPVVFEGAVGSAGLR,ALQIVTLR	http://www.uniprot.org/uniprot/Q31M62	32.6923
Q31K21	Q31K21_SYNE7 Uncharacterized protein OS=Synechococcus elongatus (strain PCC 7942) GN=Synpcc7942_2568 PE=4 SV=1	Synpcc7942_2568	2	2	528.5	1	0.4	126.6	1881.1	3758.4	125.4	36.4	118.9	447.1	1006.7	286.6					1	N	17026.3	99.7, 99.7	GWQFVSLYSQWGPYPLADRPITPPQESSGGR | Deamidated [Q10],IGQAVQAWLR	tr|Q31K21|Q31K21_SYNE7	3476.701497, 1140.6405635	IGQAVQAWLR,GWQFVSLYSQWGPYPLADRPITPPQESSGGR | Deamidated [Q10]	http://www.uniprot.org/uniprot/Q31K21	26.1147
Q31PL2	Q31PL2_SYNE7 Phosphoribulokinase OS=Synechococcus elongatus (strain PCC 7942) GN=Synpcc7942_0977 PE=3 SV=1	Synpcc7942_0977	6	6	80045.3	47035.5	36137.8	75056.1	89596.5	110983	15609.6	91428.1	64366.1	124687	207063	89851	carbohydrate metabolic process; metabolic process; primary metabolic process	adenyl nucleotide binding; adenyl ribonucleotide binding; ATP binding; binding; catalytic activity; kinase activity; nucleotide binding; phosphoribulokinase activity; phosphotransferase activity, alcohol group as acceptor; purine nucleotide binding; purine ribonucleoside triphosphate binding; purine ribonucleotide binding; ribonucleotide binding; transferase activity; transferase activity, transf…		Carbon fixation in photosynthetic organisms	1	N	37713.4	99.7, 99.7, 99.7, 99.7, 99.0, 99.7	ANNFDLMYEQVK | Oxidation [M7],DGFEPAYLFDEGSTIQWTPCGR | Carbamidomethyl [C20],DYPGSNNGTGLFQVLTGLK,EAGVTALDPR,GHADIVIR,VVLIGVAGDSGCGK | Carbamidomethyl [C12]	tr|Q31PL2|Q31PL2_SYNE7	1486.676358, 2545.12679, 1979.995266, 1027.52929, 879.492768, 1330.690782	EAGVTALDPR,VVLIGVAGDSGCGK | Carbamidomethyl [C12],ANNFDLMYEQVK | Oxidation [M7]	http://www.uniprot.org/uniprot/Q31PL2	25.5255
Q31N15	RPOC2_SYNE7 DNA-directed RNA polymerase subunit beta' OS=Synechococcus elongatus (strain PCC 7942) GN=rpoC2 PE=3 SV=1	rpoC2	4	4	1437.9	491.6	994.8	29254.8	13473.6	21889.1	4018.9	1691.1	1147.5	23095.7	6633.3	3494.4	biosynthetic process; cellular biosynthetic process; cellular macromolecule biosynthetic process; cellular macromolecule metabolic process; cellular metabolic process; cellular nitrogen compound metabolic process; cellular process; macromolecule biosynthetic process; macromolecule metabolic process; metabolic process; nitrogen compound metabolic process; nucleic acid metabolic process; nucleobase…	binding; catalytic activity; DNA binding; DNA-directed RNA polymerase activity; nucleic acid binding; nucleotidyltransferase activity; RNA polymerase activity; transferase activity; transferase activity, transferring phosphorus-containing groups		Purine metabolism; Pyrimidine metabolism; RNA polymerase	1	N	143837	97.4, 99.7, 99.7, 99.7	GEITEVER,LQLVIIEPVVIR,SMTFAEGESMILDDGEELIDDSSASLR | Oxidation [M2 M10],VYDDDLADVVIDDR	sp|Q31N15|RPOC2_SYNE7	931.460874, 1390.891662, 2949.2737995, 1621.747264	GEITEVER,SMTFAEGESMILDDGEELIDDSSASLR | Oxidation [M2 M10],VYDDDLADVVIDDR	http://www.uniprot.org/uniprot/Q31N15	4.62822
Q31PI3	Q31PI3_SYNE7 TPR repeat OS=Synechococcus elongatus (strain PCC 7942) GN=Synpcc7942_1006 PE=4 SV=1	Synpcc7942_1006	6	6	6209.9	3205.4	2404	2232.7	3198.1	4604.7	1856.4	1882	1817.6	5206.1	6021.4	5818.9					1	Y	39720.4	99.7, 99.7, 99.7, 99.7, 99.6, 99.7	AGDIYLVLGDR,EADIYSNLAIAQLGLNNPR,GDSNGQQQAAAALR,GDSNGQQQAAAALR | Deamidated [N4],QFTNALQVLQAATR,SSLNQAALLYQQR	tr|Q31PI3|Q31PI3_SYNE7	1190.629572, 2071.065432, 1385.664279, 1386.649482, 1559.842422, 1490.782746	GDSNGQQQAAAALR,GDSNGQQQAAAALR | Deamidated [N4],SSLNQAALLYQQR	http://www.uniprot.org/uniprot/Q31PI3	19.7772
Q31NJ9	Q31NJ9_SYNE7 Peptide deformylase OS=Synechococcus elongatus (strain PCC 7942) GN=def PE=3 SV=1	def	1	1	716	286.4	678.4	33.7	486.7	525.6	55.5	584.5	970.1	3508.9	901.7	715.5	biosynthetic process; cellular biosynthetic process; cellular macromolecule biosynthetic process; cellular macromolecule metabolic process; cellular metabolic process; cellular process; cellular protein metabolic process; macromolecule biosynthetic process; macromolecule metabolic process; metabolic process; primary metabolic process; protein metabolic process; translation	binding; catalytic activity; cation binding; hydrolase activity; hydrolase activity, acting on carbon-nitrogen (but not peptide) bonds; hydrolase activity, acting on carbon-nitrogen (but not peptide) bonds, in linear amides; ion binding; iron ion binding; metal ion binding; peptide deformylase activity; transition metal ion binding			1	N	21349.4	99.7	LELNEALDK	tr|Q31NJ9|Q31NJ9_SYNE7	1043.55	LELNEALDK	http://www.uniprot.org/uniprot/Q31NJ9	4.6875
Q31JY0	Q31JY0_SYNE7 Uncharacterized protein OS=Synechococcus elongatus (strain PCC 7942) GN=Synpcc7942_2609 PE=4 SV=1	Synpcc7942_2609	6	6	10884.8	7780.3	8461.5	9565.5	12336.3	10539	5303.9	6135.6	5919.6	7291	11872.5	10769.8					1	Y	18700.2	99.0, 99.7, 99.0, 99.4, 99.7, 99.0	AGTIVAPR,DGQISPVELLENYPTNMR,GFLGTILK,HLAETGEAR,LGNQDPQQLQR,SIDVADLK	tr|Q31JY0|Q31JY0_SYNE7	783.459062, 2075.00049, 847.51625, 982.482772, 1295.657994, 859.46529	LGNQDPQQLQR,SIDVADLK,DGQISPVELLENYPTNMR	http://www.uniprot.org/uniprot/Q31JY0	35.2273
Q31JZ6	Q31JZ6_SYNE7 Uncharacterized protein OS=Synechococcus elongatus (strain PCC 7942) GN=Synpcc7942_2593 PE=4 SV=1	Synpcc7942_2593	4	4	1.7972e+06	2.15077e+06	2.22594e+06	926470	1.20062e+06	1.09794e+06	1.36761e+06	1.83432e+06	1.48009e+06	979187	1.331e+06	1.35071e+06					1	Y	19280.7	99.7, 99.7, 99.7, 99.7	DGAAVNDLTR,QTSDDPVLR,RDGAAVNDLTR,VADANNPFDTSLSLLPQPLAQPTPVVPVFQPAPAFQRPLPPPPVR | Deamidated [Q30]	tr|Q31JZ6|Q31JZ6_SYNE7	1030.503982, 1029.509068, 1186.605618, 4796.563521	QTSDDPVLR,DGAAVNDLTR,RDGAAVNDLTR	http://www.uniprot.org/uniprot/Q31JZ6	36.5169
Q31L47	Q31L47_SYNE7 Diguanylate cyclase (GGDEF domain) OS=Synechococcus elongatus (strain PCC 7942) GN=Synpcc7942_2192 PE=4 SV=1	Synpcc7942_2192	5	5	21927.7	19831.7	25251.6	21285.3	13420.1	9054.7	20967	18727.6	20811.3	18044.2	11859	12556.2	biological regulation; biosynthetic process; cellular biosynthetic process; cellular metabolic process; cellular nitrogen compound biosynthetic process; cellular nitrogen compound metabolic process; cellular process; cellular response to stimulus; cyclic nucleotide biosynthetic process; cyclic nucleotide metabolic process; intracellular signal transduction; metabolic process; nitrogen compound me…	catalytic activity; lyase activity; molecular transducer activity; phosphorus-oxygen lyase activity; signal transducer activity	cell part; integral to membrane; intrinsic to membrane; membrane part		1	N	58737.3	99.7, 99.7, 99.7, 99.7, 99.7	DAESTILSPIAADR,LDAQAEAQSQAR,QANGEPIQFVDISIPIQDR,TILLGPQEFGK,WTATLGQQSASPQSDR	tr|Q31L47|Q31L47_SYNE7	1457.73736, 1286.62226, 2139.0964, 1201.670794, 1731.816896	LDAQAEAQSQAR,QANGEPIQFVDISIPIQDR,TILLGPQEFGK	http://www.uniprot.org/uniprot/Q31L47	13.4579
Q31MU0	Q31MU0_SYNE7 Uncharacterized protein OS=Synechococcus elongatus (strain PCC 7942) GN=Synpcc7942_1599 PE=4 SV=1	Synpcc7942_1599	3	3	82860	100154	73026.2	43366.5	60549.8	40147.8	53636.7	81223.3	60545.2	125250	99264.9	88207.9	anatomical structure formation involved in morphogenesis; cell differentiation; cellular developmental process; cellular process; developmental process; sporulation; sporulation resulting in formation of a cellular spore				1	N	38233.6	99.7, 99.7, 99.7	EGSQASVGSQTESYLTR,LLSVNPAGTAPAANSQPAAAPSTPAR,SAPSLAIPSSNQPAPALLIR	tr|Q31MU0|Q31MU0_SYNE7	1798.834414, 2429.265312, 2002.12277	EGSQASVGSQTESYLTR,LLSVNPAGTAPAANSQPAAAPSTPAR,SAPSLAIPSSNQPAPALLIR	http://www.uniprot.org/uniprot/Q31MU0	17.4515
Q03513	CCMM_SYNE7 Carbon dioxide concentrating mechanism protein CcmM OS=Synechococcus elongatus (strain PCC 7942) GN=ccmM PE=3 SV=1	ccmM	3	3	5517.6	934.1	1203.6	4542.2	797.2	917.3	786.6	354.4	243.6	8315	5702	5153.8		binding; DNA binding; nucleic acid binding			1	N	57832.1	98.8, 99.7, 99.7	LIGIDPAAR,LSSEVITQVR,VAELLIQKP	sp|Q03513|CCMM_SYNE7	924.539031, 1130.6292395, 1009.61719	LSSEVITQVR,LIGIDPAAR,VAELLIQKP	http://www.uniprot.org/uniprot/Q03513	5.1948
Q31P55	Q31P55_SYNE7 EbfG4	Synpcc7942_1134	4	0	51798.4	47434	19166.5	168881	4242.3	34135.7	80989.6	867.4	2307.2	1065.1	2959.2	2814.4					2	N	5783.63	99.7, 98.9, 99.7, 99.2	LLQTANSVAAAIAK,LLQTANSVAAAIAK | Deamidated [N6],STAIAPTGIAISAGTVANALSIAQNIGVSTVTSPSIR,VPINVAVNL	tr|Q31P55|Q31P55_SYNE7,orf|1134	1369.7931125, 1370.776642, 3508.912458, 937.551618	LLQTANSVAAAIAK,VPINVAVNL,STAIAPTGIAISAGTVANALSIAQNIGVSTVTSPSIR	http://www.uniprot.org/uniprot/Q31P55	100
Q31KC8	Q31KC8_SYNE7 Uncharacterized protein OS=Synechococcus elongatus (strain PCC 7942) GN=Synpcc7942_2461 PE=4 SV=1	Synpcc7942_2461	7	7	48754.5	44864.4	38726.6	48255.3	40593.5	47125.8	30874.5	50525.4	38758.1	40176.5	30173.6	21428.5	amine biosynthetic process; amine metabolic process; biosynthetic process; cellular amine metabolic process; cellular biogenic amine biosynthetic process; cellular biogenic amine metabolic process; cellular biosynthetic process; cellular metabolic process; cellular nitrogen compound biosynthetic process; cellular nitrogen compound metabolic process; cellular process; metabolic process; nitrogen c…	catalytic activity; hydrolase activity; hydrolase activity, acting on carbon-nitrogen (but not peptide) bonds; hydrolase activity, acting on carbon-nitrogen (but not peptide) bonds, in linear amidines; protein-arginine deiminase activity			1	N	52874.6	99.0, 99.7, 99.7, 99.7, 99.0, 99.0, 99.7	EKIETELK,ILQAATDQDGKPFR,LTWGNAVTETSPAYR,VAGDLDLPILR,VIINGWLK,VIINGWLK | Deamidated [N4],YHLVPHEDLWIR	tr|Q31KC8|Q31KC8_SYNE7	988.5438, 1558.81010033, 1664.816254, 1180.681292, 941.570056, 942.553054, 1576.814533	VAGDLDLPILR,EKIETELK,ILQAATDQDGKPFR	http://www.uniprot.org/uniprot/Q31KC8	14.2558
TRYP_PIG			11	11	3.16947e+06	4.98203e+06	2.39637e+06	4.04625e+06	3.72453e+06	2.19415e+06	4.43398e+06	4349997	4.48866e+06	2.46873e+06	3.14007e+06	3.14004e+06					1	N	24409.2	99.7, 99.7, 99.7, 99.7, 99.7, 99.7, 99.7, 99.7, 99.7, 99.7, 99.0	IITHPNFNGNTLDNDIMLIK,IITHPNFNGNTLDNDIMLIK | Deamidated [N8 N14],IITHPNFNGNTLDNDIMLIK | Deamidated [N8] Oxidation [M17],IITHPNFNGNTLDNDIMLIK | Oxidation [M17],IITHPNFNGNTLDNDIMLIKLSSPATLNSR,LGEHNIDVLEGNEQFINAAK,LGEHNIDVLEGNEQFINAAK | Deamidated [N12],LGEHNIDVLEGNEQFINAAK | Deamidated [Q14],LSSPATLNSR,LSSPATLNSR | Deamidated [N8],VATVSLPR	sp|TRYP_PIG|	2282.1694302, 2284.151832, 2299.141302, 2298.1677055, 3308.721704, 2210.0973345, 2211.080631, 2211.081141, 1044.556114, 1045.539622, 841.5022035	VATVSLPR,LGEHNIDVLEGNEQFINAAK,IITHPNFNGNTLDNDIMLIK	http://www.uniprot.org/uniprot/TRYP_PIG	25.1082
Q31ML7	Q31ML7_SYNE7 VanY D-Ala-D-Ala carboxypeptidase. Metallo peptidase. MEROPS family M15B OS=Synechococcus elongatus (strain PCC 7942) GN=Synpcc7942_1672 PE=4 SV=1	Synpcc7942_1672	3	3	36652.6	13234.6	16585.2	33093.9	11905	15000.3	21322.6	30823.9	16397	17020.5	9565.8	10446.4		carboxypeptidase activity; catalytic activity; exopeptidase activity; hydrolase activity; peptidase activity; peptidase activity, acting on L-amino acid peptides		Peptidoglycan biosynthesis	1	N	26265	99.7, 99.1, 99.7	AFDELQAAAAR,FSFELSFPR,FVGDLESLR	tr|Q31ML7|Q31ML7_SYNE7	1161.580788, 1128.559074, 1034.538907	FSFELSFPR,FVGDLESLR,AFDELQAAAAR	http://www.uniprot.org/uniprot/Q31ML7	12.0332
Q31NS9	Q31NS9_SYNE7 Uncharacterized protein OS=Synechococcus elongatus (strain PCC 7942) GN=Synpcc7942_1260 PE=3 SV=1	Synpcc7942_1260	11	11	38717.5	50861.9	23133.5	60214.8	74011.8	88474.5	70019.5	31874.7	22981.8	59586.1	109567	77697.4		catalytic activity; endopeptidase activity; hydrolase activity; metalloendopeptidase activity; metallopeptidase activity; peptidase activity; peptidase activity, acting on L-amino acid peptides	cell part; membrane		1	Y	30341	99.7, 99.7, 99.7, 99.7, 99.0, 99.7, 99.7, 99.7, 99.7, 99.6, 99.7	AGYAPAGLISVMNK,AGYAPAGLISVMNK | Oxidation [M12],ALTAQLNGDR,ALTAQLNGDR | Deamidated [N7],GGIQLFQGLNFSNLNPNQEVQLGR,ILAAYVNDVGQR,LAAESDRPDLPWQFQVVDSR,LGQSYLQQAGLSALGVDSDR,MNQGFGLDDWTYR | Oxidation [M1],QMNQQMLSQR | Oxidation [M2 M6],SAEFDADAR	tr|Q31NS9|Q31NS9_SYNE7	1390.72872, 1406.720564, 1057.551578, 1058.536068, 2642.357814, 1317.702258, 2328.151095, 2077.043217, 1617.688202, 1294.575434, 980.419482	SAEFDADAR,LAAESDRPDLPWQFQVVDSR,MNQGFGLDDWTYR | Oxidation [M1]	http://www.uniprot.org/uniprot/Q31NS9	48
Q31RF2	ATPD_SYNE7 ATP synthase subunit delta OS=Synechococcus elongatus (strain PCC 7942) GN=atpH PE=3 SV=1	atpH	1	1	5350.2	1910.5	1111.2	5051.9	1487.4	1762.6	3003.8	1155.5	625.9	5825.7	3825.5	2976.5	ATP biosynthetic process; ATP metabolic process; ATP synthesis coupled proton transport; biosynthetic process; cation transport; cellular biosynthetic process; cellular metabolic process; cellular nitrogen compound biosynthetic process; cellular nitrogen compound metabolic process; cellular process; energy coupled proton transport, down electrochemical gradient; establishment of localization; het…	cation transmembrane transporter activity; hydrogen ion transmembrane transporter activity; hydrogen ion transporting ATP synthase activity, rotational mechanism; inorganic cation transmembrane transporter activity; ion transmembrane transporter activity; monovalent inorganic cation transmembrane transporter activity; substrate-specific transmembrane transporter activity; substrate-specific trans…	cell part; intracellular part; macromolecular complex; membrane; membrane part; photosynthetic membrane; protein complex; proton-transporting ATP synthase complex, catalytic core F(1); proton-transporting two-sector ATPase complex, catalytic domain; thylakoid membrane; thylakoid part	Oxidative phosphorylation; Photosynthesis	1	N	19500.2	99.7	FGEDAALFR	sp|Q31RF2|ATPD_SYNE7	1024.5	FGEDAALFR	http://www.uniprot.org/uniprot/Q31RF2	5
Q59948	CYNS_SYNE7 Cyanate hydratase OS=Synechococcus elongatus (strain PCC 7942) GN=cynS PE=1 SV=1	cynS	8	8	14478.6	5553.4	4920	30676.6	4749.5	6607.7	23368.4	4820.9	6963.7	28675.4	11913.6	13577.1	anion transport; cellular metabolic process; cellular nitrogen compound metabolic process; cellular process; cyanate metabolic process; establishment of localization; inorganic anion transport; ion transport; metabolic process; nitrite transport; nitrogen compound metabolic process; organic acid metabolic process; small molecule metabolic process; transport	anion transmembrane transporter activity; binding; carbon-nitrogen lyase activity; catalytic activity; cyanate hydratase activity; DNA binding; inorganic anion transmembrane transporter activity; ion transmembrane transporter activity; lyase activity; nitrite transmembrane transporter activity; nucleic acid binding; substrate-specific transmembrane transporter activity; substrate-specific transpo…		Nitrogen metabolism	1	N	16361.9	99.7, 99.7, 99.7, 99.7, 99.7, 99.7, 99.7, 99.7	DEVWIASVFYR,FGDGIMSAIDFTLDVDKVEDPKGDR,FYEIMQVYGLPLK,GCLEPVIPTDPLIYR | Carbamidomethyl [C2],GITFTELEQLLGR,MTSAITEQLLK | Oxidation [M1],QSTASPEEAEK,TSAITEQLLK	sp|Q59948|CYNS_SYNE7	1383.682907, 2739.308084, 1599.837672, 1741.9077355, 1475.798995, 1249.659698, 1175.531032, 1102.623498	GITFTELEQLLGR,GCLEPVIPTDPLIYR | Carbamidomethyl [C2],TSAITEQLLK	http://www.uniprot.org/uniprot/Q59948	67.8082
Q31PP7	Q31PP7_SYNE7 ATP-dependent zinc metalloprotease FtsH OS=Synechococcus elongatus (strain PCC 7942) GN=ftsH PE=3 SV=1	ftsH	5	5	9433.5	7577.6	5595	17533.7	5962	5916.9	9496.4	6105.5	5520.2	7688.3	7665.8	6818	catabolic process; macromolecule catabolic process; macromolecule metabolic process; metabolic process; primary metabolic process; protein catabolic process; protein metabolic process	adenyl nucleotide binding; adenyl ribonucleotide binding; ATP binding; ATPase activity; binding; catalytic activity; cation binding; endopeptidase activity; hydrolase activity; hydrolase activity, acting on acid anhydrides; hydrolase activity, acting on acid anhydrides, in phosphorus-containing anhydrides; ion binding; metal ion binding; metalloendopeptidase activity; metallopeptidase activity; n…	cell part; integral to membrane; intracellular part; intrinsic to membrane; membrane; membrane part; photosynthetic membrane; thylakoid membrane; thylakoid part		1	N	69156.2	99.7, 99.0, 99.5, 97.9, 97.8	ETIDGDEFR,LVDLLIEK,TAIVEAVDPDLDNR,VDLPGTSPDLITR,VTAVDFYEGGR	tr|Q31PP7|Q31PP7_SYNE7	1080.471996, 941.574974, 1526.75759, 1382.741486, 1212.57782	TAIVEAVDPDLDNR,VDLPGTSPDLITR,ETIDGDEFR	http://www.uniprot.org/uniprot/Q31PP7	8.73016
Q31MC8	Q31MC8_SYNE7 Uncharacterized protein OS=Synechococcus elongatus (strain PCC 7942) GN=Synpcc7942_1761 PE=4 SV=1	Synpcc7942_1761	6	6	773049	1020646	1.06048e+06	683023	768706	620981	582747	949204	816589	990865	906430	1.02049e+06		transporter activity			1	N	62256.2	99.6, 99.7, 99.7, 98.0, 99.7, 99.7	ELQANPNPFQLPNQPNQVK,EVVPDANLLK,LNNPQIQVR,LQNADQLVR,SLKDAEALFR,TEALQPLTLEQALNLAR	tr|Q31MC8|Q31MC8_SYNE7	2175.107438, 1096.612977, 1080.603702, 1055.571214, 1148.617413, 1880.036946	EVVPDANLLK,ELQANPNPFQLPNQPNQVK,LNNPQIQVR	http://www.uniprot.org/uniprot/Q31MC8	12.8472
Q31R70	Q31R70_SYNE7 ATPase OS=Synechococcus elongatus (strain PCC 7942) GN=Synpcc7942_0417 PE=4 SV=1	Synpcc7942_0417	4	4	30564.1	19097.6	28422.6	77918.7	50429.4	54352.5	36074.1	25726.2	35559.6	14041.9	13118.4	13789		adenyl nucleotide binding; adenyl ribonucleotide binding; ATP binding; binding; catalytic activity; hydrolase activity; hydrolase activity, acting on acid anhydrides; hydrolase activity, acting on acid anhydrides, in phosphorus-containing anhydrides; nucleoside-triphosphatase activity; nucleotide binding; purine nucleotide binding; purine ribonucleoside triphosphate binding; purine ribonucleotide…			1	N	56285.8	95.4, 99.0, 99.4, 99.0	FDEIFFVDLPTPEER,FDLEQLAK,LTEAEVDVILSEK,SYGLPQPK	tr|Q31R70|Q31R70_SYNE7	1852.889908, 962.5070455, 1444.760122, 888.470114	FDEIFFVDLPTPEER,FDLEQLAK,SYGLPQPK	http://www.uniprot.org/uniprot/Q31R70	8.76494
Q31RR1	TATA_SYNE7 Sec-independent protein translocase protein TatA OS=Synechococcus elongatus (strain PCC 7942) GN=tatA PE=3 SV=1	tatA	2	2	216716	178510	265803	119722	164631	191068	208787	243526	236296	139502	182334	216257	cellular process; establishment of localization; establishment of localization in cell; establishment of protein localization; protein secretion; protein transmembrane transport; protein transport; protein transport by the Tat complex; secretion; secretion by cell; transmembrane transport; transport	macromolecule transmembrane transporter activity; protein transmembrane transporter activity; protein transporter activity; substrate-specific transmembrane transporter activity; substrate-specific transporter activity; transmembrane transporter activity; transporter activity	cell part; integral to membrane; integral to plasma membrane; intrinsic to membrane; intrinsic to plasma membrane; macromolecular complex; membrane part; plasma membrane part; protein complex; TAT protein transport complex	Bacterial secretion system; Protein export	1	Y	9908.32	99.0, 99.7	EFESEIKR,EIDRTPATPAEATVEPPVLDSAPTEAVTVEK	sp|Q31RR1|TATA_SYNE7	1036.5182785, 3232.634682	EFESEIKR,EIDRTPATPAEATVEPPVLDSAPTEAVTVEK	http://www.uniprot.org/uniprot/Q31RR1	42.8571
Q31KY5	Q31KY5_SYNE7 Uncharacterized protein OS=Synechococcus elongatus (strain PCC 7942) GN=Synpcc7942_2254 PE=4 SV=1	Synpcc7942_2254	4	4	1.50013e+06	1.70633e+06	1.68983e+06	1.12935e+06	912679	868608	1.54167e+06	1.34734e+06	1.0859e+06	577086	770722	785945					1	Y	49814.1	99.7, 99.7, 99.4, 99.0	LEGQFNTTPVLHSNQPEIVQSEGILIDTGPGFVR,SGSTDTLYQFQMPPSGQADLR,VGGVAQGDR,VTGSDLNR	tr|Q31KY5|Q31KY5_SYNE7	3281.67504067, 2298.0564095, 857.435612, 860.435768	LEGQFNTTPVLHSNQPEIVQSEGILIDTGPGFVR,SGSTDTLYQFQMPPSGQADLR,VGGVAQGDR	http://www.uniprot.org/uniprot/Q31KY5	15.9292
[truncated: 195 more rows]
